# Supplementary material for: Archaeal GPN-loop GTPases involve a lock-switch-rock mechanism for GTP hydrolysis
Source: mBio. 2023 Nov 14;14(6):e00859-23. doi: 10.1128/mbio.00859-23 (PMC10746158; doi:10.1128/mbio.00859-23)
Supplement: Table S4 — timsTOF data and GO term analysis of S. acidocaldarius WT and saGPN knockout strains. [file mbio.00859-23-s0002.xlsx]

## Sheet: timsTOF data and analysis
Name/Category	WT_S_Mittel	WT_R_Mittel	DeltaΔGPN_S_Mittel	DeltaΔGPN_R_Mittel	WT_1_1_S	WT_1_2_S	WT_2_1_S	WT_2_2_S	WT_3_1_S	WT_3_2_S	WT_1_1_R	WT_1_2_R	WT_2_1_R	WT_2_2_R	WT_3_1_R	WT_3_2_R	ΔGPN_1_1_S	ΔGPN_1_2_S	ΔGPN_2_1_S	ΔGPN_2_2_S	ΔGPN_3_1_S	ΔGPN_3_2_S	ΔGPN_1_1_R	ΔGPN_1_2_R	ΔGPN_2_1_R	ΔGPN_2_2_R	ΔGPN_3_1_R	ΔGPN_3_2_R	WT_1_S	WT_2_S	WT_3_S	ΔGPN_1_S	ΔGPN_2_S	ΔGPN_3_S	t-Test WT_S vs ΔGPN_S	t-Test 0.01	t-Test 0.05	most abundant	ratio	log2(ratio)	absolute_log2	10% difference	significant ?	ΔGPN_1_S	ΔGPN_2_S	ΔGPN_3_S	ΔGPN_1_R	ΔGPN_2_R	ΔGPN_3_R
Q4J8A6	0	1166.67	840.583	0	0	0	0	0	0	0	7000	0	0	0	0	0	0	0	5043.5	0	0	0	0	0	0	0	0	0	0	0	0	0	2521.75	0	0.373901	fail	fail	ΔGPN_S	#DIV/0!	#DIV/0!	#DIV/0!	#DIV/0!	#DIV/0!	0	2521.75	0	0	0	0
Q4JBI3	0	3334.35	0	0	0	0	0	0	0	0	0	0	11444	8562.1	0	0	0	0	0	0	0	0	0	0	0	0	0	0	0	0	0	0	0	0	#DIV/0!	#DIV/0!	#DIV/0!	WT_S	#DIV/0!	#DIV/0!	#DIV/0!	#DIV/0!	#DIV/0!	0	0	0	0	0	0
Q4J819	0	5411.67	0	0	0	0	0	0	0	0	0	0	15650	16820	0	0	0	0	0	0	0	0	0	0	0	0	0	0	0	0	0	0	0	0	#DIV/0!	#DIV/0!	#DIV/0!	WT_S	#DIV/0!	#DIV/0!	#DIV/0!	#DIV/0!	#DIV/0!	0	0	0	0	0	0
Q4JAX6	0	5648.33	0	0	0	0	0	0	0	0	0	0	18092	15798	0	0	0	0	0	0	0	0	0	0	0	0	0	0	0	0	0	0	0	0	#DIV/0!	#DIV/0!	#DIV/0!	WT_S	#DIV/0!	#DIV/0!	#DIV/0!	#DIV/0!	#DIV/0!	0	0	0	0	0	0
Q4J9B6	0	5705.33	0	0	0	0	0	0	0	0	0	0	15298	18934	0	0	0	0	0	0	0	0	0	0	0	0	0	0	0	0	0	0	0	0	#DIV/0!	#DIV/0!	#DIV/0!	WT_S	#DIV/0!	#DIV/0!	#DIV/0!	#DIV/0!	#DIV/0!	0	0	0	0	0	0
Q4J8Q7	0	6149	0	0	0	0	0	0	0	0	0	0	19639	17255	0	0	0	0	0	0	0	0	0	0	0	0	0	0	0	0	0	0	0	0	#DIV/0!	#DIV/0!	#DIV/0!	WT_S	#DIV/0!	#DIV/0!	#DIV/0!	#DIV/0!	#DIV/0!	0	0	0	0	0	0
Q4JCJ2	0	7817	4267.12	2664.17	0	0	0	0	0	0	22284	0	0	0	24618	0	7757.7	0	17845	0	0	0	0	0	0	0	15985	0	0	0	0	3878.85	8922.5	0	0.17388	fail	fail	ΔGPN_S	#DIV/0!	#DIV/0!	#DIV/0!	#DIV/0!	#DIV/0!	3878.85	8922.5	0	0	0	7992.5
Q4J7Z6	0	8211.83	0	0	0	0	0	0	0	0	0	0	26315	22956	0	0	0	0	0	0	0	0	0	0	0	0	0	0	0	0	0	0	0	0	#DIV/0!	#DIV/0!	#DIV/0!	WT_S	#DIV/0!	#DIV/0!	#DIV/0!	#DIV/0!	#DIV/0!	0	0	0	0	0	0
Q4J7W6	0	9643.17	0	0	0	0	0	0	0	0	0	0	28873	28986	0	0	0	0	0	0	0	0	0	0	0	0	0	0	0	0	0	0	0	0	#DIV/0!	#DIV/0!	#DIV/0!	WT_S	#DIV/0!	#DIV/0!	#DIV/0!	#DIV/0!	#DIV/0!	0	0	0	0	0	0
Q4J7N0	0	10986.2	0	0	0	0	0	0	0	0	0	0	36729	29188	0	0	0	0	0	0	0	0	0	0	0	0	0	0	0	0	0	0	0	0	#DIV/0!	#DIV/0!	#DIV/0!	WT_S	#DIV/0!	#DIV/0!	#DIV/0!	#DIV/0!	#DIV/0!	0	0	0	0	0	0
O05982	0	12622.3	0	0	0	0	0	0	0	0	0	0	0	39566	36168	0	0	0	0	0	0	0	0	0	0	0	0	0	0	0	0	0	0	0	#DIV/0!	#DIV/0!	#DIV/0!	WT_S	#DIV/0!	#DIV/0!	#DIV/0!	#DIV/0!	#DIV/0!	0	0	0	0	0	0
O05636	0	16535	2421.97	23912	0	0	0	0	0	0	14074	14974	30284	23075	0	16803	0	3828	0	0	6907.7	3796.1	33848	21632	21613	18869	25445	22065	0	0	0	1914	0	5351.9	0.196795	fail	fail	ΔGPN_S	#DIV/0!	#DIV/0!	#DIV/0!	#DIV/0!	#DIV/0!	1914	0	5351.9	27740	20241	23755
Q4JAK8	0	17344.8	0	0	0	0	0	0	0	0	0	0	53619	50450	0	0	0	0	0	0	0	0	0	0	0	0	0	0	0	0	0	0	0	0	#DIV/0!	#DIV/0!	#DIV/0!	WT_S	#DIV/0!	#DIV/0!	#DIV/0!	#DIV/0!	#DIV/0!	0	0	0	0	0	0
Q4JA64	0	18828.7	0	0	0	0	0	0	0	0	0	0	60725	52247	0	0	0	0	0	0	0	0	0	0	0	0	0	0	0	0	0	0	0	0	#DIV/0!	#DIV/0!	#DIV/0!	WT_S	#DIV/0!	#DIV/0!	#DIV/0!	#DIV/0!	#DIV/0!	0	0	0	0	0	0
Q4JC81	0	61863.8	0	46377.3	0	0	0	0	0	0	58077	50582	66937	82129	40507	72951	0	0	0	0	0	0	69549	99301	0	75969	33445	0	0	0	0	0	0	0	#DIV/0!	#DIV/0!	#DIV/0!	WT_S	#DIV/0!	#DIV/0!	#DIV/0!	#DIV/0!	#DIV/0!	0	0	0	84425	37984.5	16722.5
Q9V2T4	0	119273	76170	79988.3	0	0	0	0	0	0	0	0	317140	398500	0	0	0	0	0	0	457020	0	0	0	0	0	479930	0	0	0	0	0	0	228510	0.373901	fail	fail	ΔGPN_S	#DIV/0!	#DIV/0!	#DIV/0!	#DIV/0!	#DIV/0!	0	0	228510	0	0	239965
Q4J6P1	0	16407.2	0	0	0	0	0	0	0	0	23374	20196	0	0	32560	22313	0	0	0	0	0	0	0	0	0	0	0	0	0	0	0	0	0	0	#DIV/0!	#DIV/0!	#DIV/0!	WT_S	#DIV/0!	#DIV/0!	#DIV/0!	#DIV/0!	#DIV/0!	0	0	0	0	0	0
F2Z5Z2	0	0	0	0	0	0	0	0	0	0	0	0	0	0	0	0	0	0	0	0	0	0	0	0	0	0	0	0	0	0	0	0	0	0	#DIV/0!	#DIV/0!	#DIV/0!	WT_S	#DIV/0!	#DIV/0!	#DIV/0!	#DIV/0!	#DIV/0!	0	0	0	0	0	0
F2Z5Z6	0	0	0	0	0	0	0	0	0	0	0	0	0	0	0	0	0	0	0	0	0	0	0	0	0	0	0	0	0	0	0	0	0	0	#DIV/0!	#DIV/0!	#DIV/0!	WT_S	#DIV/0!	#DIV/0!	#DIV/0!	#DIV/0!	#DIV/0!	0	0	0	0	0	0
F2Z652	0	0	0	0	0	0	0	0	0	0	0	0	0	0	0	0	0	0	0	0	0	0	0	0	0	0	0	0	0	0	0	0	0	0	#DIV/0!	#DIV/0!	#DIV/0!	WT_S	#DIV/0!	#DIV/0!	#DIV/0!	#DIV/0!	#DIV/0!	0	0	0	0	0	0
F2Z6C5	0	0	0	0	0	0	0	0	0	0	0	0	0	0	0	0	0	0	0	0	0	0	0	0	0	0	0	0	0	0	0	0	0	0	#DIV/0!	#DIV/0!	#DIV/0!	WT_S	#DIV/0!	#DIV/0!	#DIV/0!	#DIV/0!	#DIV/0!	0	0	0	0	0	0
F2Z6D2	0	0	0	0	0	0	0	0	0	0	0	0	0	0	0	0	0	0	0	0	0	0	0	0	0	0	0	0	0	0	0	0	0	0	#DIV/0!	#DIV/0!	#DIV/0!	WT_S	#DIV/0!	#DIV/0!	#DIV/0!	#DIV/0!	#DIV/0!	0	0	0	0	0	0
F2Z6G1	0	0	0	0	0	0	0	0	0	0	0	0	0	0	0	0	0	0	0	0	0	0	0	0	0	0	0	0	0	0	0	0	0	0	#DIV/0!	#DIV/0!	#DIV/0!	WT_S	#DIV/0!	#DIV/0!	#DIV/0!	#DIV/0!	#DIV/0!	0	0	0	0	0	0
O05634	0	0	0	0	0	0	0	0	0	0	0	0	0	0	0	0	0	0	0	0	0	0	0	0	0	0	0	0	0	0	0	0	0	0	#DIV/0!	#DIV/0!	#DIV/0!	WT_S	#DIV/0!	#DIV/0!	#DIV/0!	#DIV/0!	#DIV/0!	0	0	0	0	0	0
O05635	0	0	0	0	0	0	0	0	0	0	0	0	0	0	0	0	0	0	0	0	0	0	0	0	0	0	0	0	0	0	0	0	0	0	#DIV/0!	#DIV/0!	#DIV/0!	WT_S	#DIV/0!	#DIV/0!	#DIV/0!	#DIV/0!	#DIV/0!	0	0	0	0	0	0
O05639	0	0	0	0	0	0	0	0	0	0	0	0	0	0	0	0	0	0	0	0	0	0	0	0	0	0	0	0	0	0	0	0	0	0	#DIV/0!	#DIV/0!	#DIV/0!	WT_S	#DIV/0!	#DIV/0!	#DIV/0!	#DIV/0!	#DIV/0!	0	0	0	0	0	0
O05641	0	0	0	0	0	0	0	0	0	0	0	0	0	0	0	0	0	0	0	0	0	0	0	0	0	0	0	0	0	0	0	0	0	0	#DIV/0!	#DIV/0!	#DIV/0!	WT_S	#DIV/0!	#DIV/0!	#DIV/0!	#DIV/0!	#DIV/0!	0	0	0	0	0	0
O05642	0	0	0	0	0	0	0	0	0	0	0	0	0	0	0	0	0	0	0	0	0	0	0	0	0	0	0	0	0	0	0	0	0	0	#DIV/0!	#DIV/0!	#DIV/0!	WT_S	#DIV/0!	#DIV/0!	#DIV/0!	#DIV/0!	#DIV/0!	0	0	0	0	0	0
O05643	0	0	0	0	0	0	0	0	0	0	0	0	0	0	0	0	0	0	0	0	0	0	0	0	0	0	0	0	0	0	0	0	0	0	#DIV/0!	#DIV/0!	#DIV/0!	WT_S	#DIV/0!	#DIV/0!	#DIV/0!	#DIV/0!	#DIV/0!	0	0	0	0	0	0
O05981	0	0	0	0	0	0	0	0	0	0	0	0	0	0	0	0	0	0	0	0	0	0	0	0	0	0	0	0	0	0	0	0	0	0	#DIV/0!	#DIV/0!	#DIV/0!	WT_S	#DIV/0!	#DIV/0!	#DIV/0!	#DIV/0!	#DIV/0!	0	0	0	0	0	0
O07853	0	0	0	0	0	0	0	0	0	0	0	0	0	0	0	0	0	0	0	0	0	0	0	0	0	0	0	0	0	0	0	0	0	0	#DIV/0!	#DIV/0!	#DIV/0!	WT_S	#DIV/0!	#DIV/0!	#DIV/0!	#DIV/0!	#DIV/0!	0	0	0	0	0	0
O54088	0	0	0	0	0	0	0	0	0	0	0	0	0	0	0	0	0	0	0	0	0	0	0	0	0	0	0	0	0	0	0	0	0	0	#DIV/0!	#DIV/0!	#DIV/0!	WT_S	#DIV/0!	#DIV/0!	#DIV/0!	#DIV/0!	#DIV/0!	0	0	0	0	0	0
P60464	0	0	0	0	0	0	0	0	0	0	0	0	0	0	0	0	0	0	0	0	0	0	0	0	0	0	0	0	0	0	0	0	0	0	#DIV/0!	#DIV/0!	#DIV/0!	WT_S	#DIV/0!	#DIV/0!	#DIV/0!	#DIV/0!	#DIV/0!	0	0	0	0	0	0
Q4J6S0	0	0	0	0	0	0	0	0	0	0	0	0	0	0	0	0	0	0	0	0	0	0	0	0	0	0	0	0	0	0	0	0	0	0	#DIV/0!	#DIV/0!	#DIV/0!	WT_S	#DIV/0!	#DIV/0!	#DIV/0!	#DIV/0!	#DIV/0!	0	0	0	0	0	0
Q4J6Y5	0	0	0	0	0	0	0	0	0	0	0	0	0	0	0	0	0	0	0	0	0	0	0	0	0	0	0	0	0	0	0	0	0	0	#DIV/0!	#DIV/0!	#DIV/0!	WT_S	#DIV/0!	#DIV/0!	#DIV/0!	#DIV/0!	#DIV/0!	0	0	0	0	0	0
Q4J773	0	0	0	0	0	0	0	0	0	0	0	0	0	0	0	0	0	0	0	0	0	0	0	0	0	0	0	0	0	0	0	0	0	0	#DIV/0!	#DIV/0!	#DIV/0!	WT_S	#DIV/0!	#DIV/0!	#DIV/0!	#DIV/0!	#DIV/0!	0	0	0	0	0	0
Q4J7C7	0	0	0	0	0	0	0	0	0	0	0	0	0	0	0	0	0	0	0	0	0	0	0	0	0	0	0	0	0	0	0	0	0	0	#DIV/0!	#DIV/0!	#DIV/0!	WT_S	#DIV/0!	#DIV/0!	#DIV/0!	#DIV/0!	#DIV/0!	0	0	0	0	0	0
Q4J7E3	0	0	0	0	0	0	0	0	0	0	0	0	0	0	0	0	0	0	0	0	0	0	0	0	0	0	0	0	0	0	0	0	0	0	#DIV/0!	#DIV/0!	#DIV/0!	WT_S	#DIV/0!	#DIV/0!	#DIV/0!	#DIV/0!	#DIV/0!	0	0	0	0	0	0
Q4J7F8	0	0	0	0	0	0	0	0	0	0	0	0	0	0	0	0	0	0	0	0	0	0	0	0	0	0	0	0	0	0	0	0	0	0	#DIV/0!	#DIV/0!	#DIV/0!	WT_S	#DIV/0!	#DIV/0!	#DIV/0!	#DIV/0!	#DIV/0!	0	0	0	0	0	0
Q4J7J8	0	0	0	0	0	0	0	0	0	0	0	0	0	0	0	0	0	0	0	0	0	0	0	0	0	0	0	0	0	0	0	0	0	0	#DIV/0!	#DIV/0!	#DIV/0!	WT_S	#DIV/0!	#DIV/0!	#DIV/0!	#DIV/0!	#DIV/0!	0	0	0	0	0	0
Q4J7K0	0	0	0	0	0	0	0	0	0	0	0	0	0	0	0	0	0	0	0	0	0	0	0	0	0	0	0	0	0	0	0	0	0	0	#DIV/0!	#DIV/0!	#DIV/0!	WT_S	#DIV/0!	#DIV/0!	#DIV/0!	#DIV/0!	#DIV/0!	0	0	0	0	0	0
Q4J7M0	0	0	0	0	0	0	0	0	0	0	0	0	0	0	0	0	0	0	0	0	0	0	0	0	0	0	0	0	0	0	0	0	0	0	#DIV/0!	#DIV/0!	#DIV/0!	WT_S	#DIV/0!	#DIV/0!	#DIV/0!	#DIV/0!	#DIV/0!	0	0	0	0	0	0
Q4J7U3	0	0	0	0	0	0	0	0	0	0	0	0	0	0	0	0	0	0	0	0	0	0	0	0	0	0	0	0	0	0	0	0	0	0	#DIV/0!	#DIV/0!	#DIV/0!	WT_S	#DIV/0!	#DIV/0!	#DIV/0!	#DIV/0!	#DIV/0!	0	0	0	0	0	0
Q4J7Z4	0	0	0	0	0	0	0	0	0	0	0	0	0	0	0	0	0	0	0	0	0	0	0	0	0	0	0	0	0	0	0	0	0	0	#DIV/0!	#DIV/0!	#DIV/0!	WT_S	#DIV/0!	#DIV/0!	#DIV/0!	#DIV/0!	#DIV/0!	0	0	0	0	0	0
Q4J803	0	0	0	0	0	0	0	0	0	0	0	0	0	0	0	0	0	0	0	0	0	0	0	0	0	0	0	0	0	0	0	0	0	0	#DIV/0!	#DIV/0!	#DIV/0!	WT_S	#DIV/0!	#DIV/0!	#DIV/0!	#DIV/0!	#DIV/0!	0	0	0	0	0	0
Q4J847	0	0	0	0	0	0	0	0	0	0	0	0	0	0	0	0	0	0	0	0	0	0	0	0	0	0	0	0	0	0	0	0	0	0	#DIV/0!	#DIV/0!	#DIV/0!	WT_S	#DIV/0!	#DIV/0!	#DIV/0!	#DIV/0!	#DIV/0!	0	0	0	0	0	0
Q4J862	0	0	0	0	0	0	0	0	0	0	0	0	0	0	0	0	0	0	0	0	0	0	0	0	0	0	0	0	0	0	0	0	0	0	#DIV/0!	#DIV/0!	#DIV/0!	WT_S	#DIV/0!	#DIV/0!	#DIV/0!	#DIV/0!	#DIV/0!	0	0	0	0	0	0
Q4J871	0	0	0	0	0	0	0	0	0	0	0	0	0	0	0	0	0	0	0	0	0	0	0	0	0	0	0	0	0	0	0	0	0	0	#DIV/0!	#DIV/0!	#DIV/0!	WT_S	#DIV/0!	#DIV/0!	#DIV/0!	#DIV/0!	#DIV/0!	0	0	0	0	0	0
Q4J893	0	0	0	0	0	0	0	0	0	0	0	0	0	0	0	0	0	0	0	0	0	0	0	0	0	0	0	0	0	0	0	0	0	0	#DIV/0!	#DIV/0!	#DIV/0!	WT_S	#DIV/0!	#DIV/0!	#DIV/0!	#DIV/0!	#DIV/0!	0	0	0	0	0	0
Q4J8B7	0	0	0	0	0	0	0	0	0	0	0	0	0	0	0	0	0	0	0	0	0	0	0	0	0	0	0	0	0	0	0	0	0	0	#DIV/0!	#DIV/0!	#DIV/0!	WT_S	#DIV/0!	#DIV/0!	#DIV/0!	#DIV/0!	#DIV/0!	0	0	0	0	0	0
Q4J8C6	0	0	0	0	0	0	0	0	0	0	0	0	0	0	0	0	0	0	0	0	0	0	0	0	0	0	0	0	0	0	0	0	0	0	#DIV/0!	#DIV/0!	#DIV/0!	WT_S	#DIV/0!	#DIV/0!	#DIV/0!	#DIV/0!	#DIV/0!	0	0	0	0	0	0
Q4J8F8	0	0	0	0	0	0	0	0	0	0	0	0	0	0	0	0	0	0	0	0	0	0	0	0	0	0	0	0	0	0	0	0	0	0	#DIV/0!	#DIV/0!	#DIV/0!	WT_S	#DIV/0!	#DIV/0!	#DIV/0!	#DIV/0!	#DIV/0!	0	0	0	0	0	0
Q4J8T1	0	0	0	0	0	0	0	0	0	0	0	0	0	0	0	0	0	0	0	0	0	0	0	0	0	0	0	0	0	0	0	0	0	0	#DIV/0!	#DIV/0!	#DIV/0!	WT_S	#DIV/0!	#DIV/0!	#DIV/0!	#DIV/0!	#DIV/0!	0	0	0	0	0	0
Q4J8X3	0	0	0	0	0	0	0	0	0	0	0	0	0	0	0	0	0	0	0	0	0	0	0	0	0	0	0	0	0	0	0	0	0	0	#DIV/0!	#DIV/0!	#DIV/0!	WT_S	#DIV/0!	#DIV/0!	#DIV/0!	#DIV/0!	#DIV/0!	0	0	0	0	0	0
Q4J944	0	0	0	0	0	0	0	0	0	0	0	0	0	0	0	0	0	0	0	0	0	0	0	0	0	0	0	0	0	0	0	0	0	0	#DIV/0!	#DIV/0!	#DIV/0!	WT_S	#DIV/0!	#DIV/0!	#DIV/0!	#DIV/0!	#DIV/0!	0	0	0	0	0	0
Q4J9D6	0	0	0	0	0	0	0	0	0	0	0	0	0	0	0	0	0	0	0	0	0	0	0	0	0	0	0	0	0	0	0	0	0	0	#DIV/0!	#DIV/0!	#DIV/0!	WT_S	#DIV/0!	#DIV/0!	#DIV/0!	#DIV/0!	#DIV/0!	0	0	0	0	0	0
Q4J9G4	0	0	0	0	0	0	0	0	0	0	0	0	0	0	0	0	0	0	0	0	0	0	0	0	0	0	0	0	0	0	0	0	0	0	#DIV/0!	#DIV/0!	#DIV/0!	WT_S	#DIV/0!	#DIV/0!	#DIV/0!	#DIV/0!	#DIV/0!	0	0	0	0	0	0
Q4J9K1	0	0	0	0	0	0	0	0	0	0	0	0	0	0	0	0	0	0	0	0	0	0	0	0	0	0	0	0	0	0	0	0	0	0	#DIV/0!	#DIV/0!	#DIV/0!	WT_S	#DIV/0!	#DIV/0!	#DIV/0!	#DIV/0!	#DIV/0!	0	0	0	0	0	0
Q4J9L6	0	0	0	0	0	0	0	0	0	0	0	0	0	0	0	0	0	0	0	0	0	0	0	0	0	0	0	0	0	0	0	0	0	0	#DIV/0!	#DIV/0!	#DIV/0!	WT_S	#DIV/0!	#DIV/0!	#DIV/0!	#DIV/0!	#DIV/0!	0	0	0	0	0	0
Q4J9R0	0	0	0	0	0	0	0	0	0	0	0	0	0	0	0	0	0	0	0	0	0	0	0	0	0	0	0	0	0	0	0	0	0	0	#DIV/0!	#DIV/0!	#DIV/0!	WT_S	#DIV/0!	#DIV/0!	#DIV/0!	#DIV/0!	#DIV/0!	0	0	0	0	0	0
Q4J9R4	0	0	0	0	0	0	0	0	0	0	0	0	0	0	0	0	0	0	0	0	0	0	0	0	0	0	0	0	0	0	0	0	0	0	#DIV/0!	#DIV/0!	#DIV/0!	WT_S	#DIV/0!	#DIV/0!	#DIV/0!	#DIV/0!	#DIV/0!	0	0	0	0	0	0
Q4J9R5	0	0	0	0	0	0	0	0	0	0	0	0	0	0	0	0	0	0	0	0	0	0	0	0	0	0	0	0	0	0	0	0	0	0	#DIV/0!	#DIV/0!	#DIV/0!	WT_S	#DIV/0!	#DIV/0!	#DIV/0!	#DIV/0!	#DIV/0!	0	0	0	0	0	0
Q4J9V1	0	0	0	0	0	0	0	0	0	0	0	0	0	0	0	0	0	0	0	0	0	0	0	0	0	0	0	0	0	0	0	0	0	0	#DIV/0!	#DIV/0!	#DIV/0!	WT_S	#DIV/0!	#DIV/0!	#DIV/0!	#DIV/0!	#DIV/0!	0	0	0	0	0	0
Q4JAI4	0	0	0	0	0	0	0	0	0	0	0	0	0	0	0	0	0	0	0	0	0	0	0	0	0	0	0	0	0	0	0	0	0	0	#DIV/0!	#DIV/0!	#DIV/0!	WT_S	#DIV/0!	#DIV/0!	#DIV/0!	#DIV/0!	#DIV/0!	0	0	0	0	0	0
Q4JAL2	0	0	0	0	0	0	0	0	0	0	0	0	0	0	0	0	0	0	0	0	0	0	0	0	0	0	0	0	0	0	0	0	0	0	#DIV/0!	#DIV/0!	#DIV/0!	WT_S	#DIV/0!	#DIV/0!	#DIV/0!	#DIV/0!	#DIV/0!	0	0	0	0	0	0
Q4JAQ3	0	0	0	0	0	0	0	0	0	0	0	0	0	0	0	0	0	0	0	0	0	0	0	0	0	0	0	0	0	0	0	0	0	0	#DIV/0!	#DIV/0!	#DIV/0!	WT_S	#DIV/0!	#DIV/0!	#DIV/0!	#DIV/0!	#DIV/0!	0	0	0	0	0	0
Q4JAU8	0	0	0	0	0	0	0	0	0	0	0	0	0	0	0	0	0	0	0	0	0	0	0	0	0	0	0	0	0	0	0	0	0	0	#DIV/0!	#DIV/0!	#DIV/0!	WT_S	#DIV/0!	#DIV/0!	#DIV/0!	#DIV/0!	#DIV/0!	0	0	0	0	0	0
Q4JBF9	0	0	0	0	0	0	0	0	0	0	0	0	0	0	0	0	0	0	0	0	0	0	0	0	0	0	0	0	0	0	0	0	0	0	#DIV/0!	#DIV/0!	#DIV/0!	WT_S	#DIV/0!	#DIV/0!	#DIV/0!	#DIV/0!	#DIV/0!	0	0	0	0	0	0
Q4JBH3	0	0	0	0	0	0	0	0	0	0	0	0	0	0	0	0	0	0	0	0	0	0	0	0	0	0	0	0	0	0	0	0	0	0	#DIV/0!	#DIV/0!	#DIV/0!	WT_S	#DIV/0!	#DIV/0!	#DIV/0!	#DIV/0!	#DIV/0!	0	0	0	0	0	0
Q4JBH8	0	0	0	0	0	0	0	0	0	0	0	0	0	0	0	0	0	0	0	0	0	0	0	0	0	0	0	0	0	0	0	0	0	0	#DIV/0!	#DIV/0!	#DIV/0!	WT_S	#DIV/0!	#DIV/0!	#DIV/0!	#DIV/0!	#DIV/0!	0	0	0	0	0	0
Q4JBJ2	0	0	0	0	0	0	0	0	0	0	0	0	0	0	0	0	0	0	0	0	0	0	0	0	0	0	0	0	0	0	0	0	0	0	#DIV/0!	#DIV/0!	#DIV/0!	WT_S	#DIV/0!	#DIV/0!	#DIV/0!	#DIV/0!	#DIV/0!	0	0	0	0	0	0
Q4JBS3	0	0	0	0	0	0	0	0	0	0	0	0	0	0	0	0	0	0	0	0	0	0	0	0	0	0	0	0	0	0	0	0	0	0	#DIV/0!	#DIV/0!	#DIV/0!	WT_S	#DIV/0!	#DIV/0!	#DIV/0!	#DIV/0!	#DIV/0!	0	0	0	0	0	0
Q4JBT4	0	0	0	0	0	0	0	0	0	0	0	0	0	0	0	0	0	0	0	0	0	0	0	0	0	0	0	0	0	0	0	0	0	0	#DIV/0!	#DIV/0!	#DIV/0!	WT_S	#DIV/0!	#DIV/0!	#DIV/0!	#DIV/0!	#DIV/0!	0	0	0	0	0	0
Q4JBW3	0	0	0	0	0	0	0	0	0	0	0	0	0	0	0	0	0	0	0	0	0	0	0	0	0	0	0	0	0	0	0	0	0	0	#DIV/0!	#DIV/0!	#DIV/0!	WT_S	#DIV/0!	#DIV/0!	#DIV/0!	#DIV/0!	#DIV/0!	0	0	0	0	0	0
Q4JBZ4	0	0	0	0	0	0	0	0	0	0	0	0	0	0	0	0	0	0	0	0	0	0	0	0	0	0	0	0	0	0	0	0	0	0	#DIV/0!	#DIV/0!	#DIV/0!	WT_S	#DIV/0!	#DIV/0!	#DIV/0!	#DIV/0!	#DIV/0!	0	0	0	0	0	0
Q4JC17	0	0	0	0	0	0	0	0	0	0	0	0	0	0	0	0	0	0	0	0	0	0	0	0	0	0	0	0	0	0	0	0	0	0	#DIV/0!	#DIV/0!	#DIV/0!	WT_S	#DIV/0!	#DIV/0!	#DIV/0!	#DIV/0!	#DIV/0!	0	0	0	0	0	0
Q4JC55	0	0	0	0	0	0	0	0	0	0	0	0	0	0	0	0	0	0	0	0	0	0	0	0	0	0	0	0	0	0	0	0	0	0	#DIV/0!	#DIV/0!	#DIV/0!	WT_S	#DIV/0!	#DIV/0!	#DIV/0!	#DIV/0!	#DIV/0!	0	0	0	0	0	0
Q4JC80	0	0	0	0	0	0	0	0	0	0	0	0	0	0	0	0	0	0	0	0	0	0	0	0	0	0	0	0	0	0	0	0	0	0	#DIV/0!	#DIV/0!	#DIV/0!	WT_S	#DIV/0!	#DIV/0!	#DIV/0!	#DIV/0!	#DIV/0!	0	0	0	0	0	0
Q4JCE7	0	0	0	0	0	0	0	0	0	0	0	0	0	0	0	0	0	0	0	0	0	0	0	0	0	0	0	0	0	0	0	0	0	0	#DIV/0!	#DIV/0!	#DIV/0!	WT_S	#DIV/0!	#DIV/0!	#DIV/0!	#DIV/0!	#DIV/0!	0	0	0	0	0	0
Q4JCK1	0	0	0	0	0	0	0	0	0	0	0	0	0	0	0	0	0	0	0	0	0	0	0	0	0	0	0	0	0	0	0	0	0	0	#DIV/0!	#DIV/0!	#DIV/0!	WT_S	#DIV/0!	#DIV/0!	#DIV/0!	#DIV/0!	#DIV/0!	0	0	0	0	0	0
Q4JCN7	0	0	0	0	0	0	0	0	0	0	0	0	0	0	0	0	0	0	0	0	0	0	0	0	0	0	0	0	0	0	0	0	0	0	#DIV/0!	#DIV/0!	#DIV/0!	WT_S	#DIV/0!	#DIV/0!	#DIV/0!	#DIV/0!	#DIV/0!	0	0	0	0	0	0
Q4J6Z7	0	0	0	61813.8	0	0	0	0	0	0	0	0	0	0	0	0	0	0	0	0	0	0	88836	84337	39261	43200	58708	56541	0	0	0	0	0	0	#DIV/0!	#DIV/0!	#DIV/0!	WT_S	#DIV/0!	#DIV/0!	#DIV/0!	#DIV/0!	#DIV/0!	0	0	0	86586.5	41230.5	57624.5
Q4J8B6	0	0	3286.35	1266.82	0	0	0	0	0	0	0	0	0	0	0	0	7682.7	4188.8	7846.6	0	0	0	0	0	9729.7	0	6334.1	0	0	0	0	5935.75	3923.3	0	0.132419	fail	fail	ΔGPN_S	#DIV/0!	#DIV/0!	#DIV/0!	#DIV/0!	#DIV/0!	5935.75	3923.3	0	0	4864.85	3167.05
F2Z6H9	0	0	6897.35	10117.2	0	0	0	0	0	0	0	0	0	0	0	0	0	0	5841.3	7913.8	10146	17483	16480	21377	22846	0	0	0	0	0	0	0	6877.55	13814.5	0.158764	fail	fail	ΔGPN_S	#DIV/0!	#DIV/0!	#DIV/0!	#DIV/0!	#DIV/0!	0	6877.55	13814.5	18928.5	11423	0
F2Z6A8	0	0	13312.1	4617.83	0	0	0	0	0	0	0	0	0	0	0	0	0	5728.4	6142.2	23170	27002	17830	13422	14285	0	0	0	0	0	0	0	2864.2	14656.1	22416	0.0792017	fail	fail	ΔGPN_S	#DIV/0!	#DIV/0!	#DIV/0!	#DIV/0!	#DIV/0!	2864.2	14656.1	22416	13853.5	0	0
O33600	29.69	0	0	0	178.14	0	0	0	0	0	0	0	0	0	0	0	0	0	0	0	0	0	0	0	0	0	0	0	89.07	0	0	0	0	0	0.373901	fail	fail	WT_S	0	#NUM!	#NUM!	pass	FALSE	0	0	0	0	0	0
F2Z5Y7	190.913	0	0	0	791.63	353.85	0	0	0	0	0	0	0	0	0	0	0	0	0	0	0	0	0	0	0	0	0	0	572.74	0	0	0	0	0	0.373901	fail	fail	WT_S	0	#NUM!	#NUM!	pass	FALSE	0	0	0	0	0	0
O08358	441.917	12522	0	13119.3	2651.5	0	0	0	0	0	0	0	0	75132	0	0	0	0	0	0	0	0	0	0	0	0	78716	0	1325.75	0	0	0	0	0	0.373901	fail	fail	WT_S	0	#NUM!	#NUM!	pass	FALSE	0	0	0	0	0	39358
Q4J7R1	832.017	34663	5717.67	28570.3	4992.1	0	0	0	0	0	32445	34371	38597	41483	26816	34266	11432	13453	0	0	9421	0	0	27832	26768	32272	45582	38968	2496.05	0	0	12442.5	0	4710.5	0.259463	fail	fail	ΔGPN_S	6.87206	2.78074	2.78074	pass	FALSE	12442.5	0	4710.5	13916	29520	42275
Q4JAI1	969.05	1925.17	453.867	1016.05	0	2682.8	0	3131.5	0	0	11551	0	0	0	0	0	0	0	2723.2	0	0	0	0	0	0	0	6096.3	0	1341.4	1565.75	0	0	1361.6	0	0.483016	fail	fail	WT_S	0.468362	-1.0943	1.0943	pass	FALSE	0	1361.6	0	0	0	3048.15
Q4J7G8	1265.6	16615.8	3491.17	0	0	0	7593.6	0	0	0	0	0	50303	49392	0	0	0	0	10858	0	0	10089	0	0	0	0	0	0	0	3796.8	0	0	5429	5044.5	0.36086	fail	fail	ΔGPN_S	2.75851	1.46389	1.46389	pass	FALSE	0	5429	5044.5	0	0	0
F2Z6B6	1339.53	19715.2	0	0	755.77	0	0	0	0	7281.4	0	7513	20469	0	0	90309	0	0	0	0	0	0	0	0	0	0	0	0	377.885	0	3640.7	0	0	0	0.310927	fail	fail	WT_S	0	#NUM!	#NUM!	pass	FALSE	0	0	0	0	0	0
Q4J7P4	1365.92	1561.62	0	0	0	0	8195.5	0	0	0	0	0	9369.7	0	0	0	0	0	0	0	0	0	0	0	0	0	8148.9	0	0	4097.75	0	0	0	0	0.373901	fail	fail	WT_S	0	#NUM!	#NUM!	pass	FALSE	0	0	0	0	0	4074.45
Q4JC04	1431.78	11926.5	0	0	8590.7	0	0	0	0	0	13006	13840	0	0	21732	22981	0	0	0	0	0	0	0	0	0	0	0	0	4295.35	0	0	0	0	0	0.373901	fail	fail	WT_S	0	#NUM!	#NUM!	pass	FALSE	0	0	0	0	0	0
Q4J8S4	1610.8	1350.1	0	0	0	0	9664.8	0	0	0	0	0	0	0	0	8100.6	0	0	0	0	0	0	0	0	0	0	0	0	0	4832.4	0	0	0	0	0.373901	fail	fail	WT_S	0	#NUM!	#NUM!	pass	FALSE	0	0	0	0	0	0
Q4J6Z3	1806.33	8545.77	0	95395	0	0	2002.3	8835.7	0	0	9276.4	9861.2	0	0	17058	15079	0	0	0	0	0	0	120070	115210	47886	48524	118580	122100	0	5419	0	0	0	0	0.373901	fail	fail	WT_S	0	#NUM!	#NUM!	pass	FALSE	0	0	0	117640	48205	120340
Q4J9A7	2257.52	14899	0	0	2945.1	0	10600	0	0	0	16556	15048	12235	0	22613	22942	0	0	0	0	0	0	0	0	0	0	0	0	1472.55	5300	0	0	0	0	0.226145	fail	fail	WT_S	0	#NUM!	#NUM!	pass	FALSE	0	0	0	0	0	0
Q4J7E2	2608.48	7791.08	14298.7	25628.2	0	0	8680.3	2643	4327.6	0	11701	9493.5	0	0	14148	11404	14373	15003	14510	14486	13780	13640	27019	25374	22541	21257	26770	30808	0	5661.65	2163.8	14688	14498	13710	0.00222357	pass	pass	ΔGPN_S	5.4816	2.4546	2.4546	pass	TRUE	14688	14498	13710	26196.5	21899	28789
Q4J6I1	2945.67	5365.17	0	0	0	17674	0	0	0	0	16443	15748	0	0	0	0	0	0	0	0	0	0	0	0	0	0	0	0	8837	0	0	0	0	0	0.373901	fail	fail	WT_S	0	#NUM!	#NUM!	pass	FALSE	0	0	0	0	0	0
Q4J996	3028.33	69185	0	31769.7	0	0	18170	0	0	0	129410	0	0	0	144820	140880	0	0	0	0	0	0	0	122290	0	0	68328	0	0	9085	0	0	0	0	0.373901	fail	fail	WT_S	0	#NUM!	#NUM!	pass	FALSE	0	0	0	61145	0	34164
Q4JA73	3661.53	2593.83	4536.52	0	0	15662	6307.2	0	0	0	0	0	0	0	0	15563	0	0	8739.1	0	18480	0	0	0	0	0	0	0	7831	3153.6	0	0	4369.55	9240	0.815248	fail	fail	ΔGPN_S	1.23897	0.309137	0.309137	pass	FALSE	0	4369.55	9240	0	0	0
Q4J6K1	4124.28	4740.17	2585.83	1735.17	0	0	7588.1	9958.3	0	7199.3	0	8449.3	0	0	8641.7	11350	0	0	15515	0	0	0	0	0	0	0	0	10411	0	8773.2	3599.65	0	7757.5	0	0.693417	fail	fail	WT_S	0.626978	-0.673514	0.673514	pass	FALSE	0	7757.5	0	0	0	5205.5
Q4J8E9	4845.67	1468.45	691.217	0	0	0	18733	0	10341	0	0	8810.7	0	0	0	0	0	0	0	0	0	4147.3	0	0	0	0	0	0	0	9366.5	5170.5	0	0	2073.65	0.211446	fail	fail	WT_S	0.142646	-2.80949	2.80949	pass	FALSE	0	0	2073.65	0	0	0
Q4J6P9	5466.15	1394.87	0	0	3834.4	0	14507	8821.3	5634.2	0	4664.1	3705.1	0	0	0	0	0	0	0	0	0	0	0	0	0	0	0	0	1917.2	11664.1	2817.1	0	0	0	0.153633	fail	fail	WT_S	0	#NUM!	#NUM!	pass	FALSE	0	0	0	0	0	0
Q4JBG7	6195.63	1214.42	12304.3	1552.25	6521.5	7876.5	6420.9	7734.8	0	8620.1	0	0	0	0	7286.5	0	9169.8	15004	13318	16484	10708	9142	0	0	9313.5	0	0	0	7199	7077.85	4310.05	12086.9	14901	9925	0.0238536	fail	pass	ΔGPN_S	1.98596	0.989839	0.989839	pass	TRUE	12086.9	14901	9925	0	4656.75	0
Q4J8F6	6228	18878.7	4812.17	0	0	0	0	13953	13137	10278	13258	13776	29187	23906	16591	16554	12814	0	16059	0	0	0	0	0	0	0	0	0	0	6976.5	11707.5	6407	8029.5	0	0.752521	fail	fail	WT_S	0.772666	-0.372082	0.372082	pass	FALSE	6407	8029.5	0	0	0	0
Q4JBJ9	6253.95	2836.83	5109.35	1549.78	9067	9579.9	12622	0	6254.8	0	0	17021	0	0	0	0	0	0	11677	9974.6	0	9004.5	0	0	0	0	9298.7	0	9323.45	6311	3127.4	0	10825.8	4502.25	0.767282	fail	fail	WT_S	0.81698	-0.291628	0.291628	pass	FALSE	0	10825.8	4502.25	0	0	4649.35
Q4JBE1	6357.6	0	0	0	0	0	15757	13175	9213.6	0	0	0	0	0	0	0	0	0	0	0	0	0	0	0	0	0	0	0	0	14466	4606.8	0	0	0	0.210463	fail	fail	WT_S	0	#NUM!	#NUM!	pass	FALSE	0	0	0	0	0	0
Q4J802	6363.5	4730	10662.7	10120.3	0	0	0	0	38181	0	0	0	0	0	0	28380	32287	0	0	0	0	31689	13724	0	21046	0	25952	0	0	0	19090.5	16143.5	0	15844.5	0.631891	fail	fail	ΔGPN_S	1.6756	0.744676	0.744676	pass	FALSE	16143.5	0	15844.5	6862	10523	12976
Q4JBK4	6367.83	13284.7	7638	8060.17	38207	0	0	0	0	0	0	0	38312	41396	0	0	0	0	0	0	45828	0	0	0	0	48361	0	0	19103.5	0	0	0	0	22914	0.904528	fail	fail	ΔGPN_S	1.19947	0.262392	0.262392	pass	FALSE	0	0	22914	0	24180.5	0
Q4JC07	7578.83	22151.2	15043.2	2201.33	0	0	18301	15891	11281	0	31402	26656	0	0	38849	36000	17930	21346	20750	18901	11332	0	0	0	13208	0	0	0	0	17096	5640.5	19638	19825.5	5666	0.338727	fail	fail	ΔGPN_S	1.98489	0.989061	0.989061	pass	FALSE	19638	19825.5	5666	0	6604	0
Q4J9P5	7608.82	5530.65	4732.17	0	8673	8401.8	9032.7	0	10319	9226.4	11435	0	0	0	9706.9	12042	0	8109.8	6449.7	7035	6798.5	0	0	0	0	0	0	0	8537.4	4516.35	9772.7	4054.9	6742.35	3399.25	0.202244	fail	fail	WT_S	0.621932	-0.685171	0.685171	pass	FALSE	4054.9	6742.35	3399.25	0	0	0
Q4JAB6	7858.5	4006.52	6691.98	1832.33	14429	0	0	15334	0	17388	0	9641.1	0	0	14398	0	0	13887	0	9130.1	8075.5	9059.3	0	0	0	0	0	10994	7214.5	7667	8694	6943.5	4565.05	8567.4	0.400755	fail	fail	WT_S	0.85156	-0.23182	0.23182	pass	FALSE	6943.5	4565.05	8567.4	0	0	5497
Q4J6I7	7893.77	20466.7	0	2713.8	11240	8973.2	8358.9	10060	0	8730.5	23364	18255	0	13838	33684	33659	0	0	0	0	0	0	0	0	9946.2	0	13569	0	10106.6	9209.45	4365.25	0	0	0	0.0114501	fail	pass	WT_S	0	#NUM!	#NUM!	pass	TRUE	0	0	0	0	4973.1	6784.5
Q4J8C7	7905.17	8877	4507.83	0	0	12633	0	10527	11483	12788	10455	11940	14838	0	0	16029	16771	0	0	10276	0	0	0	0	0	0	0	0	6316.5	5263.5	12135.5	8385.5	5138	0	0.354121	fail	fail	WT_S	0.570239	-0.810362	0.810362	pass	FALSE	8385.5	5138	0	0	0	0
Q55080	7961.5	10053.2	5338.38	8382.73	10658	13246	0	9569.5	6471.7	7823.8	10984	13465	0	0	15326	20544	10104	0	7582.2	8690	5654.1	0	8068.4	7824.7	8936.3	0	12603	12864	11952	4784.75	7147.75	5052	8136.1	2827.05	0.371861	fail	fail	WT_S	0.670525	-0.576637	0.576637	pass	FALSE	5052	8136.1	2827.05	7946.55	4468.15	12733.5
Q4JAM9	7975.5	7895.17	11244.2	7820.13	12957	23804	0	11092	0	0	10052	14523	0	0	10468	12328	10144	10327	9113.1	12342	12892	12647	0	13813	10452	0	8021.8	14634	18380.5	5546	0	10235.5	10727.5	12769.5	0.584177	fail	fail	ΔGPN_S	1.40984	0.495532	0.495532	pass	FALSE	10235.5	10727.5	12769.5	6906.5	5226	11327.9
Q4J8T3	8000.95	2744.67	2433.33	0	18759	0	0	7195.7	10284	11767	16468	0	0	0	0	0	0	14600	0	0	0	0	0	0	0	0	0	0	9379.5	3597.85	11025.5	7300	0	0	0.168417	fail	fail	WT_S	0.304131	-1.71724	1.71724	pass	FALSE	7300	0	0	0	0	0
Q4J8G1	8079.5	5392.58	6293.17	1082.5	9731.3	11691	8581.9	0	9621.9	8850.9	6080.7	7418	0	0	9401.7	9455.1	0	0	12484	13322	11953	0	0	0	0	0	6495	0	10711.1	4290.95	9236.4	0	12903	5976.5	0.69272	fail	fail	WT_S	0.778905	-0.36048	0.36048	pass	FALSE	0	12903	5976.5	0	0	3247.5
Q4J9L2	8161.9	7276.17	4580.9	0	11796	0	16744	0	10847	9584.4	0	14424	0	0	12943	16290	0	0	8288.1	10649	0	8548.3	0	0	0	0	0	0	5898	8372	10215.7	0	9468.55	4274.15	0.299933	fail	fail	WT_S	0.561254	-0.833274	0.833274	pass	FALSE	0	9468.55	4274.15	0	0	0
O05640	8398.28	9367	6708.63	13232.8	0	20771	6569.7	23049	0	0	16869	11527	0	0	13929	13877	8679.4	8207.6	0	5817.5	9595.5	7951.8	0	39132	20627	0	19638	0	10385.5	14809.4	0	8443.5	2908.75	8773.65	0.741753	fail	fail	WT_S	0.79881	-0.324076	0.324076	pass	FALSE	8443.5	2908.75	8773.65	19566	10313.5	9819
Q4J7L2	8824.17	12259.6	6235.85	11754.2	0	0	15756	11868	14378	10943	4964.8	17977	0	0	25379	25237	0	13549	0	0	9332.1	14534	0	19161	0	20259	16171	14934	0	13812	12660.5	6774.5	0	11933	0.668714	fail	fail	WT_S	0.706679	-0.500874	0.500874	pass	FALSE	6774.5	0	11933	9580.5	10129.5	15552.5
Q4J827	9098.33	16242.5	3816.33	0	0	11032	0	11118	16062	16378	21991	14727	32320	28417	0	0	12623	10275	0	0	0	0	0	0	0	0	0	0	5516	5559	16220	11449	0	0	0.368798	fail	fail	WT_S	0.419454	-1.25342	1.25342	pass	FALSE	11449	0	0	0	0	0
Q4JAH5	9247.58	9032.5	8423.17	8452.65	9466.7	7317.8	14017	13045	11639	0	10583	0	0	0	22920	20692	13024	10105	0	11814	15596	0	13915	8613.9	0	0	16329	11858	8392.25	13531	5819.5	11564.5	5907	7798	0.783916	fail	fail	WT_S	0.910851	-0.134714	0.134714	fail	FALSE	11564.5	5907	7798	11264.5	0	14093.5
Q4JA23	9642.87	4457.78	15078	1813	10573	10875	15637	13748	0	7024.2	7125.5	0	0	0	10364	9257.2	16762	15882	16709	14723	13647	12745	0	0	0	0	0	10878	10724	14692.5	3512.1	16322	15716	13196	0.186141	fail	fail	ΔGPN_S	1.56364	0.644911	0.644911	pass	FALSE	16322	15716	13196	0	0	5439
Q4J814	10664.7	10332.2	1014.58	1799.75	10710	10110	11970	11725	8551	10922	14723	16444	0	0	13641	17185	0	0	0	6087.5	0	0	0	0	0	2775.4	8023.1	0	10410	11847.5	9736.5	0	3043.75	0	0.00125869	pass	pass	WT_S	0.095135	-3.39388	3.39388	pass	TRUE	0	3043.75	0	0	1387.7	4011.55
Q4J7Q0	10757.4	11519.3	8373.5	7234.52	9330.5	10296	12567	11031	10057	11263	17495	15672	0	0	16889	19060	6477.6	7354.3	10106	10043	8179.2	8080.9	6811.3	0	9364.2	9027.3	8260	9944.3	9813.25	11799	10660	6915.95	10074.5	8130.05	0.0929404	fail	fail	WT_S	0.778393	-0.361429	0.361429	pass	FALSE	6915.95	10074.5	8130.05	3405.65	9195.75	9102.15
Q4JCM5	11392.9	56280.3	17717.9	71313.2	13438	14444	16032	18877	5566.5	0	54127	58878	64151	68189	45271	47066	17407	22309	24086	25060	8416.4	9029	58550	66420	75681	78838	72766	75624	13941	17454.5	2783.25	19858	24573	8722.7	0.382503	fail	fail	ΔGPN_S	1.55517	0.63707	0.63707	pass	FALSE	19858	24573	8722.7	62485	77259.5	74195
Q4J9V2	11498.6	19297.8	1974.67	4593.5	9601.5	8160.5	13834	14810	13039	9546.8	23863	0	31010	25756	16834	18324	0	0	0	0	0	11848	27561	0	0	0	0	0	8881	14322	11292.9	0	0	5924	0.0195794	fail	pass	WT_S	0.171731	-2.54178	2.54178	pass	TRUE	0	0	5924	13780.5	0	0
Q4J6T8	12051.8	37738.2	13123.5	108246	18842	0	25541	27928	0	0	52228	54741	0	0	53217	66243	17708	0	15596	32079	0	13358	150870	156430	92596	95619	70860	83098	9421	26734.5	0	8854	23837.5	6679	0.91568	fail	fail	ΔGPN_S	1.08892	0.1229	0.1229	fail	FALSE	8854	23837.5	6679	153650	94107.5	76979
Q4J972	12274.3	9555.83	9402.08	10920.1	12088	12161	12802	13640	11344	11611	12735	13653	0	0	15243	15704	9291.3	9610.8	9737.8	9183.1	9209.4	9380.1	9082.8	13382	10909	10274	10470	11403	12124.5	13221	11477.5	9451.05	9460.45	9294.75	0.00494919	pass	pass	WT_S	0.765995	-0.384592	0.384592	pass	TRUE	9451.05	9460.45	9294.75	11232.4	10591.5	10936.5
Q4J7L4	12396.8	12341.3	1164.88	0	12296	13086	13295	14041	11351	10312	14462	12121	15097	12334	9952	10082	0	0	0	0	6989.3	0	0	0	0	0	0	0	12691	13668	10831.5	0	0	3494.65	0.00142502	pass	pass	WT_S	0.0939662	-3.41171	3.41171	pass	TRUE	0	0	3494.65	0	0	0
Q4J8E2	12777.6	8492.67	36482	32010.8	15922	15989	8634.2	14280	12865	8975.7	12083	12936	0	0	11801	14136	37993	39301	37137	37069	33040	34352	47260	40277	25074	25943	26064	27447	15955.5	11457.1	10920.4	38647	37103	33696	0.000395367	pass	pass	ΔGPN_S	2.85514	1.51356	1.51356	pass	TRUE	38647	37103	33696	43768.5	25508.5	26755.5
Q4JBN2	12805.3	10515.7	10385.2	11263.3	16218	6376.6	14360	14616	12552	12709	13979	16000	0	0	15339	17776	11146	11973	11353	9345.1	7880.4	10614	0	13870	10901	21094	12261	9453.6	11297.3	14488	12630.5	11559.5	10349	9247.2	0.101235	fail	fail	WT_S	0.811014	-0.302201	0.302201	pass	FALSE	11559.5	10349	9247.2	6935	15997.5	10857.3
Q4JB79	13130.8	10370.7	7797.37	0	14758	14168	13307	12746	12042	11764	15359	14326	0	0	15980	16559	6621.1	9793.3	10068	0	11380	8921.8	0	0	0	0	0	0	14463	13026.5	11903	8207.2	5034	10150.9	0.0328072	fail	pass	WT_S	0.593821	-0.7519	0.7519	pass	TRUE	8207.2	5034	10150.9	0	0	0
Q4J7R0	13138	3973.17	27533.7	17090.3	15330	16246	9488.8	14173	10631	12959	0	10410	0	0	13429	0	25370	25326	34232	21129	30469	28676	25291	12325	23098	10176	24731	6920.8	15788	11830.9	11795	25348	27680.5	29572.5	0.00133192	pass	pass	ΔGPN_S	2.09573	1.06745	1.06745	pass	TRUE	25348	27680.5	29572.5	18808	16637	15825.9
Q4J9Z7	13788	14017.9	22914.5	14846	13048	13938	13452	11970	15435	14885	9383.7	8421.4	24226	21041	10955	10080	28777	24121	26632	24535	16919	16503	15636	14630	13774	20099	15257	9680.2	13493	12711	15160	26449	25583.5	16711	0.0460715	fail	pass	ΔGPN_S	1.66192	0.732848	0.732848	pass	TRUE	26449	25583.5	16711	15133	16936.5	12468.6
Q4J9P8	13830.3	45090.2	12740.2	0	20474	0	24686	23477	14345	0	57594	86718	0	0	59738	66491	0	32668	0	43773	0	0	0	0	0	0	0	0	10237	24081.5	7172.5	16334	21886.5	0	0.902758	fail	fail	WT_S	0.921176	-0.118452	0.118452	fail	FALSE	16334	21886.5	0	0	0	0
Q4JBZ9	14645.8	9359.5	21126.3	6593.83	17969	13918	14382	14124	14597	12885	11231	11919	0	0	14838	18169	22119	21915	27074	26557	11492	17601	5530.4	0	6743.6	8200.6	8471.4	10617	15943.5	14253	13741	22017	26815.5	14546.5	0.148867	fail	fail	ΔGPN_S	1.44248	0.528552	0.528552	pass	FALSE	22017	26815.5	14546.5	2765.2	7472.1	9544.2
Q4JAY1	15571.2	19583.3	10795.8	14868.5	16078	16349	17575	14759	15528	13138	16977	17569	25985	25585	14556	16828	9819	10206	12131	12008	10511	10100	15762	11512	16501	17947	12768	14721	16213.5	16167	14333	10012.5	12069.5	10305.5	0.0058783	pass	pass	WT_S	0.693322	-0.528402	0.528402	pass	TRUE	10012.5	12069.5	10305.5	13637	17224	13744.5
Q4JC34	15585.2	16418.8	12203.8	4639.5	21755	16056	20928	19314	15458	0	23660	23942	0	0	26369	24542	16500	15783	15376	13356	12208	0	9635	0	0	0	18202	0	18905.5	20121	7729	16141.5	14366	6104	0.536865	fail	fail	WT_S	0.783042	-0.352839	0.352839	pass	FALSE	16141.5	14366	6104	4817.5	0	9101
Q4J9V3	15955	11777.3	23850.8	17369.3	14288	14636	15579	21771	14511	14945	16693	18053	0	0	18369	17549	22884	21318	20449	20931	26300	31223	21587	0	20509	19132	21978	21010	14462	18675	14728	22101	20690	28761.5	0.0496708	fail	pass	ΔGPN_S	1.49488	0.580031	0.580031	pass	TRUE	22101	20690	28761.5	10793.5	19820.5	21494
F2Z6C4	16032.2	10679.5	10879.2	17463.4	58205	594.88	568.51	10916	11411	14498	0	16314	15153	16757	15853	0	0	6175.1	0	11226	13381	34493	15102	36028	31457	0	13608	8585.1	29399.9	5742.26	12954.5	3087.55	5613	23937	0.619899	fail	fail	WT_S	0.678582	-0.559405	0.559405	pass	FALSE	3087.55	5613	23937	25565	15728.5	11096.5
Q4JB86	16059.2	23767.5	14616.8	21238.5	18829	16645	16022	14232	15609	15018	24275	24371	4220.6	7862.3	40473	41403	12599	16300	14683	15199	13728	15192	22342	26387	16208	23694	19126	19674	17737	15127	15313.5	14449.5	14941	14460	0.167327	fail	fail	WT_S	0.910186	-0.135766	0.135766	fail	FALSE	14449.5	14941	14460	24364.5	19951	19400
Q4JAS7	16585.3	24999.3	5010.02	917.55	18163	12780	34812	21186	12571	0	25570	18219	7071.7	16324	48571	34240	0	0	12639	5666.1	11755	0	0	0	0	0	5505.3	0	15471.5	27999	6285.5	0	9152.55	5877.5	0.165786	fail	fail	WT_S	0.302075	-1.72702	1.72702	pass	FALSE	0	9152.55	5877.5	0	0	2752.65
Q4JAG8	16723.6	2804	7876.57	1717.33	17795	17698	19674	19692	17510	7972.7	0	0	16824	0	0	0	0	12189	11940	0	13696	9434.4	0	0	0	0	10304	0	17746.5	19683	12741.4	6094.5	5970	11565.2	0.0331395	fail	pass	WT_S	0.470985	-1.08625	1.08625	pass	TRUE	6094.5	5970	11565.2	0	0	5152
Q4J7E0	16958.3	32443.2	3027.17	0	20569	14698	17053	11476	18619	19335	24936	20183	43486	58690	29664	17700	0	18163	0	0	0	0	0	0	0	0	0	0	17633.5	14264.5	18977	9081.5	0	0	0.013962	fail	pass	WT_S	0.178506	-2.48595	2.48595	pass	TRUE	9081.5	0	0	0	0	0
Q4JAM0	17105	18664.5	7210.33	0	17383	20094	28088	20407	0	16658	25566	29621	0	0	25051	31749	0	10223	12952	20087	0	0	0	0	0	0	0	0	18738.5	24247.5	8329	5111.5	16519.5	0	0.216822	fail	fail	WT_S	0.421534	-1.24628	1.24628	pass	FALSE	5111.5	16519.5	0	0	0	0
Q4JAL9	17248.3	0	53731.3	136395	0	103490	0	0	0	0	0	0	0	0	0	0	0	112320	0	0	110160	99908	294820	292220	0	130520	100810	0	51745	0	0	56160	0	105034	0.354922	fail	fail	ΔGPN_S	3.11516	1.63931	1.63931	pass	FALSE	56160	0	105034	293520	65260	50405
Q4JAY3	17447.2	24594.8	11191	11387.8	16902	16882	19904	17154	16387	17454	21857	20882	29536	22867	25910	26517	9413.9	0	14917	15077	14426	13312	0	0	10388	23147	16803	17989	16892	18529	16920.5	4706.95	14997	13869	0.131124	fail	fail	WT_S	0.641421	-0.640656	0.640656	pass	FALSE	4706.95	14997	13869	0	16767.5	17396
Q4J9U3	17505	8921.67	24352.8	22637.2	20432	18278	18376	15341	16803	15800	11630	11502	0	0	15584	14814	25782	26161	25276	25100	24091	19707	28249	37319	19174	10069	20621	20391	19355	16858.5	16301.5	25971.5	25188	21899	0.0118221	fail	pass	ΔGPN_S	1.39119	0.476323	0.476323	pass	TRUE	25971.5	25188	21899	32784	14621.5	20506
Q4JBT2	17573.3	17716.3	38853.3	17574.3	19689	15432	23319	15093	15896	16011	23399	20905	12887	0	23165	25942	41759	36017	44479	43704	33190	33971	22075	0	18986	18495	23560	22330	17560.5	19206	15953.5	38888	44091.5	33580.5	0.00258245	pass	pass	ΔGPN_S	2.21093	1.14465	1.14465	pass	TRUE	38888	44091.5	33580.5	11037.5	18740.5	22945
Q4J9R7	17730.2	11384.7	30364.3	16548	16971	21162	18526	16268	16267	17187	13427	24635	0	0	14539	15707	35298	34741	26895	26681	26440	32131	0	21139	31656	0	24381	22112	19066.5	17397	16727	35019.5	26788	29285.5	0.00756611	pass	pass	ΔGPN_S	1.71258	0.776172	0.776172	pass	TRUE	35019.5	26788	29285.5	10569.5	15828	23246.5
Q4JB75	17776.8	26787.5	2041.83	2711.17	18004	15144	20655	20300	17914	14644	22212	22809	33223	36099	23519	22863	6060.9	0	0	6190.1	0	0	0	0	0	16267	0	0	16574	20477.5	16279	3030.45	3095.05	0	0.00074914	pass	pass	WT_S	0.114859	-3.12206	3.12206	pass	TRUE	3030.45	3095.05	0	0	8133.5	0
Q4J883	17796.8	8080	22533.2	17681.5	15386	16641	19238	19073	17718	18725	10055	10224	0	0	14274	13927	21453	19606	22570	21109	24456	26005	21700	17922	0	20379	24191	21897	16013.5	19155.5	18221.5	20529.5	21839.5	25230.5	0.0480416	fail	pass	ΔGPN_S	1.26613	0.34043	0.34043	pass	TRUE	20529.5	21839.5	25230.5	19811	10189.5	23044
Q4JBX1	17971.8	10172.3	0	0	13754	17634	14965	17876	19408	24194	17676	0	0	0	22377	20981	0	0	0	0	0	0	0	0	0	0	0	0	15694	16420.5	21801	0	0	0	0.000734338	pass	pass	WT_S	0	#NUM!	#NUM!	pass	TRUE	0	0	0	0	0	0
Q4J9U5	18077.5	12973.3	20261.5	7791.55	20312	19188	19040	16470	17899	15556	15488	15779	0	0	25003	21570	24204	20492	18950	22878	18757	16288	8525.3	0	0	0	16082	22142	19750	17755	16727.5	22348	20914	17522.5	0.264294	fail	fail	ΔGPN_S	1.12081	0.164546	0.164546	pass	FALSE	22348	20914	17522.5	4262.65	0	19112
Q4J942	18369.8	12605.8	18052.3	11817.7	19361	15219	24084	22730	14247	14578	20372	17405	0	0	25485	12373	13606	19152	23894	24088	13682	13892	0	8203.3	16671	16144	15500	14388	17290	23407	14412.5	16379	23991	13787	0.941292	fail	fail	WT_S	0.982716	-0.0251532	0.0251532	fail	FALSE	16379	23991	13787	4101.65	16407.5	14944
Q4JA27	18394.7	15205	2654.97	4485.5	21321	19327	18685	18918	15636	16481	22225	21302	0	0	27430	20273	7306.9	0	8622.9	0	0	0	0	0	0	0	14279	12634	20324	18801.5	16058.5	3653.45	4311.45	0	0.00100819	pass	pass	WT_S	0.144334	-2.79252	2.79252	pass	TRUE	3653.45	4311.45	0	0	0	13456.5
Q55338	18513.5	39513.2	9621.33	30439.8	17089	14293	26998	19014	16614	17073	28535	24354	59102	43947	43188	37953	11541	10963	15756	10825	1594.4	7048.6	34660	26229	31287	28052	36599	25812	15691	23006	16843.5	11252	13290.5	4321.5	0.065874	fail	fail	WT_S	0.519693	-0.944269	0.944269	pass	FALSE	11252	13290.5	4321.5	30444.5	29669.5	31205.5
Q4J933	18606.8	28765	13013.6	8886.37	15738	17265	21381	17978	18651	20628	26778	25546	34536	42358	21542	21830	12318	9368.8	17357	16834	12825	9379	11346	0	9551.2	0	18600	13821	16501.5	19679.5	19639.5	10843.4	17095.5	11102	0.0716471	fail	fail	WT_S	0.699401	-0.515809	0.515809	pass	FALSE	10843.4	17095.5	11102	5673	4775.6	16210.5
Q4JA61	18636.2	14022.8	19534.8	6361.5	20405	18704	20423	22460	14965	14860	16635	0	0	12428	28813	26261	23433	22514	24496	22064	19840	4861.8	0	0	0	20009	0	18160	19554.5	21441.5	14912.5	22973.5	23280	12350.9	0.836587	fail	fail	ΔGPN_S	1.04822	0.0679413	0.0679413	fail	FALSE	22973.5	23280	12350.9	0	10004.5	9080
Q4JA76	18910.8	16377.3	20218.2	27350.7	34522	0	24798	28320	25825	0	0	0	0	0	48781	49483	50969	39321	0	0	31019	0	58240	34446	26670	0	0	44748	17261	26559	12912.5	45145	0	15509.5	0.929293	fail	fail	ΔGPN_S	1.06913	0.0964392	0.0964392	fail	FALSE	45145	0	15509.5	46343	13335	22374
Q4JAN4	18922.1	14614.8	16151	22612.3	740.81	20241	17939	21546	22401	30665	31413	19115	16820	0	0	20341	18514	17686	16557	13998	15244	14907	14979	23583	20893	27901	25902	22416	10490.9	19742.5	26533	18100	15277.5	15075.5	0.590973	fail	fail	WT_S	0.853551	-0.228451	0.228451	pass	FALSE	18100	15277.5	15075.5	19281	24397	24159
Q4J9R2	19349.3	10749.2	30064.2	7547.17	0	27106	20931	25678	17402	24979	0	18126	0	0	26197	20172	41106	28010	44775	38474	28020	0	45283	0	0	0	0	0	13553	23304.5	21190.5	34558	41624.5	14010	0.290097	fail	fail	ΔGPN_S	1.55376	0.635761	0.635761	pass	FALSE	34558	41624.5	14010	22641.5	0	0
Q4J9L5	19367.3	27171.7	10339.8	4667.67	20594	17043	21988	20783	17532	18264	27953	26442	27878	29672	26130	24955	10718	11748	16262	13647	0	9663.9	11445	0	0	0	16561	0	18818.5	21385.5	17898	11233	14954.5	4831.95	0.0450244	fail	pass	WT_S	0.533879	-0.905415	0.905415	pass	TRUE	11233	14954.5	4831.95	5722.5	0	8280.5
Q4JBJ3	19817.7	19029.7	22420.7	33734.8	25757	25145	15707	19773	15688	16836	18540	17093	0	0	39052	39493	25530	29096	18826	20928	21367	18777	42502	41037	27926	25318	34956	30670	25451	17740	16262	27313	19877	20072	0.526361	fail	fail	ΔGPN_S	1.13135	0.178042	0.178042	pass	FALSE	27313	19877	20072	41769.5	26622	32813
Q4J6Z4	20033	16834.7	14533.5	92722	25015	24484	11705	19630	16497	22867	27053	25036	0	0	26337	22582	6152.9	16535	19252	17700	11973	15588	103400	123270	44694	74228	101710	109030	24749.5	15667.5	19682	11344	18476	13780.5	0.176951	fail	fail	WT_S	0.725477	-0.462998	0.462998	pass	FALSE	11344	18476	13780.5	113335	59461	105370
Q4J8Z1	20352	25240.5	23971.2	23434.5	1800.7	22116	25860	24615	25434	22286	23582	25771	30424	28278	24381	19007	25279	23027	23447	24710	26112	21252	22571	22698	22967	23427	26962	21982	11958.4	25237.5	23860	24153	24078.5	23682	0.439255	fail	fail	ΔGPN_S	1.17783	0.236133	0.236133	pass	FALSE	24153	24078.5	23682	22634.5	23197	24472
Q4JCA9	20403.2	59535.2	28183.2	43350.3	21100	22149	21811	23277	15086	18996	51444	48236	75885	85272	47810	48564	26796	32020	23872	27047	29268	30096	41927	49615	44742	46248	38157	39413	21624.5	22544	17041	29408	25459.5	29682	0.0234396	fail	pass	ΔGPN_S	1.38131	0.466041	0.466041	pass	TRUE	29408	25459.5	29682	45771	45495	38785
Q4JC47	20406.8	12352.3	15778.5	13309.7	21625	19205	21403	18362	19618	22228	19138	18299	0	0	17788	18889	12960	16568	14083	15031	16984	19045	11344	10862	13251	17576	15100	11725	20415	19882.5	20923	14764	14557	18014.5	0.0162282	fail	pass	WT_S	0.773197	-0.371092	0.371092	pass	TRUE	14764	14557	18014.5	11103	15413.5	13412.5
Q4J7K8	20616.3	15238.5	0	0	52237	0	0	0	0	71461	0	0	0	0	91431	0	0	0	0	0	0	0	0	0	0	0	0	0	26118.5	0	35730.5	0	0	0	0.125634	fail	fail	WT_S	0	#NUM!	#NUM!	pass	FALSE	0	0	0	0	0	0
Q4J7Q7	20622.5	26345.7	15968	0	32756	21103	29104	22942	17830	0	42329	34855	0	0	43765	37125	71923	0	23885	0	0	0	0	0	0	0	0	0	26929.5	26023	8915	35961.5	11942.5	0	0.71983	fail	fail	WT_S	0.7743	-0.369036	0.369036	pass	FALSE	35961.5	11942.5	0	0	0	0
Q4JC61	20645.3	21342.5	17892.3	11525	18747	20691	24053	22135	18415	19831	34576	36284	0	0	27577	29618	19324	19116	25147	24558	19209	0	0	11219	0	18420	18541	20970	19719	23094	19123	19220	24852.5	9604.5	0.583331	fail	fail	WT_S	0.866653	-0.206474	0.206474	pass	FALSE	19220	24852.5	9604.5	5609.5	9210	19755.5
Q4J8K8	20663.5	355217	19197.3	201600	21435	20337	23180	20956	20014	18059	216610	221880	484840	466110	367980	373880	20250	22691	16803	20868	17396	17176	237230	229480	205380	211140	166550	159820	20886	22068	19036.5	21470.5	18835.5	17286	0.385603	fail	fail	WT_S	0.929046	-0.106179	0.106179	fail	FALSE	21470.5	18835.5	17286	233355	208260	163185
Q4JBF7	20794.5	8510.67	11976.3	2577.33	56060	0	25544	16428	0	26735	0	16696	0	0	17522	16846	0	17299	16092	13601	0	24866	0	0	0	0	0	15464	28030	20986	13367.5	8649.5	14846.5	12433	0.127828	fail	fail	WT_S	0.575938	-0.796016	0.796016	pass	FALSE	8649.5	14846.5	12433	0	0	7732
Q4J9E4	20839.5	26923.3	13463.5	9209.08	20626	18551	22569	21276	19982	22033	21527	20100	34883	37871	23501	23658	12900	14949	12425	10366	16106	14035	7474.5	6545	11902	0	14928	14405	19588.5	21922.5	21007.5	13924.5	11395.5	15070.5	0.00450581	pass	pass	WT_S	0.646057	-0.630267	0.630267	pass	TRUE	13924.5	11395.5	15070.5	7009.75	5951	14666.5
Q4JBT0	20927	16919.5	25331.8	24211.2	21275	21401	22514	22662	18871	18839	21756	21972	0	0	30221	27568	27014	28551	23901	25323	23361	23841	24267	23807	22893	21651	25217	27432	21338	22588	18855	27782.5	24612	23601	0.0577585	fail	fail	ΔGPN_S	1.21049	0.275586	0.275586	pass	FALSE	27782.5	24612	23601	24037	22272	26324.5
Q4J9N3	20947.8	3848.27	23130	11612.8	23768	25297	0	23563	25169	27890	9903.6	13186	0	0	0	0	23436	28823	15906	15388	26269	28958	0	20226	13252	17581	0	18618	24532.5	11781.5	26529.5	26129.5	15647	27613.5	0.732802	fail	fail	ΔGPN_S	1.10417	0.142964	0.142964	pass	FALSE	26129.5	15647	27613.5	10113	15416.5	9309
Q4J6X1	21040	19823.7	20020	7640.02	25279	21888	19488	17632	23326	18627	18500	18770	21627	20916	19736	19393	19644	19178	21008	19293	20559	20438	2842.5	7293	9659	6118.9	11044	8882.7	23583.5	18560	20976.5	19411	20150.5	20498.5	0.530053	fail	fail	WT_S	0.951521	-0.0716927	0.0716927	fail	FALSE	19411	20150.5	20498.5	5067.75	7888.95	9963.35
Q4JB25	21386	9649.83	21224.5	2849.88	25126	24240	20612	19286	19892	19160	13921	15588	0	0	15447	12943	25314	21209	24894	21933	16875	17122	0	7497.6	0	0	9601.7	0	24683	19949	19526	23261.5	23413.5	16998.5	0.954891	fail	fail	WT_S	0.992448	-0.0109361	0.0109361	fail	FALSE	23261.5	23413.5	16998.5	3748.8	0	4800.85
Q4J7G0	21452	9059.82	16187	0	34264	34607	22672	20292	8970.2	7906.8	0	8180	16001	13206	8924.6	8047.3	28690	0	21674	0	21180	25578	0	0	0	0	0	0	34435.5	21482	8438.5	14345	10837	23379	0.564049	fail	fail	WT_S	0.754568	-0.406277	0.406277	pass	FALSE	14345	10837	23379	0	0	0
Q4J9R1	21696.2	21915.2	25610	30766.7	28646	35628	12943	15777	17506	19677	4521.7	6591.5	35129	41339	23376	20534	40213	38414	0	23273	27580	24180	12975	45676	22745	31813	32548	38843	32137	14360	18591.5	39313.5	11636.5	25880	0.705031	fail	fail	ΔGPN_S	1.18039	0.239267	0.239267	pass	FALSE	39313.5	11636.5	25880	29325.5	27279	35695.5
O05638	21790.5	15955.4	68523.7	73545.5	2502.4	16137	14687	39600	49684	8132.9	9523.4	11118	13369	21700	18600	21422	13343	67549	79710	79658	81776	89106	86334	93713	116890	41595	43942	58799	9319.7	27143.5	28908.5	40446	79684	85441	0.0390491	fail	pass	ΔGPN_S	3.14465	1.6529	1.6529	pass	TRUE	40446	79684	85441	90023.5	79242.5	51370.5
Q4J7U0	21964.5	20117.2	19074	19087.2	23058	24071	23071	24204	19935	17448	23765	19814	15909	24255	19673	17287	19203	17704	21719	20047	18081	17690	22460	17746	17566	17860	17599	21292	23564.5	23637.5	18691.5	18453.5	20883	17885.5	0.198436	fail	fail	WT_S	0.868401	-0.203566	0.203566	pass	FALSE	18453.5	20883	17885.5	20103	17713	19445.5
Q4J860	22090.3	16941.7	16507	3480.83	25116	22904	19290	17396	25157	22679	25676	25088	0	0	25519	25367	7720.8	10728	13861	13651	28698	24383	0	0	10757	0	10128	0	24010	18343	23918	9224.4	13756	26540.5	0.368438	fail	fail	WT_S	0.747248	-0.42034	0.42034	pass	FALSE	9224.4	13756	26540.5	0	5378.5	5064
Q4JC32	22239.7	0	125512	66553	0	0	0	97936	35502	0	0	0	0	0	0	0	143070	130720	136910	131410	109320	101640	97690	81068	0	71164	76918	72478	0	48968	17751	136895	134160	105480	0.00411457	pass	pass	ΔGPN_S	5.64359	2.49661	2.49661	pass	TRUE	136895	134160	105480	89379	35582	74698
Q877G5	22272.8	13732.8	16046	0	21292	22167	22506	20826	21663	25183	22888	23013	0	0	17440	19056	13532	16797	14356	15604	17129	18858	0	0	0	0	0	0	21729.5	21666	23423	15164.5	14980	17993.5	0.0053305	pass	pass	WT_S	0.720429	-0.473071	0.473071	pass	TRUE	15164.5	14980	17993.5	0	0	0
Q4JAX4	22285.8	17574.5	16375.3	5309.05	23752	24102	21235	23523	19817	21286	21972	22420	0	0	29577	31478	11908	17107	18543	22926	14252	13516	0	0	4967.3	0	14649	12238	23927	22379	20551.5	14507.5	20734.5	13884	0.0690842	fail	fail	WT_S	0.734787	-0.444603	0.444603	pass	FALSE	14507.5	20734.5	13884	0	2483.65	13443.5
Q4J720	22313.8	26482	9510.83	0	22059	21764	27050	25343	20938	16729	22002	26758	29172	24487	28922	27551	12839	0	13914	15387	14925	0	0	0	0	0	0	0	21911.5	26196.5	18833.5	6419.5	14650.5	7462.5	0.0188329	fail	pass	WT_S	0.42623	-1.23029	1.23029	pass	TRUE	6419.5	14650.5	7462.5	0	0	0
Q4J945	22352.3	8462.5	5849.67	13805.8	26369	27257	39439	41049	0	0	40559	10216	0	0	0	0	0	0	0	0	35098	0	0	55819	0	0	0	27016	26813	40244	0	0	0	17549	0.279276	fail	fail	WT_S	0.261703	-1.934	1.934	pass	FALSE	0	0	17549	27909.5	0	13508
Q4JBL5	22641.8	28192.7	9448.67	3423.53	20194	23284	22493	22906	25201	21773	22247	16969	42708	35565	30574	21093	11878	15848	11557	5176	12233	0	0	8062.2	12479	0	0	0	21739	22699.5	23487	13863	8366.5	6116.5	0.00498977	pass	pass	WT_S	0.41731	-1.26081	1.26081	pass	TRUE	13863	8366.5	6116.5	4031.1	6239.5	0
Q4J9S3	22767.8	13309.7	21240	24653	18621	26869	20615	21017	26847	22638	17455	17756	0	0	23220	21427	25622	25173	13162	21179	20269	22035	28017	22200	21210	23653	24956	27882	22745	20816	24742.5	25397.5	17170.5	21152	0.592713	fail	fail	WT_S	0.932895	-0.100213	0.100213	fail	FALSE	25397.5	17170.5	21152	25108.5	22431.5	26419
Q4J8C8	22937.3	14305.8	36101.2	25411.5	23475	23102	20062	23827	22999	24159	22057	21408	0	0	20887	21483	35464	31843	39379	42429	31048	36444	21310	25421	27957	29381	23836	24564	23288.5	21944.5	23579	33653.5	40904	33746	0.00582778	pass	pass	ΔGPN_S	1.5739	0.654348	0.654348	pass	TRUE	33653.5	40904	33746	23365.5	28669	24200
Q4J6Y6	22939.7	22071	6765	302.617	21183	20664	24436	22446	25342	23567	20925	21030	23418	26884	20666	19503	2834.4	6356.8	5790.4	5211.8	10879	9517.6	0	0	0	0	0	1815.7	20923.5	23441	24454.5	4595.6	5501.1	10198.3	0.00134196	pass	pass	WT_S	0.294904	-1.76168	1.76168	pass	TRUE	4595.6	5501.1	10198.3	0	0	907.85
Q4JC56	22940.2	29297.5	21723.8	14095.3	25783	0	30837	29155	29136	22730	23041	15351	53583	44043	18021	21746	32527	22647	20671	0	24787	29711	0	13458	24221	26665	20228	0	12891.5	29996	25933	27587	10335.5	27249	0.881904	fail	fail	WT_S	0.946978	-0.0785972	0.0785972	fail	FALSE	27587	10335.5	27249	6729	25443	10114
Q4J811	22944	21561.8	5135.28	3339.08	21488	16981	28253	22345	26391	22206	27731	25858	23788	0	26495	25499	10147	0	7825.7	0	12839	0	0	0	0	0	11016	9018.5	19234.5	25299	24298.5	5073.5	3912.85	6419.5	0.000899576	pass	pass	WT_S	0.223818	-2.1596	2.1596	pass	TRUE	5073.5	3912.85	6419.5	0	0	10017.2
Q4J6G5	23067.2	9448.83	0	0	0	40210	0	42105	0	56088	0	31481	0	15166	0	10046	0	0	0	0	0	0	0	0	0	0	0	0	20105	21052.5	28044	0	0	0	0.000770804	pass	pass	WT_S	0	#NUM!	#NUM!	pass	TRUE	0	0	0	0	0	0
Q4JCP3	23264.2	22338.8	20592.5	18365.5	25042	24019	23295	22177	23081	21971	18511	15683	32033	24300	21588	21918	19745	22682	19126	18061	21692	22249	28358	0	22295	24710	18220	16610	24530.5	22736	22526	21213.5	18593.5	21970.5	0.0908461	fail	fail	WT_S	0.88516	-0.175991	0.175991	pass	FALSE	21213.5	18593.5	21970.5	14179	23502.5	17415
Q4J8S8	23301.3	13694.7	10585.3	0	34649	37979	0	22881	22734	21565	0	0	0	0	34765	47403	0	0	33781	29731	0	0	0	0	0	0	0	0	36314	11440.5	22149.5	0	31756	0	0.376857	fail	fail	WT_S	0.45428	-1.13835	1.13835	pass	FALSE	0	31756	0	0	0	0
Q4J907	23339.2	15106.3	22280.7	20732.7	23461	25570	22077	22973	23885	22069	18738	20364	0	0	24463	27073	24876	25150	21893	21551	19230	20984	13297	27584	21145	21597	19032	21741	24515.5	22525	22977	25013	21722	20107	0.535707	fail	fail	WT_S	0.954647	-0.0669606	0.0669606	fail	FALSE	25013	21722	20107	20440.5	21371	20386.5
Q4J865	23488.8	26553.5	21043.3	32223.2	19398	24024	20326	27673	22598	26914	32678	31978	0	0	47314	47351	26313	23143	31198	0	21117	24489	28235	26824	32153	30698	38640	36789	21711	23999.5	24756	24728	15599	22803	0.450182	fail	fail	WT_S	0.895887	-0.158612	0.158612	pass	FALSE	24728	15599	22803	27529.5	31425.5	37714.5
Q4J7L3	23596.5	19072.8	15275	1755.17	25522	28752	41962	29387	15956	0	41001	34442	0	0	20812	18182	18232	0	30404	27518	15496	0	0	0	0	0	10531	0	27137	35674.5	7978	9116	28961	7748	0.479367	fail	fail	WT_S	0.647342	-0.627401	0.627401	pass	FALSE	9116	28961	7748	0	0	5265.5
Q4JBN8	23926.3	0	0	29684.8	133470	10088	0	0	0	0	0	0	0	0	0	0	0	0	0	0	0	0	0	64704	0	64654	0	48751	71779	0	0	0	0	0	0.373901	fail	fail	WT_S	0	#NUM!	#NUM!	pass	FALSE	0	0	0	32352	32327	24375.5
Q4J9G2	24239.7	34274.2	8188.83	7488.83	0	45100	50411	0	49927	0	49086	53360	0	0	33007	70192	0	0	49133	0	0	0	0	0	0	0	44933	0	22550	25205.5	24963.5	0	24566.5	0	0.123004	fail	fail	WT_S	0.337828	-1.56564	1.56564	pass	FALSE	0	24566.5	0	0	0	22466.5
Q4J844	24346.3	40661.8	20224.8	22554.3	23573	25766	26214	26818	22387	21320	32812	32635	55951	57417	32069	33087	20740	21981	19921	22498	15913	20296	19767	20947	21062	27836	21797	23917	24669.5	26516	21853.5	21360.5	21209.5	18104.5	0.0748304	fail	fail	WT_S	0.830714	-0.267577	0.267577	pass	FALSE	21360.5	21209.5	18104.5	20357	24449	22857
Q4JBL3	24696.3	19025.8	20098.7	17062	25570	23056	25931	25720	23761	24140	28878	26681	0	0	29689	28907	17620	23242	22462	23474	18455	15339	15998	13414	16899	18595	20087	17379	24313	25825.5	23950.5	20431	22968	16897	0.0679948	fail	fail	WT_S	0.813832	-0.297197	0.297197	pass	FALSE	20431	22968	16897	14706	17747	18733
Q4J723	25058	32388.2	20939.8	23313.5	24140	25251	25386	23423	27344	24804	26051	25108	37294	36195	35246	34435	21520	20531	18103	20545	22339	22601	19299	25314	22590	24272	25589	22817	24695.5	24404.5	26074	21025.5	19324	22470	0.0169404	fail	pass	WT_S	0.835655	-0.259021	0.259021	pass	TRUE	21025.5	19324	22470	22306.5	23431	24203
Q4JAC5	25108.7	38998	19567.2	12812.9	2095.2	29442	20341	36292	34940	27542	25360	36669	25427	56858	46580	43094	38184	0	13907	25077	14575	25660	9413.6	21001	12808	16773	0	16882	15768.6	28316.5	31241	19092	19492	20117.5	0.30862	fail	fail	WT_S	0.779298	-0.359752	0.359752	pass	FALSE	19092	19492	20117.5	15207.3	14790.5	8441
Q4JB87	25392.7	47561.5	8789.2	12343.3	32195	32929	29844	0	24678	32710	35949	42010	58034	58372	48803	42201	0	12290	18165	6265.2	0	16015	0	0	13807	18449	19416	22388	32562	14922	28694	6145	12215.1	8007.5	0.0423604	fail	pass	WT_S	0.346131	-1.53061	1.53061	pass	TRUE	6145	12215.1	8007.5	0	16128	20902
Q4J6I9	25425.5	0	11618.8	0	25730	28085	26896	28960	20334	22548	0	0	0	0	0	0	10320	11248	12352	13255	10419	12119	0	0	0	0	0	0	26907.5	27928	21441	10784	12803.5	11269	0.00278915	pass	pass	WT_S	0.456976	-1.12981	1.12981	pass	TRUE	10784	12803.5	11269	0	0	0
Q4J9B5	25464.7	29063.5	20242.2	8418.67	24507	26029	22926	24276	25988	29062	22935	20880	40414	42823	29957	17372	18958	16633	21078	22448	21108	21228	0	0	13537	12186	14078	10711	25268	23601	27525	17795.5	21763	21168	0.0358518	fail	pass	WT_S	0.794912	-0.331133	0.331133	pass	TRUE	17795.5	21763	21168	0	12861.5	12394.5
Q4J9J7	25496.7	15679.8	39631.7	41927	23112	27125	27046	23463	24195	28039	27146	30183	0	0	18598	18152	37413	37159	42032	39864	41460	39862	42855	38444	50041	46320	38619	35283	25118.5	25254.5	26117	37286	40948	40661	0.000313637	pass	pass	ΔGPN_S	1.55439	0.636345	0.636345	pass	TRUE	37286	40948	40661	40649.5	48180.5	36951
Q4JAI6	26081.7	33662	20270.7	20968	26225	29238	24594	26318	23738	26377	35371	31204	37153	34022	31028	33194	17936	21102	21596	22840	16001	22149	0	29234	16109	36500	17175	26790	27731.5	25456	25057.5	19519	22218	19075	0.010718	fail	pass	WT_S	0.7772	-0.363643	0.363643	pass	TRUE	19519	22218	19075	14617	26304.5	21982.5
Q4JAP0	26097.7	19154.3	13258.8	3827.13	27747	28346	24391	24051	28198	23853	22877	24221	0	19178	23560	25090	13700	14279	12889	12452	14271	11962	0	0	13549	0	0	9413.8	28046.5	24221	26025.5	13989.5	12670.5	13116.5	0.000392959	pass	pass	WT_S	0.508047	-0.976967	0.976967	pass	TRUE	13989.5	12670.5	13116.5	0	6774.5	4706.9
Q4J7X5	26140.5	23906.3	31657.2	32084.8	28088	29106	30089	21199	25023	23338	25513	25324	0	31758	33076	27767	35227	28311	32702	31360	27756	34587	31586	32921	30874	26510	36857	33761	28597	25644	24180.5	31769	32031	31171.5	0.0140528	fail	pass	ΔGPN_S	1.21104	0.276245	0.276245	pass	TRUE	31769	32031	31171.5	32253.5	28692	35309
Q4J8F5	26198.7	26544.7	23680.7	18439.7	31929	16858	38115	0	36521	33769	0	30746	34727	26408	33595	33792	25342	21655	24799	22694	24002	23592	21850	0	22818	22429	23550	19991	24393.5	19057.5	35145	23498.5	23746.5	23797	0.622815	fail	fail	WT_S	0.903888	-0.145784	0.145784	fail	FALSE	23498.5	23746.5	23797	10925	22623.5	21770.5
Q4J7V0	26244	54419.7	4881	0	43103	0	43777	0	70584	0	52499	65394	49923	48504	55934	54264	0	0	29286	0	0	0	0	0	0	0	0	0	21551.5	21888.5	35292	0	14643	0	0.0325994	fail	pass	WT_S	0.185985	-2.42674	2.42674	pass	TRUE	0	14643	0	0	0	0
Q4JBV4	26359.5	16804.8	9519.67	1308.18	24796	28971	25526	27640	25123	26101	25255	22426	0	0	25551	27597	0	12225	0	16572	12209	16112	0	0	0	0	7849.1	0	26883.5	26583	25612	6112.5	8286	14160.5	0.00229093	pass	pass	WT_S	0.361147	-1.46934	1.46934	pass	TRUE	6112.5	8286	14160.5	0	0	3924.55
Q4J8P8	26422	18771	15031.8	6231.37	30760	30541	28079	23743	24745	20664	30638	30926	0	0	24347	26715	16823	10449	18235	14285	16157	14242	0	0	6907.2	18405	0	12076	30650.5	25911	22704.5	13636	16260	15199.5	0.00940416	pass	pass	WT_S	0.568914	-0.813719	0.813719	pass	TRUE	13636	16260	15199.5	0	12656.1	6038
Q4JAN9	26796.2	73300.3	21077	66185.5	8253.2	29926	23857	39771	26830	32140	43449	46503	146430	127120	37240	39060	20793	24483	15671	19371	22524	23620	52359	69441	58945	79953	64530	71885	19089.6	31814	29485	22638	17521	23072	0.254132	fail	fail	WT_S	0.786567	-0.346359	0.346359	pass	FALSE	22638	17521	23072	60900	69449	68207.5
Q4J9E8	26818.8	8498.83	39186.5	23675.8	28541	27198	29357	26317	23483	26017	0	19193	0	0	15449	16351	50311	38305	34473	28849	42984	40197	43777	20293	26907	0	31705	19373	27869.5	27837	24750	44308	31661	41590.5	0.035972	fail	pass	ΔGPN_S	1.46116	0.54711	0.54711	pass	TRUE	44308	31661	41590.5	32035	13453.5	25539
Q4J8Z7	26867.3	44965.8	26972.8	32027.3	28485	26110	28539	29461	26681	21928	36084	25879	78253	62633	34290	32656	32207	30893	29261	27099	27954	14423	17876	90921	31775	0	25280	26312	27297.5	29000	24304.5	31550	28180	21188.5	0.976356	fail	fail	ΔGPN_S	1.00393	0.00565394	0.00565394	fail	FALSE	31550	28180	21188.5	54398.5	15887.5	25796
Q4JCM4	26890.8	27714.7	66770	69675.3	30619	34687	22002	25540	25381	23116	26251	23979	29216	32517	25399	28926	69965	84118	59332	64669	60875	61661	77615	84297	59682	68264	62119	66075	32653	23771	24248.5	77041.5	62000.5	61268	0.00248939	pass	pass	ΔGPN_S	2.483	1.31209	1.31209	pass	TRUE	77041.5	62000.5	61268	80956	63973	64097
Q4J9J3	26891.2	37338.3	19748.2	7086.2	30905	21746	32600	27125	22286	26685	33463	28418	51117	37136	38621	35275	14808	13478	21079	21793	24412	22919	0	0	14996	0	23510	4011.2	26325.5	29862.5	24485.5	14143	21436	23665.5	0.0949798	fail	fail	WT_S	0.734374	-0.445414	0.445414	pass	FALSE	14143	21436	23665.5	0	7498	13760.6
Q4JAU9	27041.7	3456.73	54241.5	27151.2	25007	21203	18665	17991	42403	36981	10989	0	0	2472.3	7279.1	0	50162	47723	53453	53882	62406	57823	31561	42831	30609	37314	0	20592	23105	18328	39692	48942.5	53667.5	60114.5	0.0198131	fail	pass	ΔGPN_S	2.00585	1.00421	1.00421	pass	TRUE	48942.5	53667.5	60114.5	37196	33961.5	10296
Q4J8Z8	27132.7	20746.5	36759.5	32826.3	29230	27769	27452	23129	26836	28380	25235	29239	8283.2	0	31715	30007	42868	39868	36719	34176	32501	34425	34360	32731	31958	27459	38219	32231	28499.5	25290.5	27608	41368	35447.5	33463	0.0197606	fail	pass	ΔGPN_S	1.35481	0.438086	0.438086	pass	TRUE	41368	35447.5	33463	33545.5	29708.5	35225
Q4JAY6	27283	14770.3	57074.5	84083.7	57683	20034	18804	51068	16109	0	24978	11835	0	0	39342	12467	54731	0	83048	51802	72542	80324	60005	126250	50664	99406	74521	93656	38858.5	34936	8054.5	27365.5	67425	76433	0.171757	fail	fail	ΔGPN_S	2.09194	1.06484	1.06484	pass	FALSE	27365.5	67425	76433	93127.5	75035	84088.5
Q4J6Z6	27306.3	40158.2	35264.3	239435	22940	24949	35512	37065	19291	24081	37691	39274	32709	31649	47724	51902	35187	34769	42162	37768	34201	27499	268220	245450	167230	154280	317360	284070	23944.5	36288.5	21686	34978	39965	30850	0.203995	fail	fail	ΔGPN_S	1.29143	0.368974	0.368974	pass	FALSE	34978	39965	30850	256835	160755	300715
Q4J7F3	27388.5	17717.2	32175.5	25388	29070	28674	25575	25336	27474	28202	26582	25090	0	0	26118	28513	32871	31346	33172	31180	33198	31286	29617	24913	27876	20933	26561	22428	28872	25455.5	27838	32108.5	32176	32242	0.00911118	pass	pass	ΔGPN_S	1.17478	0.232392	0.232392	pass	TRUE	32108.5	32176	32242	27265	24404.5	24494.5
Q4J9I6	27487.3	21875.7	36305.5	22644	32543	32991	25498	23139	25567	25186	21618	25316	23589	22788	19460	18483	38698	38275	38857	39639	30315	32049	28587	21145	22515	18254	22012	23351	32767	24318.5	25376.5	38486.5	39248	31182	0.0755954	fail	fail	ΔGPN_S	1.32081	0.401421	0.401421	pass	FALSE	38486.5	39248	31182	24866	20384.5	22681.5
Q4JCN3	27761.2	46193.8	17042.3	18113	24127	30909	29667	29837	26521	25506	41084	39013	60832	54463	40151	41620	15396	15855	20759	18748	15505	15991	17800	11591	18273	19011	24065	17938	27518	29752	26013.5	15625.5	19753.5	15748	0.00350446	pass	pass	WT_S	0.613891	-0.703945	0.703945	pass	TRUE	15625.5	19753.5	15748	14695.5	18642	21001.5
Q4JBZ5	27783.2	29654.8	32499.2	20373.7	0	33941	36238	34957	30333	31230	46937	44249	0	0	42844	43899	32825	32170	33640	37449	31126	27785	26416	0	35478	31548	28800	0	16970.5	35597.5	30781.5	32497.5	35544.5	29455.5	0.465523	fail	fail	ΔGPN_S	1.16974	0.226192	0.226192	pass	FALSE	32497.5	35544.5	29455.5	13208	33513	14400
Q4JB01	27844.7	23096.3	22647.3	18694.3	24634	28610	29535	30259	25965	28065	18130	27837	23601	26028	17109	25873	25009	22927	25030	21096	21279	20543	0	0	28901	26605	27867	28793	26622	29897	27015	23968	23063	20911	0.0193914	fail	pass	WT_S	0.813345	-0.29806	0.29806	pass	TRUE	23968	23063	20911	0	27753	28330
Q4J6H9	27882	31913	44707.2	55527.5	33657	32930	25314	25052	24363	25976	31273	29069	31549	32737	31842	35008	49831	50780	41113	43192	39518	43809	59510	79085	50523	47376	48824	47847	33293.5	25183	25169.5	50305.5	42152.5	41663.5	0.012458	fail	pass	ΔGPN_S	1.60344	0.681172	0.681172	pass	TRUE	50305.5	42152.5	41663.5	69297.5	48949.5	48335.5
Q4J9H7	28035.2	24380.3	20345	21810	28313	33635	27396	29762	23444	25661	26538	22063	0	0	46595	51086	23763	22186	23950	24358	13469	14344	24516	29113	26395	0	25273	25563	30974	28579	24552.5	22974.5	24154	13906.5	0.108941	fail	fail	WT_S	0.725696	-0.462563	0.462563	pass	FALSE	22974.5	24154	13906.5	26814.5	13197.5	25418
Q4JA49	28043.8	17019.3	27230.8	5979.28	27651	29994	27792	30546	26206	26074	20033	22546	0	0	30120	29417	30832	26706	25499	26787	27247	26314	0	0	8058.1	8398.6	19419	0	28822.5	29169	26140	28769	26143	26780.5	0.548331	fail	fail	WT_S	0.97101	-0.0424424	0.0424424	fail	FALSE	28769	26143	26780.5	0	8228.35	9709.5
Q4J999	28143	30177	32504.5	10526.7	26835	26626	41100	45026	13391	15880	42744	39868	37589	38802	10044	12015	33381	35148	25328	24738	36617	39815	55784	0	7376	0	0	0	26730.5	43063	14635.5	34264.5	25033	38216	0.657306	fail	fail	ΔGPN_S	1.15498	0.207863	0.207863	pass	FALSE	34264.5	25033	38216	27892	3688	0
Q4J8I6	28152.5	15807.5	26395.3	21547.8	25246	24321	28618	25290	32573	32867	27930	22364	0	0	25395	19156	28165	31603	34613	32113	31878	0	26977	25412	24800	32296	19802	0	24783.5	26954	32720	29884	33363	15939	0.778007	fail	fail	WT_S	0.937584	-0.0929802	0.0929802	fail	FALSE	29884	33363	15939	26194.5	28548	9901
Q4J6J9	28272.5	36619.2	23050	18101	23202	23854	30404	27636	30825	33714	38287	39995	17018	17012	53183	54220	24298	26743	26616	24648	17812	18183	20814	18492	25708	18807	14882	9902.8	23528	29020	32269.5	25520.5	25632	17997.5	0.219466	fail	fail	WT_S	0.81528	-0.294633	0.294633	pass	FALSE	25520.5	25632	17997.5	19653	22257.5	12392.4
Q4JCL4	28313.5	34761.5	47251.5	53547	24450	31981	28061	31684	24911	28794	31036	36823	34477	39066	32127	35040	53378	54103	46184	46080	40291	43473	48236	54968	49895	57968	54145	56070	28215.5	29872.5	26852.5	53740.5	46132	41882	0.00610991	pass	pass	ΔGPN_S	1.66887	0.73887	0.73887	pass	TRUE	53740.5	46132	41882	51602	53931.5	55107.5
Q4JAB8	28337.7	53461	26264.7	36262.3	24581	25187	30611	33138	30140	26369	36274	36967	91722	78077	38707	39019	27126	26391	29541	27015	21554	25961	37649	40874	33354	47734	26935	31028	24884	31874.5	28254.5	26758.5	28278	23757.5	0.439277	fail	fail	WT_S	0.926846	-0.109598	0.109598	fail	FALSE	26758.5	28278	23757.5	39261.5	40544	28981.5
Q4J8J7	28771.5	14985.2	0	0	24540	28146	35560	28825	28653	26905	33445	27828	0	0	28638	0	0	0	0	0	0	0	0	0	0	0	0	0	26343	32192.5	27779	0	0	0	8.19613e-05	pass	pass	WT_S	0	#NUM!	#NUM!	pass	TRUE	0	0	0	0	0	0
Q4JBC3	28805.8	21096.5	32177.7	25799.7	30432	21309	27690	36166	30140	27098	27267	30391	0	0	36925	31996	30047	32421	38120	32586	30107	29785	23447	0	30224	33162	31956	36009	25870.5	31928	28619	31234	35353	29946	0.231578	fail	fail	ΔGPN_S	1.11705	0.159699	0.159699	pass	FALSE	31234	35353	29946	11723.5	31693	33982.5
Q4J9J4	28813.3	38597	26789.2	27698.8	29307	32716	28325	27786	28377	26369	35431	35057	46031	38444	35914	40705	24534	26788	31694	30325	24445	22949	24723	30132	24867	23088	32478	30905	31011.5	28055.5	27373	25661	31009.5	23697	0.455771	fail	fail	WT_S	0.929749	-0.105087	0.105087	fail	FALSE	25661	31009.5	23697	27427.5	23977.5	31691.5
Q4JC91	28844.7	12463.7	55968.7	22148.7	28762	25579	30311	25494	30437	32485	7316.7	5517.3	16592	15444	15389	14523	72110	63225	61071	56980	38661	43765	26540	29103	28157	23976	12228	12888	27170.5	27902.5	31461	67667.5	59025.5	41213	0.026454	fail	pass	ΔGPN_S	1.94035	0.956315	0.956315	pass	TRUE	67667.5	59025.5	41213	27821.5	26066.5	12558
Q4J6R8	29118.5	11581.8	30381	20523.2	29745	30932	26092	27222	28915	31805	13617	11302	0	0	25154	19418	31321	29048	31597	32098	29512	28710	25268	24372	16633	22096	17317	17453	30338.5	26657	30360	30184.5	31847.5	29111	0.437631	fail	fail	ΔGPN_S	1.04336	0.0612333	0.0612333	fail	FALSE	30184.5	31847.5	29111	24820	19364.5	17385
O05637	29188	35267	66137.8	102180	4547	60496	59324	24374	25277	1109.8	0	6374.8	7533.5	87040	98384	12270	10628	86413	127570	54436	51771	66009	71994	178450	161740	73650	72230	55015	32521.5	41849	13193.4	48520.5	91003	58890	0.0734198	fail	fail	ΔGPN_S	2.26593	1.1801	1.1801	pass	FALSE	48520.5	91003	58890	125222	117695	63622.5
Q4JC26	29215.7	25798	43563.3	25963.7	0	0	46425	48412	45264	35193	42271	42308	0	0	38864	31345	51335	53392	50048	0	50799	55806	0	0	50606	53163	52013	0	0	47418.5	40228.5	52363.5	25024	53302.5	0.456588	fail	fail	ΔGPN_S	1.49109	0.576372	0.576372	pass	FALSE	52363.5	25024	53302.5	0	51884.5	26006.5
Q4JCD1	29286.7	34750.3	13693.8	13340	27070	27209	32938	32016	27954	28533	26788	27095	38328	37576	40766	37949	14333	14665	15002	15474	11015	11674	14034	10956	16323	9549	17420	11758	27139.5	32477	28243.5	14499	15238	11344.5	0.00150995	pass	pass	WT_S	0.467579	-1.09672	1.09672	pass	TRUE	14499	15238	11344.5	12495	12936	14589
Q4JAY7	29495	39729.8	18706.7	35039.7	29834	30768	25801	31937	31128	27502	43882	38601	30458	34917	40838	49683	30436	28455	27710	25639	0	0	35128	44013	38960	37291	27091	27755	30301	28869	29315	29445.5	26674.5	0	0.314935	fail	fail	WT_S	0.634232	-0.656918	0.656918	pass	FALSE	29445.5	26674.5	0	39570.5	38125.5	27423
Q4JBX4	29637.3	11084.8	0	0	27582	30688	27426	34836	27547	29745	0	0	0	0	33840	32669	0	0	0	0	0	0	0	0	0	0	0	0	29135	31131	28646	0	0	0	2.58391e-06	pass	pass	WT_S	0	#NUM!	#NUM!	pass	TRUE	0	0	0	0	0	0
Q4JC92	29800.7	35404.2	22993	14541.2	28832	30831	30561	31176	27131	30273	31143	29609	49466	43074	29101	30032	22791	21404	23033	24827	21444	24459	10090	8339.4	15622	14529	19344	19323	29831.5	30868.5	28702	22097.5	23930	22951.5	0.00114711	pass	pass	WT_S	0.77156	-0.37415	0.37415	pass	TRUE	22097.5	23930	22951.5	9214.7	15075.5	19333.5
Q4J8X1	29815.2	0	1696.33	20859.2	0	39280	37532	46429	28000	27650	0	0	0	0	0	0	0	0	0	0	10178	0	51195	43999	0	0	29961	0	19640	41980.5	27825	0	0	5089	0.0140257	fail	pass	WT_S	0.056895	-4.13555	4.13555	pass	TRUE	0	0	5089	47597	0	14980.5
Q4J6U1	29950	17770.8	41709.5	39593.2	37301	36570	29034	27806	26748	22241	27497	25860	0	0	27402	25866	36537	42508	41024	45368	43240	41580	38112	41900	43661	41815	35913	36158	36935.5	28420	24494.5	39522.5	43196	42410	0.0375146	fail	pass	ΔGPN_S	1.39264	0.47782	0.47782	pass	TRUE	39522.5	43196	42410	40006	42738	36035.5
Q4J9Z5	30142.5	39051	36227.5	17792.7	30459	29405	36443	29731	25897	28920	34169	32409	47787	40093	39449	40399	29793	44093	36476	38648	34760	33595	0	0	0	36513	31211	39032	29932	33087	27408.5	36943	37562	34177.5	0.035203	fail	pass	ΔGPN_S	1.20187	0.265286	0.265286	pass	TRUE	36943	37562	34177.5	0	18256.5	35121.5
Q4J8Z4	30379	39403.7	18065.2	86370.5	26909	32558	29111	42835	22971	27890	68915	69468	0	0	34213	63826	0	0	29160	31729	22937	24565	78645	113140	80946	103560	63434	78498	29733.5	35973	25430.5	0	30444.5	23751	0.2744	fail	fail	WT_S	0.59466	-0.749864	0.749864	pass	FALSE	0	30444.5	23751	95892.5	92253	70966
Q4J6M5	30459	31333.7	26847.5	46645.5	34716	48083	32355	30885	18672	18043	52632	45701	0	0	46530	43139	30459	22623	30167	30181	21965	25690	46521	47082	50314	66959	38896	30101	41399.5	31620	18357.5	26541	30174	23827.5	0.629571	fail	fail	WT_S	0.881431	-0.182081	0.182081	pass	FALSE	26541	30174	23827.5	46801.5	58636.5	34498.5
Q4J7F1	30521.3	26825.7	23767.7	15047.5	32748	27376	30823	32216	32155	27810	24012	30234	34604	0	41966	30138	31441	29809	20042	24695	19305	17314	29202	0	19955	0	20756	20372	30062	31519.5	29982.5	30625	22368.5	18309.5	0.138558	fail	fail	WT_S	0.778723	-0.360818	0.360818	pass	FALSE	30625	22368.5	18309.5	14601	9977.5	20564
Q4JC43	30536.7	41884.8	25677.8	23808.2	36632	30241	35412	27794	27227	25914	30392	28430	48914	45513	52871	45189	31665	26362	28790	30323	12175	24752	0	22166	24025	20377	42058	34223	33436.5	31603	26570.5	29013.5	29556.5	18463.5	0.306991	fail	fail	WT_S	0.840885	-0.250019	0.250019	pass	FALSE	29013.5	29556.5	18463.5	11083	22201	38140.5
Q4JCN4	30822.5	38592.7	16608.2	7163.88	29499	31226	35070	29855	31221	28064	40485	39488	40604	41232	33887	35860	16239	16831	24157	19853	22569	0	0	8988.3	0	0	22150	11845	30362.5	32462.5	29642.5	16535	22005	11284.5	0.0114199	fail	pass	WT_S	0.538833	-0.892091	0.892091	pass	TRUE	16535	22005	11284.5	4494.15	0	16997.5
Q4JAZ7	30881.8	45418.8	20973.7	24359.2	28030	31252	33698	30605	31774	29932	37076	38563	58619	53102	42738	42415	17561	18644	23614	20121	25650	20252	29220	21309	24697	18576	26756	25597	29641	32151.5	30853	18102.5	21867.5	22951	0.00377143	pass	pass	WT_S	0.679159	-0.558179	0.558179	pass	TRUE	18102.5	21867.5	22951	25264.5	21636.5	26176.5
Q4JB44	31110	96414.5	37860.2	82141	35603	33393	36740	38329	19377	23218	52812	57736	146970	135120	92262	93587	46611	50836	30364	33156	33108	33086	84270	96133	70895	70285	89137	82126	34498	37534.5	21297.5	48723.5	31760	33097	0.412227	fail	fail	ΔGPN_S	1.21698	0.283302	0.283302	pass	FALSE	48723.5	31760	33097	90201.5	70590	85631.5
Q4J7A6	31110.2	16295.5	35502.5	22132.8	29618	28786	30492	30854	31341	35570	20819	20035	17718	0	24017	15184	33658	33358	35065	36326	39624	34984	23642	28242	0	37387	21514	22012	29202	30673	33455.5	33508	35695.5	37304	0.0575079	fail	fail	ΔGPN_S	1.14119	0.190534	0.190534	pass	FALSE	33508	35695.5	37304	25942	18693.5	21763
Q4J7H0	31260.3	57862.5	0	0	41532	0	48915	50626	46489	0	44131	49080	54726	147770	51468	0	0	0	0	0	0	0	0	0	0	0	0	0	20766	49770.5	23244.5	0	0	0	0.0281064	fail	pass	WT_S	0	#NUM!	#NUM!	pass	TRUE	0	0	0	0	0	0
Q4J7E4	31354.8	35923.7	25257.7	19232	31613	30053	29249	31944	33283	31987	32406	31199	48933	38929	32156	31919	25853	26369	26506	26079	24026	22713	20391	15702	21586	15783	22845	19085	30833	30596.5	32635	26111	26292.5	23369.5	0.00596381	pass	pass	WT_S	0.805543	-0.311966	0.311966	pass	TRUE	26111	26292.5	23369.5	18046.5	18684.5	20965
Q4JA11	31439	61589	30230.8	41049.5	28736	27175	35448	32920	31923	32432	55222	52368	85841	76164	50659	49280	30115	31444	34294	29144	32178	24210	40146	49970	43148	37503	41920	33610	27955.5	34184	32177.5	30779.5	31719	28194	0.598667	fail	fail	WT_S	0.961571	-0.0565346	0.0565346	fail	FALSE	30779.5	31719	28194	45058	40325.5	37765
Q4JBL6	32067.7	22976.8	22253.7	20070.7	35766	34182	27602	27562	35859	31435	21038	21953	41021	0	26486	27363	35759	39657	25642	0	32464	0	35462	27686	0	25423	31853	0	34974	27582	33647	37708	12821	16232	0.29312	fail	fail	WT_S	0.69396	-0.527076	0.527076	pass	FALSE	37708	12821	16232	31574	12711.5	15926.5
Q4J9Z6	32146.5	165662	53346	233982	35407	36064	35569	36586	22079	27174	149030	149930	88126	76488	270510	259890	70877	79949	48263	47590	38757	34640	284630	289170	203240	207730	216010	203110	35735.5	36077.5	24626.5	75413	47926.5	36698.5	0.15463	fail	fail	ΔGPN_S	1.65947	0.730718	0.730718	pass	FALSE	75413	47926.5	36698.5	286900	205485	209560
Q4JAE1	32166.2	16785.8	29459.7	10109.3	29336	26507	34746	33677	35837	32894	28478	29948	0	0	20323	21966	27265	27598	35806	33736	25079	27274	0	11002	13107	12697	14441	9408.9	27921.5	34211.5	34365.5	27431.5	34771	26176.5	0.472896	fail	fail	WT_S	0.915859	-0.126803	0.126803	fail	FALSE	27431.5	34771	26176.5	5501	12902	11925
Q4J9T0	32247.3	36576.7	27655.7	26042.3	32965	33731	28825	31723	31946	34294	25938	27685	51534	53400	28360	32543	26100	30119	25890	28295	27145	28385	28779	24204	21695	25219	28295	28062	33348	30274	33120	28109.5	27092.5	27765	0.0112892	fail	pass	WT_S	0.857611	-0.221605	0.221605	pass	TRUE	28109.5	27092.5	27765	26491.5	23457	28178.5
Q4JCC5	32533.2	39258.5	21270.7	20370	33039	27651	38236	31733	34014	30526	40593	35693	43149	42139	39169	34808	20722	23070	20535	20088	20861	22348	16861	16038	21698	21785	22990	22848	30345	34984.5	32270	21896	20311.5	21604.5	0.00140919	pass	pass	WT_S	0.653815	-0.613046	0.613046	pass	TRUE	21896	20311.5	21604.5	16449.5	21741.5	22919
Q4J7Y4	32940.7	31684.8	29120.7	14933.2	38884	33511	37045	33759	26871	27574	32158	30446	43891	33716	25789	24109	24746	25230	35109	30971	28648	30020	14968	0	15041	21494	19794	18302	36197.5	35402	27222.5	24988	33040	29334	0.359438	fail	fail	WT_S	0.884034	-0.177826	0.177826	pass	FALSE	24988	33040	29334	7484	18267.5	19048
Q4J7H2	33489.8	10266.2	15780	10894.5	36096	34215	32137	33423	33919	31149	30239	0	0	0	31358	0	37229	29437	0	0	28014	0	0	0	0	31622	33745	0	35155.5	32780	32534	33333	0	14007	0.141902	fail	fail	WT_S	0.471188	-1.08563	1.08563	pass	FALSE	33333	0	14007	0	15811	16872.5
Q4J983	33795.7	21304.2	36340.7	48483.5	39980	36360	28581	28718	36552	32583	26586	30754	0	0	31017	39468	34806	39469	29901	33100	33880	46888	58053	57197	45176	47338	39063	44074	38170	28649.5	34567.5	37137.5	31500.5	40384	0.539667	fail	fail	ΔGPN_S	1.07531	0.104747	0.104747	fail	FALSE	37137.5	31500.5	40384	57625	46257	41568.5
Q4J8M1	34137	47250	37135.7	40849	31679	33258	32462	32746	37644	37033	42431	53053	60061	51108	36388	40459	42696	36048	42394	42578	29884	29214	48433	38708	45652	44087	33782	34432	32468.5	32604	37338.5	39372	42486	29549	0.516055	fail	fail	ΔGPN_S	1.08784	0.121469	0.121469	fail	FALSE	39372	42486	29549	43570.5	44869.5	34107
Q4JAK7	34152.7	25559.2	28767.8	26100	36828	39894	33986	32794	31348	30066	37935	39713	0	0	37737	37970	27863	27187	29429	29390	28080	30658	27228	18304	30612	26421	27261	26774	38361	33390	30707	27525	29409.5	29369	0.0816429	fail	fail	WT_S	0.842331	-0.247542	0.247542	pass	FALSE	27525	29409.5	29369	22766	28516.5	27017.5
Q4JCG1	34506	34088.5	37684.3	30368	30382	35191	32058	34226	35702	39477	22083	33101	44951	43450	29879	31067	32814	33996	41234	35883	41834	40345	26962	30936	34737	33720	32147	23706	32786.5	33142	37589.5	33405	38558.5	41089.5	0.310352	fail	fail	ΔGPN_S	1.09211	0.127118	0.127118	fail	FALSE	33405	38558.5	41089.5	28949	34228.5	27926.5
Q4JA25	34916.7	46300.2	23575.8	28494.7	34487	33769	41250	38212	31708	30074	54440	55132	28203	26831	57624	55571	23483	26876	28097	25835	19812	17352	32086	25967	26060	26693	32240	27922	34128	39731	30891	25179.5	26966	18582	0.0353476	fail	pass	WT_S	0.675203	-0.566607	0.566607	pass	TRUE	25179.5	26966	18582	29026.5	26376.5	30081
Q4JCB8	34982.5	40295.8	25825.8	25457.3	33484	35199	36063	34900	36358	33891	42023	40365	31856	37058	45471	45002	22918	25388	28977	29324	23816	24532	20665	26501	25230	25166	28677	26505	34341.5	35481.5	35124.5	24153	29150.5	24174	0.0056972	pass	pass	WT_S	0.73825	-0.437818	0.437818	pass	TRUE	24153	29150.5	24174	23583	25198	27591
Q9UWN6	34988.5	23985.3	48874.8	42995.7	33499	32169	34759	35049	36380	38075	33066	29840	14532	13657	26537	26280	44171	46113	49216	50550	52735	50464	44961	39942	46396	42546	43198	40931	32834	34904	37227.5	45142	49883	51599.5	0.00385998	pass	pass	ΔGPN_S	1.39688	0.482211	0.482211	pass	TRUE	45142	49883	51599.5	42451.5	44471	42064.5
Q4J721	35364.7	33314	22485.5	15362.7	36762	32983	37942	32601	34759	37141	38288	34922	30461	29881	35077	31255	24520	31528	19430	29298	0	30137	12787	0	21372	13153	20287	24577	34872.5	35271.5	35950	28024	24364	15068.5	0.029135	fail	pass	WT_S	0.635818	-0.653314	0.653314	pass	TRUE	28024	24364	15068.5	6393.5	17262.5	22432
Q4J6T7	35430.3	43502.8	49549.7	57244	41492	39782	41197	37494	24239	28378	58869	57603	0	0	71199	73346	49359	54578	58107	60396	36454	38404	48391	54036	55721	62710	57504	65102	40637	39345.5	26308.5	51968.5	59251.5	37429	0.147628	fail	fail	ΔGPN_S	1.39851	0.48389	0.48389	pass	FALSE	51968.5	59251.5	37429	51213.5	59215.5	61303
Q4J857	35532.3	27789.5	46738.5	35745.2	37545	41921	33752	28884	36423	34669	35971	29716	0	0	48533	52517	46825	47385	38987	51274	42675	53285	39094	37815	34075	30840	38963	33684	39733	31318	35546	47105	45130.5	47980	0.0120785	fail	pass	ΔGPN_S	1.31538	0.395479	0.395479	pass	TRUE	47105	45130.5	47980	38454.5	32457.5	36323.5
Q4J8D1	35568.5	36241.2	57590.2	45149	35550	37089	33342	37128	34860	35442	39446	39036	0	93446	28363	17156	57156	55663	54671	57918	58786	61347	48410	0	59642	35061	62482	65299	36319.5	35235	35151	56409.5	56294.5	60066.5	7.0021e-05	pass	pass	ΔGPN_S	1.61913	0.695222	0.695222	pass	TRUE	56409.5	56294.5	60066.5	24205	47351.5	63890.5
Q4JCC0	35658.3	25420.5	29761	22104.8	35815	33136	39771	34913	37046	33269	44260	43712	0	0	28051	36500	27571	29671	31887	34239	27248	27950	19885	0	27488	29661	30139	25456	34475.5	37342	35157.5	28621	33063	27599	0.0353399	fail	pass	WT_S	0.834616	-0.260816	0.260816	pass	TRUE	28621	33063	27599	9942.5	28574.5	27797.5
Q4J882	35686.5	34860.8	39954.2	40734.2	36870	34180	36604	34836	34612	37017	35536	34091	30890	27504	40224	40920	46962	47122	34255	35987	39158	36241	33775	39577	42104	41957	46150	40842	35525	35720	35814.5	47042	35121	37699.5	0.304029	fail	fail	ΔGPN_S	1.11959	0.162968	0.162968	pass	FALSE	47042	35121	37699.5	36676	42030.5	43496
Q4J9C3	35976.3	100680	31108	60757	40081	39067	40371	38200	27984	30155	77849	82070	122690	120160	96860	104450	33239	32943	38392	37538	21515	23021	61390	65211	59654	59397	60090	58800	39574	39285.5	29069.5	33091	37965	22268	0.447305	fail	fail	WT_S	0.86468	-0.209763	0.209763	pass	FALSE	33091	37965	22268	63300.5	59525.5	59445
Q4JA24	35980.8	34357.5	42685	40278.7	36404	38580	33779	33506	35242	38374	33104	31980	32480	33556	36893	38132	38262	44056	42586	44094	42962	44150	34776	45703	42630	44083	37854	36626	37492	33642.5	36808	41159	43340	43556	0.0089704	pass	pass	ΔGPN_S	1.18633	0.246501	0.246501	pass	TRUE	41159	43340	43556	40239.5	43356.5	37240
Q4J9P9	36107.2	33747	46523.7	23683.8	31149	37106	42816	44349	25417	35806	38037	40248	30544	37982	26522	29149	46586	46759	32326	33631	57514	62326	22674	22953	29080	30750	15823	20823	34127.5	43582.5	30611.5	46672.5	32978.5	59920	0.296748	fail	fail	ΔGPN_S	1.28849	0.36568	0.36568	pass	FALSE	46672.5	32978.5	59920	22813.5	29915	18323
Q4J7Q1	36202.7	23827.8	41464.5	36092	31338	30462	39498	41526	37883	36509	27114	37592	0	0	38872	39389	40292	45603	42002	41217	41215	38458	35386	37790	30566	35987	35255	41568	30900	40512	37196	42947.5	41609.5	39836.5	0.150026	fail	fail	ΔGPN_S	1.14534	0.195781	0.195781	pass	FALSE	42947.5	41609.5	39836.5	36588	33276.5	38411.5
Q4JAX7	36668.3	55416.2	58232.3	52269	39110	35324	32486	46210	33517	33363	34189	36859	78939	90876	45034	46600	56725	57090	56776	62890	56038	59875	53783	43637	50937	56344	55761	53152	37217	39348	33440	56907.5	59833	57956.5	0.000363614	pass	pass	ΔGPN_S	1.58808	0.667286	0.667286	pass	TRUE	56907.5	59833	57956.5	48710	53640.5	54456.5
Q4J7T8	37281.7	38778	34716.2	31508.7	34942	38419	39812	37436	36848	36233	36367	38973	43295	51094	28487	34452	27624	35516	30904	41027	35457	37769	32267	29884	31661	33260	37507	24473	36680.5	38624	36540.5	31570	35965.5	36613	0.210284	fail	fail	WT_S	0.931186	-0.102859	0.102859	fail	FALSE	31570	35965.5	36613	31075.5	32460.5	30990
Q4JA17	37650.2	38833	34881.8	26145.8	37985	34701	44688	42131	34803	31593	54431	54612	0	0	62310	61645	36943	36599	36901	34612	31879	32357	28343	22305	26005	24338	31296	24588	36343	43409.5	33198	36771	35756.5	32118	0.452971	fail	fail	WT_S	0.926472	-0.11018	0.11018	fail	FALSE	36771	35756.5	32118	25324	25171.5	27942
Q4J7H4	37655.2	43990.2	36807	29985.5	40643	38010	38815	38712	35901	33850	40445	38298	53539	41155	44689	45815	38348	39029	40526	37618	31108	34213	28670	37107	26625	29501	28064	29946	39326.5	38763.5	34875.5	38688.5	39072	32660.5	0.751826	fail	fail	WT_S	0.977475	-0.0328677	0.0328677	fail	FALSE	38688.5	39072	32660.5	32888.5	28063	29005
Q4JCN1	37671	41500.5	37992	37405.5	44359	36946	37728	38843	33711	34439	39995	36300	42152	24788	53746	52022	41090	38878	39915	39776	37215	31078	32163	39306	36608	35651	34485	46220	40652.5	38285.5	34075	39984	39845.5	34146.5	0.911744	fail	fail	ΔGPN_S	1.00852	0.0122413	0.0122413	fail	FALSE	39984	39845.5	34146.5	35734.5	36129.5	40352.5
Q4JBL8	37857.8	26990.8	36550.7	37029.8	37238	37186	41263	37866	37165	36429	38479	36447	0	0	43839	43180	39317	42448	34257	35345	32428	35509	35646	43837	29806	34434	40211	38245	37212	39564.5	36797	40882.5	34801	33968.5	0.606717	fail	fail	WT_S	0.965472	-0.0506941	0.0506941	fail	FALSE	40882.5	34801	33968.5	39741.5	32120	39228
Q4JA94	37960.7	28942.2	22593.8	1726.5	45294	35340	50832	41740	29244	25314	32206	33173	33917	30229	22912	21216	26038	21316	23362	18027	23900	22920	0	0	0	10359	0	0	40317	46286	27279	23677	20694.5	23410	0.0541156	fail	fail	WT_S	0.595191	-0.748576	0.748576	pass	FALSE	23677	20694.5	23410	0	5179.5	0
Q4JA30	38063.8	53735.2	56599.8	53178.3	35450	39226	40053	40288	34355	39011	38162	30112	84113	76204	41753	52067	64101	64906	52570	55429	51549	51044	60986	63041	53373	50998	47580	43092	37338	40170.5	36683	64503.5	53999.5	51296.5	0.0112697	fail	pass	ΔGPN_S	1.48697	0.572377	0.572377	pass	TRUE	64503.5	53999.5	51296.5	62013.5	52185.5	45336
Q4JCC1	38357.2	42915.5	26143.7	27172.2	37807	38782	37947	38304	36139	41164	36662	38230	43585	57151	41127	40738	27812	26357	24909	26187	25327	26270	26465	27581	27025	25137	29081	27744	38294.5	38125.5	38651.5	27084.5	25548	25798.5	1.67403e-05	pass	pass	WT_S	0.681585	-0.553035	0.553035	pass	TRUE	27084.5	25548	25798.5	27023	26081	28412.5
Q4J9N4	38627.7	46756.5	37846.8	32937.3	35687	40833	41017	37119	39177	37933	46914	39293	45533	51658	47956	49185	38251	38047	38662	40299	32493	39329	27900	29888	33355	33121	41152	32208	38260	39068	38555	38149	39480.5	35911	0.505179	fail	fail	WT_S	0.979786	-0.0294619	0.0294619	fail	FALSE	38149	39480.5	35911	28894	33238	36680
Q4J911	39063.7	48425.2	36999.3	26861.5	39746	38962	43051	38889	37088	36646	35365	35334	59545	55548	54753	50006	37236	32451	40652	40959	34840	35858	29914	23341	25157	21828	32769	28160	39354	40970	36867	34843.5	40805.5	35349	0.410993	fail	fail	WT_S	0.947155	-0.0783281	0.0783281	fail	FALSE	34843.5	40805.5	35349	26627.5	23492.5	30464.5
Q4J6K9	39464.3	38498	21114.3	15848.7	55244	0	50528	48799	38483	43732	45937	42387	0	0	73081	69583	42964	0	40873	42849	0	0	53338	0	0	0	0	41754	27622	49663.5	41107.5	21482	41861	0	0.25098	fail	fail	WT_S	0.535023	-0.902327	0.902327	pass	FALSE	21482	41861	0	26669	0	20877
Q4JA99	39465	58158.3	18003.2	27640.7	38900	43036	38274	38815	37299	40466	51525	50328	64951	61698	60932	59516	17723	18591	16605	16861	17909	20330	21969	34520	24586	33909	26061	24799	40968	38544.5	38882.5	18157	16733	19119.5	3.09903e-05	pass	pass	WT_S	0.456181	-1.13232	1.13232	pass	TRUE	18157	16733	19119.5	28244.5	29247.5	25430
Q4JCK8	39705.3	43404	28977.3	22132.7	37822	38096	40732	43344	38810	39428	38599	41761	46549	47662	42893	42960	27332	27582	29844	28761	30524	29821	18593	21597	17267	23348	25929	26062	37959	42038	39119	27457	29302.5	30172.5	0.00179745	pass	pass	WT_S	0.72981	-0.454408	0.454408	pass	TRUE	27457	29302.5	30172.5	20095	20307.5	25995.5
Q4JAI8	40007.7	22503	35332.5	33055	38125	38569	40148	39950	39997	43257	39491	39171	0	0	28655	27701	37753	36349	37899	35758	32132	32104	33350	39081	29167	24542	35958	36232	38347	40049	41627	37051	36828.5	32118	0.0664398	fail	fail	WT_S	0.883143	-0.179281	0.179281	pass	FALSE	37051	36828.5	32118	36215.5	26854.5	36095
Q4JBJ0	40438.8	49406.2	38638.5	36396.7	40489	42241	41736	40094	36891	41182	38566	42702	56902	52732	52884	52651	40544	33658	43079	36505	38878	39167	37872	34031	36988	26689	47012	35788	41365	40915	39036.5	37101	39792	39022.5	0.168319	fail	fail	WT_S	0.95548	-0.0657023	0.0657023	fail	FALSE	37101	39792	39022.5	35951.5	31838.5	41400
Q4J858	40451.5	26143	42033.3	36095.8	41268	38431	40860	41270	41069	39811	37163	36134	0	0	41402	42159	45306	43078	44420	42575	38541	38280	37142	33711	33296	37773	37402	37251	39849.5	41065	40440	44192	43497.5	38410.5	0.442072	fail	fail	ΔGPN_S	1.0391	0.0553407	0.0553407	fail	FALSE	44192	43497.5	38410.5	35426.5	35534.5	37326.5
Q4J7C3	40516.5	3488.67	37766	0	36698	36436	45784	47789	36028	40364	5947	14985	0	0	0	0	44268	25442	37833	39299	33406	46348	0	0	0	0	0	0	36567	46786.5	38196	34855	38566	39877	0.476914	fail	fail	WT_S	0.932114	-0.101422	0.101422	fail	FALSE	34855	38566	39877	0	0	0
Q4J8P5	40642	50391	46224.3	38912	39301	34411	42565	52147	35792	39636	54949	51438	48344	52329	44539	50747	47336	43723	58487	52167	37725	37908	52641	0	51295	44066	40672	44798	36856	47356	37714	45529.5	55327	37816.5	0.410706	fail	fail	ΔGPN_S	1.13735	0.185681	0.185681	pass	FALSE	45529.5	55327	37816.5	26320.5	47680.5	42735
Q4JCK2	40736	37895.3	62331.3	53268	41346	42722	40898	38848	40337	40265	37424	41994	34439	36900	37945	38670	61088	65859	63855	65331	60420	57435	62154	60252	57688	48638	44499	46377	42034	39873	40301	63473.5	64593	58927.5	0.000310552	pass	pass	ΔGPN_S	1.53013	0.613653	0.613653	pass	TRUE	63473.5	64593	58927.5	61203	53163	45438
Q4J9J6	40984	32739.7	26657.7	23979.3	39836	44072	39759	37623	45219	39395	28900	34600	20776	23352	46695	42115	28002	25829	22785	28990	24848	29492	26102	21699	21699	26671	21203	26502	41954	38691	42307	26915.5	25887.5	27170	0.00029696	pass	pass	WT_S	0.650441	-0.62051	0.62051	pass	TRUE	26915.5	25887.5	27170	23900.5	24185	23852.5
Q4JB29	41171.3	42479.8	26797.5	30104.7	46936	46671	41089	35194	37602	39536	47888	48567	0	23664	68002	66758	30656	31172	26334	26797	23367	22459	33012	31559	27969	27241	33106	27741	46803.5	38141.5	38569	30914	26565.5	22913	0.016927	fail	pass	WT_S	0.650878	-0.619542	0.619542	pass	TRUE	30914	26565.5	22913	32285.5	27605	30423.5
Q4J9U1	41195.2	30764.3	24748.8	726.433	31823	37843	47816	50621	38830	40238	26719	27966	43136	28095	32233	26437	19670	25382	20326	19515	34151	29449	4358.6	0	0	0	0	0	34833	49218.5	39534	22526	19920.5	31800	0.0416716	fail	pass	WT_S	0.60077	-0.735115	0.735115	pass	TRUE	22526	19920.5	31800	2179.3	0	0
Q4J879	41348.5	50020.2	65856	62727.7	42239	45364	38645	41445	39499	40899	43984	46266	60952	57771	44918	46230	67351	65111	67694	68973	61889	64118	53066	70057	58247	57055	71394	66547	43801.5	40045	40199	66231	68333.5	63003.5	0.000243467	pass	pass	ΔGPN_S	1.59271	0.67148	0.67148	pass	TRUE	66231	68333.5	63003.5	61561.5	57651	68970.5
Q4JAA9	41458.8	66882.3	45057.2	34954.5	42054	41199	40824	40829	44855	38992	51049	54416	86589	101580	53932	53728	39018	46058	44515	50681	44262	45809	30081	23795	38264	44871	40985	31731	41626.5	40826.5	41923.5	42538	47598	45035.5	0.0740612	fail	fail	ΔGPN_S	1.08679	0.120077	0.120077	fail	FALSE	42538	47598	45035.5	26938	41567.5	36358
Q4J719	41468.7	22509.2	41553	16812.8	52743	57585	27524	25946	41613	43401	14254	21128	16484	0	41631	41558	46114	51884	30274	33375	43207	44464	0	31735	18570	0	29200	21372	55164	26735	42507	48999	31824.5	43835.5	0.993459	fail	fail	ΔGPN_S	1.00203	0.00293098	0.00293098	fail	FALSE	48999	31824.5	43835.5	15867.5	9285	25286
Q4J940	41528.5	62824	38029.3	57202.2	37922	42035	49413	44951	37855	36995	52081	48231	68499	66836	74518	66779	35238	35498	35189	34841	42692	44718	59549	48514	62768	55916	65110	51356	39978.5	47182	37425	35368	35015	43705	0.43882	fail	fail	WT_S	0.915741	-0.126989	0.126989	fail	FALSE	35368	35015	43705	54031.5	59342	58233
Q4JCK0	41640	34519.8	33618.2	37639.3	44965	39450	42270	40113	42893	40149	34622	33968	28331	23654	41501	45043	37900	33254	33789	31299	31453	34014	36140	40216	38049	37821	38502	35108	42207.5	41191.5	41521	35577	32544	32733.5	0.00144222	pass	pass	WT_S	0.807353	-0.308729	0.308729	pass	TRUE	35577	32544	32733.5	38178	37935	36805
Q4JBN6	41694.2	45684.2	39007.7	36599.3	42972	42199	41110	43934	41827	38123	52110	48075	44729	26479	52950	49762	41139	42238	39388	43431	33630	34220	30075	39656	35233	35824	39429	39379	42585.5	42522	39975	41688.5	41409.5	33925	0.373508	fail	fail	WT_S	0.935567	-0.0960879	0.0960879	fail	FALSE	41688.5	41409.5	33925	34865.5	35528.5	39404
Q4JCK6	42035.2	68104.2	40137.8	41222.8	42705	42462	45507	40761	37063	43713	49151	52084	110830	106970	48172	41418	38961	42209	37675	39474	38423	44085	35206	37668	46322	40141	45283	42717	42583.5	43134	40388	40585	38574.5	41254	0.178047	fail	fail	WT_S	0.954863	-0.0666341	0.0666341	fail	FALSE	40585	38574.5	41254	36437	43231.5	44000
Q4J9N6	42104.5	39950.3	41775.8	40021.2	56770	52327	34241	28031	40936	40322	28345	28394	42227	41404	47884	51448	52173	49465	32889	37631	39236	39261	53183	45499	33580	34268	38267	35330	54548.5	31136	40629	50819	35260	39248.5	0.970116	fail	fail	WT_S	0.992194	-0.0113058	0.0113058	fail	FALSE	50819	35260	39248.5	49341	33924	36798.5
Q4J8J8	42296.8	29068.5	39423.8	35993.8	43169	42974	38247	39338	44419	45634	36416	40513	0	0	47633	49849	37416	43710	38959	39982	35801	40675	35641	33524	35845	39901	37421	33631	43071.5	38792.5	45026.5	40563	39470.5	38238	0.216478	fail	fail	WT_S	0.932075	-0.101482	0.101482	fail	FALSE	40563	39470.5	38238	34582.5	37873	35526
Q4JBI5;REV__Q4JAF6	42417.3	51713.7	19928.7	13300.8	39120	42649	45666	47968	38855	40246	44546	46468	56403	66124	46168	50573	21928	20097	19520	19582	19604	18841	3977	13742	14193	18189	18967	10737	40884.5	46817	39550.5	21012.5	19551	19222.5	0.000613127	pass	pass	WT_S	0.469824	-1.08981	1.08981	pass	TRUE	21012.5	19551	19222.5	8859.5	16191	14852
Q4JBX0	42519.7	34993.7	23400.2	5664.42	40872	42087	43534	44755	36542	47328	56916	54881	0	0	49005	49160	20883	22981	18084	21103	29778	27572	0	0	6657.6	18329	0	8999.9	41479.5	44144.5	41935	21932	19593.5	28675	0.00254998	pass	pass	WT_S	0.550337	-0.861611	0.861611	pass	TRUE	21932	19593.5	28675	0	12493.3	4499.95
Q4J713	42873.7	74979.5	43803.8	39280.2	37932	39919	49037	50835	37313	42206	55938	68504	97981	85545	75248	66661	47570	47599	45792	48743	36259	36860	50948	37504	48452	0	48677	50100	38925.5	49936	39759.5	47584.5	47267.5	36559.5	0.863228	fail	fail	ΔGPN_S	1.0217	0.0309653	0.0309653	fail	FALSE	47584.5	47267.5	36559.5	44226	24226	49388.5
Q4J6U4	43050.5	79216.3	23355.3	40050.8	51817	47326	43360	36308	40338	39154	82943	60815	52920	48430	119150	111040	26150	23933	26080	24482	20113	19374	44868	40411	36239	40224	40431	38132	49571.5	39834	39746	25041.5	25281	19743.5	0.00615716	pass	pass	WT_S	0.54251	-0.882278	0.882278	pass	TRUE	25041.5	25281	19743.5	42639.5	38231.5	39281.5
Q4J818	43071.3	69964	77811	102507	39967	41232	37182	37160	51596	51291	52075	47408	90779	98212	64195	67115	71141	69690	70139	73424	91454	91018	97338	101740	92080	99675	113000	111210	40599.5	37171	51443.5	70415.5	71781.5	91236	0.0121368	fail	pass	ΔGPN_S	1.80656	0.853246	0.853246	pass	TRUE	70415.5	71781.5	91236	99539	95877.5	112105
Q4J9T3	43437.8	37808	48778	71306.5	43137	50227	47921	46670	35528	37144	27288	33426	33147	29597	47691	55699	49648	55688	43299	39021	54074	50938	64218	85896	78340	76468	58951	63966	46682	47295.5	36336	52668	41160	52506	0.363363	fail	fail	ΔGPN_S	1.12294	0.167278	0.167278	pass	FALSE	52668	41160	52506	75057	77404	61458.5
Q4J8J3	43581.5	56344.8	35362.7	35160	41469	43150	45733	50315	39983	40839	55833	57203	41846	44357	67457	71373	32756	39214	40425	40527	28061	31193	24015	40213	31467	40517	33088	41660	42309.5	48024	40411	35985	40476	29627	0.102226	fail	fail	WT_S	0.811415	-0.301489	0.301489	pass	FALSE	35985	40476	29627	32114	35992	37374
P17199	43711.2	29530.7	49837	21339	54685	58736	38722	38575	37087	34462	32791	34726	0	0	55361	54306	70893	63845	58475	49220	56589	0	0	0	0	26680	56315	45039	56710.5	38648.5	35774.5	67369	53847.5	28294.5	0.666679	fail	fail	ΔGPN_S	1.14014	0.189215	0.189215	pass	FALSE	67369	53847.5	28294.5	0	13340	50677
Q4J9T6	43753	45426	34969.8	26931.5	52794	54477	43103	36698	39743	35703	31403	30435	18253	12887	92855	86723	38975	32913	37331	34571	32261	33768	29553	28938	21943	22525	32392	26238	53635.5	39900.5	37723	35944	35951	33014.5	0.158628	fail	fail	WT_S	0.799256	-0.323271	0.323271	pass	FALSE	35944	35951	33014.5	29245.5	22234	29315
Q4J875	43772.2	29554.7	56142.3	47578.7	46402	52087	41822	37389	37533	47400	41582	44006	0	0	43560	48180	54179	59718	54927	57983	51261	58786	43656	52806	44541	50262	48229	45978	49244.5	39605.5	42466.5	56948.5	56455	55023.5	0.0132377	fail	pass	ΔGPN_S	1.2826	0.359075	0.359075	pass	TRUE	56948.5	56455	55023.5	48231	47401.5	47103.5
Q4J7P2	43844.5	30016.5	132965	116174	49924	52831	37900	40966	42194	39252	41874	43190	0	0	47936	47099	146910	143110	123520	118790	133670	131790	160990	143450	100130	90801	102270	99400	51377.5	39433	40723	145010	121155	132730	0.000344732	pass	pass	ΔGPN_S	3.03265	1.60058	1.60058	pass	TRUE	145010	121155	132730	152220	95465.5	100835
Q4J7C0	44022.7	52700.3	51376.3	44227.8	47039	47678	44576	47687	35183	41973	45510	43550	77206	60913	43037	45986	50684	49543	54491	54377	47983	51180	40735	37728	42895	46363	49880	47766	47358.5	46131.5	38578	50113.5	54434	49581.5	0.0796004	fail	fail	ΔGPN_S	1.16704	0.222857	0.222857	pass	FALSE	50113.5	54434	49581.5	39231.5	44629	48823
F2Z628	44039	41021.7	62560.5	91340.8	54200	44878	37302	36593	53053	38208	61545	61930	0	0	60738	61917	57765	70208	53796	68181	52189	73224	117480	121700	70481	87691	73558	77135	49539	36947.5	45630.5	63986.5	60988.5	62706.5	0.00835546	pass	pass	ΔGPN_S	1.42057	0.50647	0.50647	pass	TRUE	63986.5	60988.5	62706.5	119590	79086	75346.5
P17198	44092.8	52330.3	22379.3	24165.2	42570	43292	46042	46601	42891	43161	47941	47577	42126	51105	59850	65383	21204	25577	20889	24669	22074	19863	24100	25132	22628	23411	25029	24691	42931	46321.5	43026	23390.5	22779	20968.5	8.26036e-05	pass	pass	WT_S	0.50755	-0.978377	0.978377	pass	TRUE	23390.5	22779	20968.5	24616	23019.5	24860
Q4J8F1	44104.8	22236	114565	118909	56974	55151	28507	30597	47397	46003	25391	23911	0	0	44637	39477	132580	142690	95072	91230	113830	111990	153340	182700	86129	99820	97372	94091	56062.5	29552	46700	137635	93151	112910	0.00938721	pass	pass	ΔGPN_S	2.59757	1.37716	1.37716	pass	TRUE	137635	93151	112910	168020	92974.5	95731.5
Q4J988	44120.3	70501.3	53926.2	45057.8	39884	41144	50867	50320	40483	42024	69846	72310	71286	61363	73146	75057	55412	54734	54282	56729	52478	49922	40027	42991	47433	43061	49287	47548	40514	50593.5	41253.5	55073	55505.5	51200	0.0495507	fail	pass	ΔGPN_S	1.22225	0.289542	0.289542	pass	TRUE	55073	55505.5	51200	41509	45247	48417.5
Q4JAU6	44173.2	56598.8	62145.8	104675	39962	37616	46058	42801	49859	48743	59156	57358	59349	57894	58336	47500	65853	64007	73351	64803	55047	49814	126610	116460	110280	108270	85870	80559	38789	44429.5	49301	64930	69077	52430.5	0.0372642	fail	pass	ΔGPN_S	1.40687	0.492487	0.492487	pass	TRUE	64930	69077	52430.5	121535	109275	83214.5
Q4JA00	44363.7	33529.5	48132.7	21953.3	63510	53089	41178	39129	35160	34116	47699	50948	0	0	51820	50710	47609	41375	52915	53651	48508	44738	25925	0	28193	0	47185	30417	58299.5	40153.5	34638	44492	53283	46623	0.646893	fail	fail	ΔGPN_S	1.08496	0.117638	0.117638	fail	FALSE	44492	53283	46623	12962.5	14096.5	38801
Q4JBW0	44632.2	56912.8	27104.8	20179.5	42008	40013	41791	46355	44879	52747	46127	49379	71201	65399	55191	54180	26307	22720	29831	27986	28066	27719	19648	14041	24522	16008	24695	22163	41010.5	44073	48813	24513.5	28908.5	27892.5	0.00263328	pass	pass	WT_S	0.607294	-0.719534	0.719534	pass	TRUE	24513.5	28908.5	27892.5	16844.5	20265	23429
Q4J6F7	44641.3	48678.7	67263.3	73424.3	39540	42865	48288	49882	43846	43427	48544	48986	58345	47461	44621	44115	70170	73410	69057	69758	58853	62332	76939	69373	72123	83079	62608	76424	41202.5	49085	43636.5	71790	69407.5	60592.5	0.00539121	pass	pass	ΔGPN_S	1.50675	0.59144	0.59144	pass	TRUE	71790	69407.5	60592.5	73156	77601	69516
Q4JAU2	44824.3	36243.2	44902.3	24719	42736	40599	45505	43329	49789	46988	31489	31714	44446	44347	33665	31798	44952	39937	50345	49553	41428	43199	32367	11869	34494	11297	31854	26433	41667.5	44417	48388.5	42444.5	49949	42313.5	0.981662	fail	fail	ΔGPN_S	1.00174	0.00250829	0.00250829	fail	FALSE	42444.5	49949	42313.5	22118	22895.5	29143.5
Q4J8B1	44880.3	41228.7	41911.7	23824.5	46282	43474	42494	45655	48603	42774	35136	30334	65187	51371	29306	36038	39322	37157	46964	47864	38352	41811	17429	33514	0	30427	30545	31032	44878	44074.5	45688.5	38239.5	47414	40081.5	0.354972	fail	fail	WT_S	0.933854	-0.0987315	0.0987315	fail	FALSE	38239.5	47414	40081.5	25471.5	15213.5	30788.5
Q4J8X5	44887.3	70220.2	38038.3	49420	43464	38670	54889	51264	39476	41561	57679	59354	85040	85235	66680	67333	39225	38135	40140	41311	33602	35817	53898	48935	42275	48130	53367	49915	41067	53076.5	40518.5	38680	40725.5	34709.5	0.199588	fail	fail	WT_S	0.847418	-0.238854	0.238854	pass	FALSE	38680	40725.5	34709.5	51416.5	45202.5	51641
Q4J7C4	44984.8	48010.8	32967.7	32414	41380	44060	50226	47664	41803	44776	42881	41159	65973	62446	37453	38153	33386	36768	34054	29611	32151	31836	32318	31333	29799	30852	35102	35080	42720	48945	43289.5	35077	31832.5	31993.5	0.00592091	pass	pass	WT_S	0.732862	-0.448387	0.448387	pass	TRUE	35077	31832.5	31993.5	31825.5	30325.5	35091
Q4JBG4	45035.7	49496.7	104906	97428.8	47664	48298	50398	46073	38388	39393	43478	38937	38099	76066	50201	50199	110320	105310	112920	110620	98177	92090	95126	91706	104310	96751	99870	96810	47981	48235.5	38890.5	107815	111770	95133.5	0.00052558	pass	pass	ΔGPN_S	2.3294	1.21996	1.21996	pass	TRUE	107815	111770	95133.5	93416	100530	98340
Q4JBF4	45055.8	53357.5	33435.5	39499	47059	44953	47095	45718	43054	42456	40177	39431	63868	82867	46765	47037	34695	38159	30093	29753	36247	31666	48060	37330	40508	35184	38223	37689	46006	46406.5	42755	36427	29923	33956.5	0.00636796	pass	pass	WT_S	0.74209	-0.430333	0.430333	pass	TRUE	36427	29923	33956.5	42695	37846	37956
Q4J6U7	45063.8	36487.5	14255.2	6751.67	47243	53188	39746	43187	40349	46670	42769	51472	0	0	61157	63527	0	32471	22506	30554	0	0	0	0	28179	12331	0	0	50215.5	41466.5	43509.5	16235.5	26530	0	0.0195251	fail	pass	WT_S	0.316333	-1.66049	1.66049	pass	TRUE	16235.5	26530	0	0	20255	0
Q4J6M2	45247.3	54813.3	26732.8	18582.5	47989	40525	47180	45818	44746	45226	46647	46725	70926	62486	53707	48389	26503	24050	27516	28777	26785	26766	20744	13282	18631	11060	27707	20071	44257	46499	44986	25276.5	28146.5	26775.5	6.29937e-05	pass	pass	WT_S	0.590816	-0.75922	0.75922	pass	TRUE	25276.5	28146.5	26775.5	17013	14845.5	23889
Q4JAT6	45338.5	42424.2	43372.5	45854.7	47800	47140	45575	47849	45315	38352	32497	37202	51688	43254	42507	47397	39099	44420	45970	45844	42539	42363	47080	49925	44519	56704	34904	41996	47470	46712	41833.5	41759.5	45907	42451	0.418698	fail	fail	WT_S	0.956637	-0.0639561	0.0639561	fail	FALSE	41759.5	45907	42451	48502.5	50611.5	38450
Q4J7T9	45603.7	25257.7	49071.8	56510.2	43612	52366	41709	43688	45715	46532	41572	43804	0	0	32411	33759	50515	55037	46999	48634	45660	47586	62840	65160	49920	52072	53044	56025	47989	42698.5	46123.5	52776	47816.5	46623	0.228107	fail	fail	ΔGPN_S	1.07605	0.105745	0.105745	fail	FALSE	52776	47816.5	46623	64000	50996	54534.5
Q4JAY8	45700.2	32678.7	29790.2	29134	39484	41937	48227	50125	46824	47604	38656	40545	0	28588	45321	42962	27449	28491	27081	28341	33089	34290	34324	26250	28169	26755	32047	27259	40710.5	49176	47214	27970	27711	33689.5	0.00778915	pass	pass	WT_S	0.651861	-0.617363	0.617363	pass	TRUE	27970	27711	33689.5	30287	27462	29653
Q4J6G4	45897	45891.2	42999.7	53870.3	47558	50773	46643	47348	40483	42577	54429	53053	0	0	81111	86754	43528	48859	46171	48751	37708	32981	59820	68987	45871	48909	46693	52942	49165.5	46995.5	41530	46193.5	47461	35344.5	0.551855	fail	fail	WT_S	0.936873	-0.0940744	0.0940744	fail	FALSE	46193.5	47461	35344.5	64403.5	47390	49817.5
Q4J9Y5	45910.7	52110.3	67887.8	62887.7	43156	46532	46098	50756	43276	45646	40986	41226	77072	66071	42538	44769	56394	73815	61053	66446	72156	77463	63318	46281	67305	74949	63191	62282	44844	48427	44461	65104.5	63749.5	74809.5	0.00404783	pass	pass	ΔGPN_S	1.47869	0.564324	0.564324	pass	TRUE	65104.5	63749.5	74809.5	54799.5	71127	62736.5
Q4J8Y8	46047.5	35780.8	54239.2	37034.2	55223	51612	42224	40414	45619	41193	36728	36578	21373	31600	45800	42606	60426	53387	57881	57496	47787	48458	39680	37776	40303	25533	42044	36869	53417.5	41319	43406	56906.5	57688.5	48122.5	0.165252	fail	fail	ΔGPN_S	1.1779	0.236212	0.236212	pass	FALSE	56906.5	57688.5	48122.5	38728	32918	39456.5
Q4J8A8	46116.3	45879.7	78493.2	78727.2	43051	48414	46116	52261	43229	43627	45191	45624	52401	47399	43795	40868	77718	81805	67035	83784	80453	80164	76170	85336	76442	73723	78429	82263	45732.5	49188.5	43428	79761.5	75409.5	80308.5	0.000143119	pass	pass	ΔGPN_S	1.70207	0.767289	0.767289	pass	TRUE	79761.5	75409.5	80308.5	80753	75082.5	80346
Q4JA14	46234.8	98730.3	42551.8	58386.7	43927	46704	45291	43853	47651	49983	99801	88862	77235	71924	125590	128970	39072	39905	29061	28687	54193	64393	61233	55994	58677	59469	57326	57621	45315.5	44572	48817	39488.5	28874	59293	0.703628	fail	fail	WT_S	0.920341	-0.119759	0.119759	fail	FALSE	39488.5	28874	59293	58613.5	59073	57473.5
Q4JB74	46239.5	63840.8	61205	54181.5	50197	44208	42504	40952	50360	49216	37012	37260	95596	98840	55464	58873	59659	55639	62654	63006	63010	63262	58239	52928	52886	55522	55010	50504	47202.5	41728	49788	57649	62830	63136	0.00727849	pass	pass	ΔGPN_S	1.32365	0.404524	0.404524	pass	TRUE	57649	62830	63136	55583.5	54204	52757
Q4JAU3	46444.3	42283.3	29813.2	38990.2	53179	47545	48863	44669	41695	42715	56925	44961	0	0	78397	73417	18834	36005	31133	31764	31883	29260	37664	42984	43170	43779	40705	25639	50362	46766	42205	27419.5	31448.5	30571.5	0.00332938	pass	pass	WT_S	0.641912	-0.639553	0.639553	pass	TRUE	27419.5	31448.5	30571.5	40324	43474.5	33172
Q4JAA5	46769.7	41503.7	33117.5	32592.8	45350	45155	48402	47196	47011	47504	41216	44357	32940	34060	48529	47920	31129	31674	37312	32125	33862	32603	37196	30195	35479	31264	33117	28306	45252.5	47799	47257.5	31401.5	34718.5	33232.5	0.000378283	pass	pass	WT_S	0.708098	-0.497979	0.497979	pass	TRUE	31401.5	34718.5	33232.5	33695.5	33371.5	30711.5
Q4JBM7	46777.5	51569.3	59623.5	69520.2	46161	51357	44707	46732	44426	47282	37204	32802	61733	52315	63713	61649	69099	74528	51115	57774	50894	54331	76298	79275	58980	64293	74262	64013	48759	45719.5	45854	71813.5	54444.5	52612.5	0.106903	fail	fail	ΔGPN_S	1.27462	0.350066	0.350066	pass	FALSE	71813.5	54444.5	52612.5	77786.5	61636.5	69137.5
Q4J7S3	47103.8	17485.5	55327	36133.3	24626	21526	64006	37365	91993	43107	31271	0	0	34177	39465	0	32994	0	89771	63609	97760	47828	89036	31348	57017	0	39399	0	23076	50685.5	67550	16497	76690	72794	0.742711	fail	fail	ΔGPN_S	1.17458	0.232139	0.232139	pass	FALSE	16497	76690	72794	60192	28508.5	19699.5
Q4J8T0	47114.5	66550	64462	69894.7	44732	48338	51879	47667	46673	43398	57473	58633	75839	76741	67969	62645	67734	66871	70495	69292	53736	58644	70305	68595	75903	69319	65610	69636	46535	49773	45035.5	67302.5	69893.5	56190	0.0173004	fail	pass	ΔGPN_S	1.3682	0.452278	0.452278	pass	TRUE	67302.5	69893.5	56190	69450	72611	67623
Q4J9T9	47234.7	62418	29435.5	33114.4	73588	53812	60942	37639	35283	22144	60894	50318	78651	72697	65946	46002	35941	28582	39057	25330	35795	11908	34829	27060	31864	36580	9995.1	35239	63700	49290.5	28713.5	32261.5	32193.5	23851.5	0.166193	fail	fail	WT_S	0.623176	-0.682289	0.682289	pass	FALSE	32261.5	32193.5	23851.5	30944.5	34222	22617
Q4JAH6	47349.7	47163	45433.8	32118	44304	39251	54555	49879	49369	46740	40372	38281	48427	46486	56377	53035	50145	46999	49881	47020	43101	35457	41422	25161	37375	25934	33361	29455	41777.5	52217	48054.5	48572	48450.5	39279	0.680472	fail	fail	WT_S	0.959539	-0.0595872	0.0595872	fail	FALSE	48572	48450.5	39279	33291.5	31654.5	31408
Q4JCF2	47493.7	65925.3	77520.3	102891	43534	47454	51089	52442	47024	43419	62084	59455	76618	79235	58348	59812	83233	90394	69111	79400	61552	81432	108310	116980	94514	125180	82739	89624	45494	51765.5	45221.5	86813.5	74255.5	71492	0.00439288	pass	pass	ΔGPN_S	1.63222	0.70684	0.70684	pass	TRUE	86813.5	74255.5	71492	112645	109847	86181.5
Q4J8W7	47539.5	51224.8	3981.5	91330.5	84308	45277	63828	0	91824	0	67367	68917	0	0	99530	71535	0	0	23889	0	0	0	120680	100420	79511	99216	63618	84538	64792.5	31914	45912	0	11944.5	0	0.01349	fail	pass	WT_S	0.0837514	-3.57774	3.57774	pass	TRUE	0	11944.5	0	110550	89363.5	74078
Q4J7V2	47737	65623	37241.3	30909	53196	54142	41855	41911	48084	47234	31748	29347	130900	124530	33968	43245	39946	45319	28406	28788	41596	39393	35601	32418	30603	24269	32577	29986	53669	41883	47659	42632.5	28597	40494.5	0.13082	fail	fail	WT_S	0.780136	-0.358203	0.358203	pass	FALSE	42632.5	28597	40494.5	34009.5	27436	31281.5
Q4JAV2	47932	70803.5	49139	62801.8	48700	46013	54401	54747	43888	39843	44656	47850	104520	107600	60162	60033	53194	49222	49291	47259	44465	51403	70149	75059	61093	61701	55212	53597	47356.5	54574	41865.5	51208	48275	47934	0.768049	fail	fail	ΔGPN_S	1.02518	0.0358794	0.0358794	fail	FALSE	51208	48275	47934	72604	61397	54404.5
Q4J838	48078	66041.7	112208	162057	51469	46255	41640	43557	52856	52691	76333	80504	51071	58130	66355	63857	110410	126890	101190	111840	107620	115300	161360	163930	176310	189570	133900	147270	48862	42598.5	52773.5	118650	106515	111460	0.000153992	pass	pass	ΔGPN_S	2.33388	1.22273	1.22273	pass	TRUE	118650	106515	111460	162645	182940	140585
Q4JBL9	48602.2	52656.5	29343.7	30178.5	47781	46069	54862	50901	43550	48450	56009	56601	37235	36405	66102	63587	25847	27419	32507	32542	30283	27464	29187	27657	30144	27214	33354	33515	46925	52881.5	46000	26633	32524.5	28873.5	0.00220737	pass	pass	WT_S	0.603752	-0.727971	0.727971	pass	TRUE	26633	32524.5	28873.5	28422	28679	33434.5
Q4JAA2	48802.8	76620.3	30441.2	36997.2	51492	52149	52718	50055	43325	43078	62054	63174	95661	97957	68122	72754	31133	29412	34385	38323	23171	26223	31802	35603	40959	40836	34072	38711	51820.5	51386.5	43201.5	30272.5	36354	24697	0.0137897	fail	pass	WT_S	0.623758	-0.680941	0.680941	pass	TRUE	30272.5	36354	24697	33702.5	40897.5	36391.5
Q4J6Y3	48888	24506.3	21038.5	8563.83	215.81	43217	48168	66563	70420	64744	69877	20764	24876	0	0	31521	31671	16571	16038	0	8961.7	52989	51383	0	0	0	0	0	21716.4	57365.5	67582	24121	8019	30975.3	0.146355	fail	fail	WT_S	0.43034	-1.21645	1.21645	pass	FALSE	24121	8019	30975.3	25691.5	0	0
Q4JBS4	48922	54897	34635.7	21637.7	50166	48977	54221	52757	43380	44031	51297	53276	59312	58324	53082	54091	40059	0	45603	44362	39961	37829	0	0	33537	25990	37327	32972	49571.5	53489	43705.5	20029.5	44982.5	38895	0.149896	fail	fail	WT_S	0.707977	-0.498225	0.498225	pass	FALSE	20029.5	44982.5	38895	0	29763.5	35149.5
Q4J6L9	49277.7	58825.7	35538.7	38416.2	48508	51288	50435	48493	47260	49682	40854	37457	65540	102060	53125	53918	41912	37549	32497	33611	34656	33007	40483	47206	32307	39545	34314	36642	49898	49464	48471	39730.5	33054	33831.5	0.00307721	pass	pass	WT_S	0.721192	-0.471544	0.471544	pass	TRUE	39730.5	33054	33831.5	43844.5	35926	35478
Q4J846	49315.2	53882.7	95308.5	90863.2	44705	43423	53812	51782	52318	49851	58493	51454	60634	53682	48932	50101	89027	95349	101770	100200	93743	91762	86439	90402	99587	95470	86732	86549	44064	52797	51084.5	92188	100985	92752.5	0.000296257	pass	pass	ΔGPN_S	1.93264	0.950573	0.950573	pass	TRUE	92188	100985	92752.5	88420.5	97528.5	86640.5
Q4J8Y4	49521.7	55876.5	23804.5	19649.2	49244	49553	48164	48716	49668	51785	46069	45032	63696	65333	57706	57423	25273	23990	24872	24218	21478	22996	18773	19686	18971	16330	24016	20119	49398.5	48440	50726.5	24631.5	24545	22237	1.50879e-05	pass	pass	WT_S	0.480689	-1.05683	1.05683	pass	TRUE	24631.5	24545	22237	19229.5	17650.5	22067.5
Q4JA96	49552.3	96859	40494.8	54714.2	54750	55551	53023	58024	37437	38529	76557	78555	140540	100350	95823	89329	49069	47913	46208	45004	22372	32403	55457	48061	52576	55106	59509	57576	55150.5	55523.5	37983	48491	45606	27387.5	0.360628	fail	fail	WT_S	0.817213	-0.291215	0.291215	pass	FALSE	48491	45606	27387.5	51759	53841	58542.5
Q4JAT1	49891.3	78276.8	33636.5	38326.3	49769	48866	56406	53183	47574	43550	56012	60574	102520	99760	75104	75691	32881	35816	35272	39517	28309	30024	32388	41004	26599	35215	47982	46770	49317.5	54794.5	45562	34348.5	37394.5	29166.5	0.0106886	fail	pass	WT_S	0.674195	-0.568762	0.568762	pass	TRUE	34348.5	37394.5	29166.5	36696	30907	47376
Q4JC28	50086.8	51979.2	44039.2	43696.7	52576	45952	59478	51896	46070	44549	57992	59260	30410	27078	75300	61835	45618	35837	50551	45539	42831	43859	43661	40401	43330	39327	49971	45490	49264	55687	45309.5	40727.5	48045	43345	0.177944	fail	fail	WT_S	0.879256	-0.185644	0.185644	pass	FALSE	40727.5	48045	43345	42031	41328.5	47730.5
Q4JAZ5	50368	68534.7	51332.7	62535.2	52446	50603	47072	53604	47500	50983	65360	65954	69357	62002	79516	69019	48218	43899	52716	56243	55544	51376	64888	64158	61102	58885	62271	63907	51524.5	50338	49241.5	46058.5	54479.5	53460	0.742026	fail	fail	ΔGPN_S	1.01915	0.0273698	0.0273698	fail	FALSE	46058.5	54479.5	53460	64523	59993.5	63089
Q4JAL8	50373.3	33537.5	35468.3	32261.8	45018	50148	46327	53956	49681	57110	39661	53405	0	0	51614	56545	36957	44815	29783	33224	28352	39679	33833	35940	36279	0	32061	55458	47583	50141.5	53395.5	40886	31503.5	34015.5	0.010353	fail	pass	WT_S	0.704109	-0.506129	0.506129	pass	TRUE	40886	31503.5	34015.5	34886.5	18139.5	43759.5
Q4J804	50571.5	26171.5	102073	75767.8	45832	46514	55494	52857	48870	53862	40489	39867	0	0	38687	37986	116360	116100	90932	96094	96492	96462	84389	82115	84946	78976	66475	57706	46173	54175.5	51366	116230	93513	96477	0.00236165	pass	pass	ΔGPN_S	2.0184	1.01321	1.01321	pass	TRUE	116230	93513	96477	83252	81961	62090.5
Q4J941	50915.2	112220	57800.3	75149	57841	55321	39176	45221	55913	52019	84852	98041	153130	190400	76409	70486	62138	63299	57702	59848	47260	56555	68006	72038	79486	75621	77064	78679	56581	42198.5	53966	62718.5	58775	51907.5	0.273981	fail	fail	ΔGPN_S	1.13523	0.182982	0.182982	pass	FALSE	62718.5	58775	51907.5	70022	77553.5	77871.5
Q4JAB7	51110.3	70719	85405.7	71313.5	54632	42934	61179	51543	46459	49915	44799	40656	97912	93536	76212	71199	80131	77930	94039	90468	82773	87093	81920	70653	76750	67712	74812	56034	48783	56361	48187	79030.5	92253.5	84933	0.00178969	pass	pass	ΔGPN_S	1.67101	0.740717	0.740717	pass	TRUE	79030.5	92253.5	84933	76286.5	72231	65423
Q4J872	51222.2	12702.2	51562.8	21245.8	65748	71845	43257	36728	41522	48233	10886	37425	0	0	0	27902	0	62115	60110	64703	48462	73987	53789	0	0	25359	0	48327	68796.5	39992.5	44877.5	31057.5	62406.5	61224.5	0.981189	fail	fail	ΔGPN_S	1.00665	0.00956326	0.00956326	fail	FALSE	31057.5	62406.5	61224.5	26894.5	12679.5	24163.5
Q4J8N2	51272	57851	42032.3	52484.2	45670	48696	53452	52980	51747	55087	45328	41725	70241	78308	56985	54519	44940	40883	41463	39321	40692	44895	56474	52580	56869	46197	53067	49718	47183	53216	53417	42911.5	40392	42793.5	0.0137797	fail	pass	WT_S	0.819791	-0.286672	0.286672	pass	TRUE	42911.5	40392	42793.5	54527	51533	51392.5
Q4J7H5	51718.3	59662.2	29889.3	29052.5	53465	49279	61482	50413	46146	49525	58116	53627	72380	60528	62917	50405	38252	25548	33867	26376	26042	29251	28107	21077	31926	29012	33031	31162	51372	55947.5	47835.5	31900	30121.5	27646.5	0.00118836	pass	pass	WT_S	0.577925	-0.791045	0.791045	pass	TRUE	31900	30121.5	27646.5	24592	30469	32096.5
Q4J9V4	51847.8	48036.2	94715	81346	50608	54070	53501	55433	48540	48935	50018	50401	46580	41728	49829	49661	89602	88960	84352	87416	105870	112090	72887	77243	83163	84393	85969	84421	52339	54467	48737.5	89281	85884	108980	0.00439537	pass	pass	ΔGPN_S	1.82679	0.869309	0.869309	pass	TRUE	89281	85884	108980	75065	83778	85195
Q4J8P4	51925	47681.7	50086	40597.7	59587	60558	41242	51844	45869	52450	43522	42098	51117	44187	49973	55193	50444	61087	40937	44852	45751	57445	37099	51183	36366	29574	47455	41909	60072.5	46543	49159.5	55765.5	42894.5	51598	0.759755	fail	fail	WT_S	0.964584	-0.0520219	0.0520219	fail	FALSE	55765.5	42894.5	51598	44141	32970	44682
Q4JAQ7	51993.8	60423	34946.3	33141.7	51814	52174	56073	52260	48095	51547	58012	59561	71417	65274	54253	54021	32998	29468	36453	35535	38270	36954	29956	29516	34510	34441	37380	33047	51994	54166.5	49821	31233	35994	37612	0.00173593	pass	pass	WT_S	0.672125	-0.573199	0.573199	pass	TRUE	31233	35994	37612	29736	34475.5	35213.5
Q4J855	52069.2	41666.7	58007.3	41278.3	53293	51518	49449	49562	54402	54191	37425	38169	43238	39983	43622	47563	60641	57153	54187	54779	60524	60760	46871	44946	39977	39184	40924	35768	52405.5	49505.5	54296.5	58897	54483	60642	0.061369	fail	fail	ΔGPN_S	1.11404	0.155806	0.155806	pass	FALSE	58897	54483	60642	45908.5	39580.5	38346
Q4J7U6	52257	43697.7	38259.2	31462.3	54033	53558	52471	50111	53026	50343	45098	41348	23504	26760	64932	60544	40049	36914	37279	39177	38568	37568	33212	25421	29342	26619	35315	38865	53795.5	51291	51684.5	38481.5	38228	38068	5.86668e-05	pass	pass	WT_S	0.732135	-0.449819	0.449819	pass	TRUE	38481.5	38228	38068	29316.5	27980.5	37090
Q4JBU4	52382.8	45110.2	42164.7	30479	61675	61854	46300	41946	48904	53618	34384	33258	48006	50615	52969	51429	48503	45695	41214	37321	41865	38390	31516	33794	27907	25785	32253	31619	61764.5	44123	51261	47099	39267.5	40127.5	0.147059	fail	fail	WT_S	0.804933	-0.31306	0.31306	pass	FALSE	47099	39267.5	40127.5	32655	26846	31936
Q4J9H5	52383.5	44021.8	81349.7	80876.8	48122	48670	52936	46815	51150	66608	49444	45245	20827	30225	60919	57471	85283	80634	88111	101620	62711	69739	79455	93819	83698	83324	65912	79053	48396	49875.5	58879	82958.5	94865.5	66225	0.0315568	fail	pass	ΔGPN_S	1.55296	0.635024	0.635024	pass	TRUE	82958.5	94865.5	66225	86637	83511	72482.5
Q4JBH4	52443.5	43945.8	61582.8	48576.3	55839	57210	55598	52985	45515	47514	40235	42085	43996	38113	50810	48436	68985	63014	63563	63578	55524	54833	46678	46575	49320	45030	55170	48685	56524.5	54291.5	46514.5	65999.5	63570.5	55178.5	0.110163	fail	fail	ΔGPN_S	1.17427	0.231764	0.231764	pass	FALSE	65999.5	63570.5	55178.5	46626.5	47175	51927.5
Q4J6M3	52556.2	66371.3	28046.2	21465	54135	50397	57939	61185	43195	48486	53137	52047	80740	87576	66347	58381	29443	26197	30229	25973	28558	27877	0	31777	22578	20287	26984	27164	52266	59562	45840.5	27820	28101	28217.5	0.0034812	pass	pass	WT_S	0.533642	-0.906056	0.906056	pass	TRUE	27820	28101	28217.5	15888.5	21432.5	27074
Q4J906	52807	44263.5	48435.2	42793.3	55089	54030	51918	52248	50051	53506	70159	63066	0	0	65373	66983	46882	50911	52126	54460	41518	44714	46018	40051	39253	39501	49672	42265	54559.5	52083	51778.5	48896.5	53293	43116	0.228244	fail	fail	WT_S	0.917211	-0.124674	0.124674	fail	FALSE	48896.5	53293	43116	43034.5	39377	45968.5
Q4J7Z7	52988.8	22966.7	32257.8	25742	55589	53492	65243	56482	46074	41053	45276	27443	35405	0	0	29676	0	45416	29047	42741	39853	36490	0	44224	50252	59976	0	0	54540.5	60862.5	43563.5	22708	35894	38171.5	0.041206	fail	pass	WT_S	0.608767	-0.716039	0.716039	pass	TRUE	22708	35894	38171.5	22112	55114	0
Q4JCJ1	53019.8	56748.2	36443	37481	50981	52473	56171	54257	53484	50753	59772	56664	43805	48545	66935	64768	39711	37831	38001	37430	33751	31934	33164	36134	37701	39779	39804	38304	51727	55214	52118.5	38771	37715.5	32842.5	0.0014781	pass	pass	WT_S	0.687347	-0.54089	0.54089	pass	TRUE	38771	37715.5	32842.5	34649	38740	39054
Q4J7A0	53042.5	0	43313.3	0	67975	78949	0	52636	39518	79177	0	0	0	0	0	0	0	69217	55702	80159	0	54802	0	0	0	0	0	0	73462	26318	59347.5	34608.5	67930.5	27401	0.63095	fail	fail	WT_S	0.816578	-0.292338	0.292338	pass	FALSE	34608.5	67930.5	27401	0	0	0
Q4JC68	53587	67600.8	38095.8	37446	52200	48514	58622	55385	51328	55473	58181	61140	88205	89745	50936	57398	35616	37182	40707	40989	38552	35529	31598	26902	34167	36252	44867	50890	50357	57003.5	53400.5	36399	40848	37040.5	0.00283174	pass	pass	WT_S	0.710916	-0.49225	0.49225	pass	TRUE	36399	40848	37040.5	29250	35209.5	47878.5
Q4J9H0	53861.2	65952.8	36181.7	31107.5	56616	50754	59093	53919	51062	51723	62990	60667	78317	75394	61481	56868	40959	32310	39377	40196	33265	30983	35886	19237	26678	34679	35241	34924	53685	56506	51392.5	36634.5	39786.5	32124	0.00269914	pass	pass	WT_S	0.671758	-0.573987	0.573987	pass	TRUE	36634.5	39786.5	32124	27561.5	30678.5	35082.5
Q4JCE2	53936.5	64618.3	36433	29182.2	60167	58927	45921	41244	58211	59149	62796	62506	76430	84736	51168	50074	24294	32421	43731	41890	37028	39234	0	30628	42138	40396	30620	31311	59547	43582.5	58680	28357.5	42810.5	38131	0.0594516	fail	fail	WT_S	0.675479	-0.566016	0.566016	pass	FALSE	28357.5	42810.5	38131	15314	41267	30965.5
Q4J989	53966	84449.8	42721.3	34632.8	54224	60470	49111	53813	50423	55755	55884	58677	154080	108020	63224	66814	43227	42788	44691	43578	41789	40255	28548	29569	34798	27371	44211	43300	57347	51462	53089	43007.5	44134.5	41022	0.0047133	pass	pass	WT_S	0.791634	-0.337094	0.337094	pass	TRUE	43007.5	44134.5	41022	29058.5	31084.5	43755.5
Q4J863	54053.8	31020.8	64052.7	57602.2	54780	55270	51589	55342	51880	55462	41619	47910	0	0	48422	48174	69723	69613	56040	63292	63772	61876	62706	85423	48034	56227	44934	48289	55025	53465.5	53671	69668	59666	62824	0.0287926	fail	pass	ΔGPN_S	1.18498	0.244862	0.244862	pass	TRUE	69668	59666	62824	74064.5	52130.5	46611.5
Q4JCF3	54659.5	71844.7	42741.8	38990.5	51143	55253	60625	54969	52591	53376	54297	56421	104740	93091	60264	62255	41854	45126	43130	46668	40547	39126	37624	40179	43173	45495	36551	30921	53198	57797	52983.5	43490	44899	39836.5	0.00542111	pass	pass	WT_S	0.781965	-0.354823	0.354823	pass	TRUE	43490	44899	39836.5	38901.5	44334	33736
Q4JBG3	54791.8	49474.5	46909.3	52458.8	51776	56440	52339	55447	53250	59499	58988	57759	19256	50502	51136	59206	49079	50530	40266	43212	46568	51801	63448	68088	42859	46141	39443	54774	54108	53893	56374.5	49804.5	41739	49184.5	0.0437457	fail	pass	WT_S	0.856137	-0.224086	0.224086	pass	TRUE	49804.5	41739	49184.5	65768	44500	47108.5
Q4J712	54890.2	48215.8	21090.7	8065.95	60904	57907	52623	50201	49408	58298	53728	52946	37073	32784	50901	61863	10826	20700	13780	17823	29779	33636	5630.6	0	12419	4543	19830	5973.1	59405.5	51412	53853	15763	15801.5	31707.5	0.00435072	pass	pass	WT_S	0.384234	-1.37994	1.37994	pass	TRUE	15763	15801.5	31707.5	2815.3	8481	12901.5
Q4JBQ0	55098.3	65622.8	20510.5	15593	50652	54308	59783	60419	50933	54495	60189	62982	74063	72189	63722	60592	17833	18149	25742	22526	20877	17936	9225.2	16429	24345	0	21722	21837	52480	60101	52714	17991	24134	19406.5	0.000374809	pass	pass	WT_S	0.372253	-1.42565	1.42565	pass	TRUE	17991	24134	19406.5	12827.1	12172.5	21779.5
Q4J937	55316.5	73772.5	33989.2	34104	56122	53253	67726	55547	50224	49027	71722	72220	78361	58240	82721	79371	35644	31220	38591	36507	31919	30054	30376	29478	34054	30641	38285	41790	54687.5	61636.5	49625.5	33432	37549	30986.5	0.00581659	pass	pass	WT_S	0.614449	-0.702635	0.702635	pass	TRUE	33432	37549	30986.5	29927	32347.5	40037.5
Q4J968	55416	82216.8	76120.7	93664.3	58518	61016	68053	71638	33581	39690	70337	68000	172520	61454	62586	58404	93227	92850	52078	51405	79482	87682	129010	127520	99423	90749	61800	53484	59767	69845.5	36635.5	93038.5	51741.5	83582	0.262671	fail	fail	ΔGPN_S	1.37362	0.457986	0.457986	pass	FALSE	93038.5	51741.5	83582	128265	95086	57642
Q4J8Z3	55600.3	46478	69933.8	69792.3	48918	57836	61652	52303	54890	58003	61139	53973	13498	32239	57297	60722	73550	75212	67605	68099	64942	70195	65237	74745	72081	77370	66143	63178	53377	56977.5	56446.5	74381	67852	67568.5	0.00453058	pass	pass	ΔGPN_S	1.2578	0.330897	0.330897	pass	TRUE	74381	67852	67568.5	69991	74725.5	64660.5
Q4J850	55645.7	20536.5	22627.8	0	88671	0	53927	0	156770	34506	48576	46094	0	0	28549	0	0	59113	0	0	76654	0	0	0	0	0	0	0	44335.5	26963.5	95638	29556.5	0	38327	0.235212	fail	fail	WT_S	0.406641	-1.29817	1.29817	pass	FALSE	29556.5	0	38327	0	0	0
Q4J6R5	55928.7	39427.8	65089.8	50874.8	49723	47004	61488	56688	59267	61402	32817	37189	44256	51594	35786	34925	65685	64592	68708	71691	58310	61553	44029	60606	57184	56181	48574	38675	48363.5	59088	60334.5	65138.5	70199.5	59931.5	0.130089	fail	fail	ΔGPN_S	1.1638	0.218844	0.218844	pass	FALSE	65138.5	70199.5	59931.5	52317.5	56682.5	43624.5
Q4J7R2	56207.8	38819.5	61597.2	60619.2	66275	60193	48937	47137	57117	57588	33628	35047	28378	42497	54895	38472	69743	86011	49965	53456	54894	55514	66671	66958	56772	52599	62401	58314	63234	48037	57352.5	77877	51710.5	55204	0.594059	fail	fail	ΔGPN_S	1.09588	0.132093	0.132093	fail	FALSE	77877	51710.5	55204	66814.5	54685.5	60357.5
Q4J9I4	56401.2	49652.3	46509.7	48216.2	48219	43760	55789	60579	66476	63584	48977	49623	58193	52801	42483	45837	40073	43225	52306	50758	48023	44673	49620	42012	56145	54934	44390	42196	45989.5	58184	65030	41649	51532	46348	0.189074	fail	fail	WT_S	0.824622	-0.278194	0.278194	pass	FALSE	41649	51532	46348	45816	55539.5	43293
F2Z6E5	56604.7	68891.2	62921.8	62802.8	53344	53183	62534	61968	53568	55031	51398	53353	105430	99229	51325	52612	60021	56983	68439	67292	64389	60407	60874	61561	65458	62779	66700	59445	53263.5	62251	54299.5	58502	67865.5	62398	0.183124	fail	fail	ΔGPN_S	1.1116	0.15264	0.15264	pass	FALSE	58502	67865.5	62398	61217.5	64118.5	63072.5
Q4JCC7	56695.5	68477.2	34060.5	46962.5	50567	52200	52804	52323	65165	67114	60381	62114	81969	89533	57914	58952	33943	34754	32014	32533	35117	36002	47619	46667	44569	45804	49425	47691	51383.5	52563.5	66139.5	34348.5	32273.5	35559.5	0.0094068	pass	pass	WT_S	0.600762	-0.735135	0.735135	pass	TRUE	34348.5	32273.5	35559.5	47143	45186.5	48558
Q4J975	56834.8	105595	59623.8	87176	60224	53978	66435	61613	51628	47131	88657	87291	132240	123940	100180	101260	62153	61831	69932	66349	49246	48232	93358	111560	81172	75244	86531	75191	57101	64024	49379.5	61992	68140.5	48739	0.715151	fail	fail	ΔGPN_S	1.04907	0.0691137	0.0691137	fail	FALSE	61992	68140.5	48739	102459	78208	80861
Q4J8P9	57062	54095.3	61463.3	52304	61671	64193	54143	51691	57388	53286	41594	41563	70399	64330	50509	56177	63622	64281	56959	60678	62803	60437	56679	52712	43059	44334	59972	57068	62932	52917	55337	63951.5	58818.5	61620	0.260643	fail	fail	ΔGPN_S	1.07713	0.107196	0.107196	fail	FALSE	63951.5	58818.5	61620	54695.5	43696.5	58520
Q4J7I6	57210.5	74385	30250.2	17846.7	58935	46796	80977	57191	59060	40304	49487	46103	137260	83964	70621	58875	32004	28043	36394	28539	32078	24443	8892.2	12944	18589	18714	25175	22766	52865.5	69084	49682	30023.5	32466.5	28260.5	0.0117084	fail	pass	WT_S	0.528752	-0.919337	0.919337	pass	TRUE	30023.5	32466.5	28260.5	10918.1	18651.5	23970.5
Q4JBX3	57252.2	48652.5	75350.3	55605.3	59741	60125	54824	51905	59435	57483	57974	60547	19242	27434	61864	64854	72320	77123	80607	79899	70334	71819	53532	55002	62151	59982	51751	51214	59933	53364.5	58459	74721.5	80253	71076.5	0.00554997	pass	pass	ΔGPN_S	1.31611	0.396284	0.396284	pass	TRUE	74721.5	80253	71076.5	54267	61066.5	51482.5
Q4JA40	57328	67105.7	51324	44036.8	60074	48073	62782	63556	54172	55311	67825	66516	67662	75669	65824	59138	56358	51348	47058	50000	54384	48796	48888	40403	41310	46050	45455	42115	54073.5	63169	54741.5	53853	48529	51590	0.143758	fail	fail	WT_S	0.895269	-0.159606	0.159606	pass	FALSE	53853	48529	51590	44645.5	43680	43785
Q4J7J6	57365.8	54535.5	55906	52852.8	54933	53458	65016	65212	50620	54956	53703	53053	53660	44443	56071	66283	54252	59866	56687	56469	49257	58905	42694	43152	50485	61214	59083	60489	54195.5	65114	52788	57059	56578	54081	0.733821	fail	fail	WT_S	0.974552	-0.0371886	0.0371886	fail	FALSE	57059	56578	54081	42923	55849.5	59786
Q4J6N9	57848.5	52135.3	35158	4062.5	53296	55004	69099	60894	55548	53250	49236	47953	55776	41407	58726	59714	34329	38310	41894	38599	28899	28917	0	0	0	0	0	24375	54150	64996.5	54399	36319.5	40246.5	28908	0.00967424	pass	pass	WT_S	0.60776	-0.718427	0.718427	pass	TRUE	36319.5	40246.5	28908	0	0	12187.5
Q4J8N8	58422.3	69360.3	88441.2	75098.8	57536	56217	59952	61930	58262	56637	66207	72550	72591	71312	66978	66524	92762	87553	93019	92096	80865	84352	75571	85912	67796	69133	73394	78787	56876.5	60941	57449.5	90157.5	92557.5	82608.5	0.00076867	pass	pass	ΔGPN_S	1.51382	0.598198	0.598198	pass	TRUE	90157.5	92557.5	82608.5	80741.5	68464.5	76090.5
Q4J8Y3	58610	63331.2	44323	40412.2	53705	54848	57383	65578	57689	62457	62970	66976	58099	70896	58330	62716	39500	42852	48211	46295	45187	43893	33658	32053	38142	45172	45891	47557	54276.5	61480.5	60073	41176	47253	44540	0.00714369	pass	pass	WT_S	0.756236	-0.403091	0.403091	pass	TRUE	41176	47253	44540	32855.5	41657	46724
Q4J993	58631.3	85134.2	56611.3	45441.2	51478	57024	65396	68848	54574	54468	77167	80143	94780	94418	83036	81261	61224	59540	59028	59035	50963	49878	41852	50588	47657	51014	36123	45413	54251	67122	54521	60382	59031.5	50420.5	0.720947	fail	fail	WT_S	0.965547	-0.050581	0.050581	fail	FALSE	60382	59031.5	50420.5	46220	49335.5	40768
Q4JAD1	58856.7	89530.5	35744.3	15975.2	65117	52800	69046	67617	48487	50073	74456	70080	198280	72331	63953	58083	32284	27293	51332	35706	40719	27132	18575	0	18615	0	29294	29367	58958.5	68331.5	49280	29788.5	43519	33925.5	0.0278124	fail	pass	WT_S	0.607312	-0.719491	0.719491	pass	TRUE	29788.5	43519	33925.5	9287.5	9307.5	29330.5
Q4JBW4	58865.3	26256.4	46874.3	9485.72	81872	76714	41389	47526	54184	51507	33305	32100	7168.1	7497.4	37563	39905	28775	27177	55916	52465	58377	58536	7190	8857.2	7888.7	9969.8	7657.6	15351	79293	44457.5	52845.5	27976	54190.5	58456.5	0.445292	fail	fail	WT_S	0.796298	-0.32862	0.32862	pass	FALSE	27976	54190.5	58456.5	8023.6	8929.25	11504.3
Q4JAG4	59168	67580	29266.3	17069.8	59152	56209	67122	59919	57799	54807	55691	52126	82093	98407	59085	58078	27796	30299	26265	27225	30738	33275	17813	0	25961	0	28828	29817	57680.5	63520.5	56303	29047.5	26745	32006.5	0.000370349	pass	pass	WT_S	0.494631	-1.01558	1.01558	pass	TRUE	29047.5	26745	32006.5	8906.5	12980.5	29322.5
Q4J7Q9	59328.5	48392.7	39251.3	31531.8	54604	55798	64105	63836	58229	59399	64895	60407	31099	20580	54411	58964	35773	37772	41922	40029	38599	41413	24603	26014	33090	26894	38223	40367	55201	63970.5	58814	36772.5	40975.5	40006	0.00212416	pass	pass	WT_S	0.661593	-0.595984	0.595984	pass	TRUE	36772.5	40975.5	40006	25308.5	29992	39295
Q4J6G2	59772	61215.8	49206	48667.5	62384	66444	60150	53730	56527	59397	65614	63231	0	0	124940	113510	47816	47211	56952	53877	42132	47248	47174	60906	45701	47838	45414	44972	64414	56940	57962	47513.5	55414.5	44690	0.0563734	fail	fail	WT_S	0.823228	-0.280636	0.280636	pass	FALSE	47513.5	55414.5	44690	54040	46769.5	45193
Q4JA12	60895.5	66072.5	71053	58764.2	59056	56735	59969	58374	62161	69078	48015	49396	74904	97509	65173	61438	79445	73702	71110	69851	63827	68383	68841	75436	51909	54585	46759	55055	57895.5	59171.5	65619.5	76573.5	70480.5	66105	0.0582549	fail	fail	ΔGPN_S	1.1668	0.22256	0.22256	pass	FALSE	76573.5	70480.5	66105	72138.5	53247	50907
Q8X239	60910.2	70301.8	49820.7	43541.5	53367	55214	66902	68283	58550	63145	71522	67197	80978	73719	65164	63231	48228	46373	50616	50626	50338	52743	44603	35692	45806	44776	49110	41262	54290.5	67592.5	60847.5	47300.5	50621	51540.5	0.0520136	fail	fail	WT_S	0.817937	-0.289939	0.289939	pass	FALSE	47300.5	50621	51540.5	40147.5	45291	45186
Q4JB32	61186.5	80061.3	49567	58507.3	56235	58338	65224	72915	55040	59367	58862	50210	117960	104600	83557	65179	52070	51490	50470	49347	46147	47878	62604	65350	52787	60802	53649	55852	57286.5	69069.5	57203.5	51780	49908.5	47012.5	0.0497761	fail	pass	WT_S	0.810097	-0.303833	0.303833	pass	TRUE	51780	49908.5	47012.5	63977	56794.5	54750.5
Q4J955	61204	47098.8	76647.8	70207.5	60026	66083	61294	57807	59791	62223	45448	49352	41138	44333	48901	53421	75272	76682	74719	75265	77815	80134	97472	77568	71872	59178	62399	52756	63054.5	59550.5	61007	75977	74992	78974.5	0.000599961	pass	pass	ΔGPN_S	1.25233	0.324619	0.324619	pass	TRUE	75977	74992	78974.5	87520	65525	57577.5
Q4JAI5	61610.8	46807.8	56738.2	9979.9	56119	48043	84853	74063	57490	49097	56277	50205	20329	16569	72381	65086	64357	55827	74003	58440	36100	51702	0	31905	0	0	5519.4	22455	52081	79458	53293.5	60092	66221.5	43901	0.684378	fail	fail	WT_S	0.920912	-0.118865	0.118865	fail	FALSE	60092	66221.5	43901	15952.5	0	13987.2
Q4J8Y0	61664.7	80358.5	44629.2	41408.3	58581	58916	64433	67356	59397	61305	69549	75659	91807	94800	73229	77107	44192	43147	44316	46343	43382	46395	36978	38760	42687	41346	44387	44292	58748.5	65894.5	60351	43669.5	45329.5	44888.5	0.00155356	pass	pass	WT_S	0.72374	-0.466457	0.466457	pass	TRUE	43669.5	45329.5	44888.5	37869	42016.5	44339.5
Q4JA18	61728.7	57315.5	209444	376780	69662	74759	81400	73230	0	71321	85631	79131	0	0	89177	89954	32301	261760	240000	227280	252780	242540	392560	416000	391560	390430	353470	316660	72210.5	77315	35660.5	147030	233640	247660	0.0123226	fail	pass	ΔGPN_S	3.39297	1.76255	1.76255	pass	TRUE	147030	233640	247660	404280	390995	335065
Q4J7R8	61795	99339.3	63384	78640	61306	58409	69360	70280	55963	55452	87300	95485	116090	111370	87074	98717	63962	62757	67016	75272	56106	55191	79002	75124	85513	73495	82999	75707	59857.5	69820	55707.5	63359.5	71144	55648.5	0.808182	fail	fail	ΔGPN_S	1.02571	0.0366286	0.0366286	fail	FALSE	63359.5	71144	55648.5	77063	79504	79353
Q4J8G0	61827.3	70765.7	52786.3	58726.5	62647	62879	67523	65139	53867	58909	64571	68522	74983	72668	70955	72895	52590	54349	49991	58040	51025	50723	62823	56647	59700	54863	62735	55591	62763	66331	56388	53469.5	54015.5	50874	0.0419949	fail	pass	WT_S	0.85377	-0.22808	0.22808	pass	TRUE	53469.5	54015.5	50874	59735	57281.5	59163
Q4JAP4	61859.8	57643	57384.3	52709.3	64404	70189	62336	57709	55616	60905	51441	47090	64073	71814	55500	55940	50936	57939	56376	61382	59112	58561	53186	53647	52339	48168	57507	51409	67296.5	60022.5	58260.5	54437.5	58879	58836.5	0.226411	fail	fail	WT_S	0.927651	-0.108346	0.108346	fail	FALSE	54437.5	58879	58836.5	53416.5	50253.5	54458
Q4J973	61981.8	73075.5	51540	68203.5	72600	71734	45857	50491	62629	68580	62251	61366	62514	73712	82043	96567	49925	58033	47613	49391	50657	53621	85726	68071	54113	67579	63042	70690	72167	48174	65604.5	53979	48502	52139	0.227812	fail	fail	WT_S	0.831534	-0.266153	0.266153	pass	FALSE	53979	48502	52139	76898.5	60846	66866
Q4JAE4	61993.3	72876.5	67190.8	64138.2	64146	62543	64437	63784	60784	56266	49897	47270	126120	108770	48572	56630	75957	65814	69214	71652	63461	57047	86694	63408	56485	61157	60851	56234	63344.5	64110.5	58525	70885.5	70433	60254	0.252076	fail	fail	ΔGPN_S	1.08384	0.116151	0.116151	fail	FALSE	70885.5	70433	60254	75051	58821	58542.5
Q4J856	62683.3	37527.7	46930.8	35688.2	74494	60800	58998	52408	69911	59489	62810	59057	0	0	50824	52475	46773	49698	48764	47082	48621	40647	39941	35803	37555	33912	41395	25523	67647	55703	64700	48235.5	47923	44634	0.0139681	fail	pass	WT_S	0.748697	-0.417546	0.417546	pass	TRUE	48235.5	47923	44634	37872	35733.5	33459
Q4JBL4	62804.5	65100.2	39991.2	32728.5	61792	66585	64610	65573	61540	56727	67648	65733	59053	59701	68209	70257	41301	39691	44636	40072	36192	38055	31827	31791	31850	32639	29645	38619	64188.5	65091.5	59133.5	40496	42354	37123.5	0.000688407	pass	pass	WT_S	0.636756	-0.651187	0.651187	pass	TRUE	40496	42354	37123.5	31809	32244.5	34132
Q4J6W0	62854.3	52248.3	45858.3	21319.3	54672	57150	60788	63654	68532	72330	48803	49532	49726	59747	52182	53500	35265	36916	33840	36497	66523	66109	20325	10236	22951	22348	25099	26957	55911	62221	70431	36090.5	35168.5	66316	0.199242	fail	fail	WT_S	0.729597	-0.454828	0.454828	pass	FALSE	36090.5	35168.5	66316	15280.5	22649.5	26028
Q4JBY5	62902.7	37171.8	46638.7	19201.5	65093	77655	46673	62844	55832	69319	49737	52639	0	0	57551	63104	35106	61201	51689	52717	34649	44470	0	0	0	36754	31131	47324	71374	54758.5	62575.5	48153.5	52203	39559.5	0.0554366	fail	fail	WT_S	0.741442	-0.431595	0.431595	pass	FALSE	48153.5	52203	39559.5	0	18377	39227.5
Q4J6P4	62927	85910.2	40411.5	38560.3	61178	64713	66806	64881	61829	58155	69018	61145	118660	119630	75245	71763	40373	43040	40013	40821	43655	34567	32636	30535	39721	42736	42309	43425	62945.5	65843.5	59992	41706.5	40417	39111	0.000260438	pass	pass	WT_S	0.642197	-0.638913	0.638913	pass	TRUE	41706.5	40417	39111	31585.5	41228.5	42867
Q4J854	62998.7	52797.3	75022.8	68311.7	60398	59886	61844	61742	66042	68080	49444	49914	44263	48494	60952	63717	83231	87531	66442	65338	71221	76374	76646	80981	61301	60609	65192	65141	60142	61793	67061	85381	65890	73797.5	0.117001	fail	fail	ΔGPN_S	1.19086	0.252008	0.252008	pass	FALSE	85381	65890	73797.5	78813.5	60955	65166.5
Q4JAS1	63050	115572	48201.5	56106.7	64959	61241	70483	68872	55826	56919	87349	89525	165020	157380	97116	97041	46712	50805	51238	51758	44803	43893	52058	51198	52442	53097	65437	62408	63100	69677.5	56372.5	48758.5	51498	44348	0.0273173	fail	pass	WT_S	0.764496	-0.387418	0.387418	pass	TRUE	48758.5	51498	44348	51628	52769.5	63922.5
Q4J9Q5	63090.7	62022	37720.2	49031.7	66164	0	111070	74039	92304	34967	48486	46688	96856	84612	68171	27319	60256	15505	0	55275	53628	41657	0	20442	129860	106770	0	37118	33082	92554.5	63635.5	37880.5	27637.5	47642.5	0.233971	fail	fail	WT_S	0.597872	-0.742091	0.742091	pass	FALSE	37880.5	27637.5	47642.5	10221	118315	18559
Q4J701	63135.5	94409.3	34634	164463	55154	58543	77504	73238	54416	59958	73052	84641	143040	130660	69059	66004	34416	35848	35482	34524	35736	31798	165060	160310	119520	117070	217680	207140	56848.5	75371	57187	35132	35003	33767	0.00968682	pass	pass	WT_S	0.548566	-0.866262	0.866262	pass	TRUE	35132	35003	33767	162685	118295	212410
Q4JA07	63766	68592.8	83477.7	100580	66231	62761	63266	61902	67620	60816	70695	68568	59645	74509	65546	72594	84307	99661	71616	81500	76407	87375	103640	119040	101190	100800	88187	90626	64496	62584	64218	91984	76558	81891	0.0124426	fail	pass	ΔGPN_S	1.30913	0.388603	0.388603	pass	TRUE	91984	76558	81891	111340	100995	89406.5
Q4J851	63869.2	75772.5	64588.2	52609.3	63506	62581	75833	57717	60279	63299	92911	86906	78236	67596	64083	64903	47369	60913	76961	78853	59121	64312	46410	44533	53350	60064	57563	53736	63043.5	66775	61789	54141	77907	61716.5	0.924921	fail	fail	ΔGPN_S	1.01126	0.0161502	0.0161502	fail	FALSE	54141	77907	61716.5	45471.5	56707	55649.5
Q4JBM4	64066.3	74195.2	62518.5	60045.7	55096	59539	70035	75971	58408	65349	72909	78538	93250	64007	63592	72875	65739	64768	58277	64537	58006	63784	57329	58219	56545	68653	60954	58574	57317.5	73003	61878.5	65253.5	61407	60895	0.76592	fail	fail	WT_S	0.97584	-0.0352833	0.0352833	fail	FALSE	65253.5	61407	60895	57774	62599	59764
Q4J7I8	64247.5	84063.2	67636.2	68398.7	65219	63989	62236	66218	60931	66892	68336	68330	111180	100330	78204	77999	63775	61188	63435	66107	75262	76050	71852	63311	62308	67516	69201	76204	64604	64227	63911.5	62481.5	64771	75656	0.451787	fail	fail	ΔGPN_S	1.05274	0.0741546	0.0741546	fail	FALSE	62481.5	64771	75656	67581.5	64912	72702.5
Q4J8I8	64266.5	71059	57796.8	48098.7	63321	59286	70955	60665	66991	64381	62976	61679	96165	88677	58882	57975	67752	58481	61927	60493	51441	46687	47555	55000	44516	55690	47521	38310	61303.5	65810	65686	63116.5	61210	49064	0.235992	fail	fail	WT_S	0.899331	-0.153076	0.153076	pass	FALSE	63116.5	61210	49064	51277.5	50103	42915.5
Q4J8E8	64764	43409.3	76181.5	69117.2	61109	64368	67546	73805	62847	58909	45238	55228	0	10296	77442	72252	75087	71707	79307	81774	72594	76620	62702	67246	58104	60940	79578	86133	62738.5	70675.5	60878	73397	80540.5	74607	0.0375584	fail	pass	ΔGPN_S	1.17629	0.234249	0.234249	pass	TRUE	73397	80540.5	74607	64974	59522	82855.5
Q4JAH1	64986.5	49029.8	56377.5	45786.7	73257	70938	58789	61621	63570	61744	48592	45606	31241	23694	75422	69624	66730	61517	57870	54622	50990	46536	57755	48757	38956	36329	47156	45767	72097.5	60205	62657	64123.5	56246	48763	0.207266	fail	fail	WT_S	0.867526	-0.205021	0.205021	pass	FALSE	64123.5	56246	48763	53256	37642.5	46461.5
Q4J6V8	65144.7	57813.2	100663	113406	63446	67222	66382	74212	53166	66440	76563	81265	0	0	81551	107500	95561	99494	91715	104130	103960	109120	166560	104980	101730	98664	104930	103570	65334	70297	59803	97527.5	97922.5	106540	0.00109372	pass	pass	ΔGPN_S	1.54523	0.627819	0.627819	pass	TRUE	97527.5	97922.5	106540	135770	100197	104250
Q4J962	65359.3	54481.2	53753.3	59411.8	67443	65434	68705	68805	61645	60124	60247	58900	29515	41532	68526	68167	63851	67143	54005	48947	45862	42712	57487	77509	49815	64262	48212	59186	66438.5	68755	60884.5	65497	51476	44287	0.155934	fail	fail	WT_S	0.822428	-0.282039	0.282039	pass	FALSE	65497	51476	44287	67498	57038.5	53699
Q4J6M1	65582.5	83997	28614.5	38808	67939	69047	83652	86217	41364	45276	78264	85173	57759	89559	98587	94640	0	27628	49270	45589	21373	27827	0	0	138750	57983	0	36115	68493	84934.5	43320	13814	47429.5	24600	0.0773589	fail	fail	WT_S	0.436313	-1.19656	1.19656	pass	FALSE	13814	47429.5	24600	0	98366.5	18057.5
Q4J6D6	65666.5	71369.8	81116	88931.7	62585	65273	64644	64533	68340	68624	68125	67109	84181	74548	66419	67837	81608	87681	83533	82649	75502	75723	100980	94826	88067	94312	73976	81429	63929	64588.5	68482	84644.5	83091	75612.5	0.00783149	pass	pass	ΔGPN_S	1.23527	0.304829	0.304829	pass	TRUE	84644.5	83091	75612.5	97903	91189.5	77702.5
Q4JAA6	65978.2	85867.7	53746.3	57093.7	67184	61599	68759	67825	64887	65615	59465	60290	126260	121490	74061	73640	61362	58481	50367	56317	44907	51044	55149	64338	55967	58897	53799	54412	64391.5	68292	65251	59921.5	53342	47975.5	0.0285728	fail	pass	WT_S	0.814608	-0.295822	0.295822	pass	TRUE	59921.5	53342	47975.5	59743.5	57432	54105.5
Q4JA69	66058.8	39256.3	64547.7	54836.2	66395	68174	69823	61732	68761	61468	58343	54353	0	0	65857	56985	66716	58698	72426	68588	61539	59319	53698	54703	46223	64252	61170	48971	67284.5	65777.5	65114.5	62707	70507	60429	0.65328	fail	fail	WT_S	0.977124	-0.0333865	0.0333865	fail	FALSE	62707	70507	60429	54200.5	55237.5	55070.5
Q4J8D5	66121.9	64184.7	68685.3	67618.7	6105.3	73169	75868	81814	83522	76253	77846	101040	106340	0	0	99882	89820	70558	62849	62889	67697	58299	60729	67973	70596	71638	57865	76911	39637.2	78841	79887.5	80189	62869	62998	0.867731	fail	fail	ΔGPN_S	1.03877	0.0548743	0.0548743	fail	FALSE	80189	62869	62998	64351	71117	67388
Q4JA93	66218.8	69626.2	65799.5	67279.8	69924	74269	59119	64971	64037	64993	57636	55173	73253	69699	76363	85633	69970	76270	53272	61451	59682	74152	70228	87519	63669	68641	57534	56088	72096.5	62045	64515	73120	57361.5	66917	0.942794	fail	fail	WT_S	0.993667	-0.00916497	0.00916497	fail	FALSE	73120	57361.5	66917	78873.5	66155	56811
Q4JAK6	66320.8	69598.2	40355.7	42715	65779	68145	70803	70922	59013	63263	66321	62058	55681	54342	90110	89077	43834	40422	42411	39445	37396	38626	46173	42177	39518	39530	42795	46097	66962	70862.5	61138	42128	40928	38011	0.00108229	pass	pass	WT_S	0.608492	-0.716691	0.716691	pass	TRUE	42128	40928	38011	44175	39524	44446
Q4JAU7	66695	143690	233318	619658	59387	73921	65334	62647	61390	77491	158960	157510	84871	141720	164880	154200	206540	224350	251950	257530	237200	222340	616200	661750	663820	640870	616570	518740	66654	63990.5	69440.5	215445	254740	229770	0.000135979	pass	pass	ΔGPN_S	3.49829	1.80665	1.80665	pass	TRUE	215445	254740	229770	638975	652345	567655
Q4JAE8	66996.5	80532.8	38664.8	35393.5	66213	62878	77106	75995	63071	56716	63925	65298	97514	106620	79476	70364	34578	42440	38723	39894	41519	34835	36784	21290	40107	40660	38704	34816	64545.5	76550.5	59893.5	38509	39308.5	38177	0.0046922	pass	pass	WT_S	0.577117	-0.793064	0.793064	pass	TRUE	38509	39308.5	38177	29037	40383.5	36760
Q4JCK9	67034.5	102952	54494.5	50125.8	63573	56027	76280	68905	66064	71358	67633	62823	186590	175020	65321	60325	61547	58544	52452	49585	48268	56571	47446	50251	56151	51167	50615	45125	59800	72592.5	68711	60045.5	51018.5	52419.5	0.0563287	fail	fail	WT_S	0.812932	-0.298793	0.298793	pass	FALSE	60045.5	51018.5	52419.5	48848.5	53659	47870
Q4JBP0	67409.8	81445.5	80722.7	95474.5	71095	71570	68868	63404	64151	65371	60357	62604	85636	114890	80685	84501	101150	91584	86375	79696	23231	102300	111430	107130	88023	93711	85702	86851	71332.5	66136	64761	96367	83035.5	62765.5	0.252762	fail	fail	ΔGPN_S	1.19749	0.260015	0.260015	pass	FALSE	96367	83035.5	62765.5	109280	90867	86276.5
Q4JCH3	67526	64743.5	88349	90930.2	85827	84771	61912	57249	60533	54864	58917	55703	36191	57735	95364	84551	99978	90560	97726	86181	80312	75337	138760	85567	100660	68156	87374	65064	85299	59580.5	57698.5	95269	91953.5	77824.5	0.115472	fail	fail	ΔGPN_S	1.30837	0.387771	0.387771	pass	FALSE	95269	91953.5	77824.5	112164	84408	76219
Q4J7V9	67568.7	94008	73411	72961.2	66090	68271	71148	77025	63172	59706	79039	77064	122490	126080	78089	81286	75177	70259	73596	78437	70245	72752	71879	78478	73728	65768	71818	76096	67180.5	74086.5	61439	72718	76016.5	71498.5	0.208225	fail	fail	ΔGPN_S	1.08647	0.119642	0.119642	fail	FALSE	72718	76016.5	71498.5	75178.5	69748	73957
Q4JCL5	67615.5	32964.8	49997.8	16537.2	70731	57944	78805	64823	64511	68879	43177	38820	0	0	68540	47252	45656	36359	57704	54891	53091	52286	59817	0	0	0	0	39406	64337.5	71814	66695	41007.5	56297.5	52688.5	0.0261882	fail	pass	WT_S	0.739443	-0.435488	0.435488	pass	TRUE	41007.5	56297.5	52688.5	29908.5	0	19703
Q4J6Z1	68143	61021	33284.5	14711.3	62753	63804	65792	71354	72215	72940	61776	58606	52232	58680	68542	66290	30611	31515	30502	30638	41112	35329	7490.7	7323.6	8635.6	18644	22085	24089	63278.5	68573	72577.5	31063	30570	38220.5	0.000675406	pass	pass	WT_S	0.488451	-1.03371	1.03371	pass	TRUE	31063	30570	38220.5	7407.15	13639.8	23087
Q4J8P2	68152.2	51013.7	106682	79487	61013	63164	73104	72498	68252	70882	58156	55864	29530	12183	76948	73401	113690	107350	109870	115560	96848	96773	78162	91700	85357	74988	71529	75186	62088.5	72801	69567	110520	112715	96810.5	0.00284271	pass	pass	ΔGPN_S	1.56535	0.646483	0.646483	pass	TRUE	110520	112715	96810.5	84931	80172.5	73357.5
Q4JBI1	68368.5	130348	60084.3	112684	66463	71020	63013	64887	71972	72856	130410	126780	150950	122320	129780	121850	66435	62880	56228	56619	58569	59775	116890	119770	105110	98491	123800	112040	68741.5	63950	72414	64657.5	56423.5	59172	0.0739358	fail	fail	WT_S	0.878831	-0.186343	0.186343	pass	FALSE	64657.5	56423.5	59172	118330	101800	117920
F2Z6E6	68404.3	42730.7	224568	251615	14547	91548	94981	87002	95868	26480	21868	35878	31712	58597	64444	43885	42631	218010	234330	234220	256000	362220	372730	338850	363380	152370	153190	129170	53047.5	90991.5	61174	130320	234275	309110	0.0423669	fail	pass	ΔGPN_S	3.28296	1.715	1.715	pass	TRUE	130320	234275	309110	355790	257875	141180
Q4J6M9	69023.8	83730.3	87937.7	81776.5	73412	63136	72210	71555	67767	66063	80128	80864	78845	113040	75499	74006	89585	83488	95471	92392	85171	81519	71204	80691	80220	82968	88106	87470	68274	71882.5	66915	86536.5	93931.5	83345	0.00549278	pass	pass	ΔGPN_S	1.27402	0.349387	0.349387	pass	TRUE	86536.5	93931.5	83345	75947.5	81594	87788
P11513	69255.3	101900	74153	69725.2	12080	75614	77352	85334	89905	75247	68260	89087	80620	145680	132960	94790	86703	76765	71241	76156	69640	64413	62117	74563	69368	75478	58403	78422	43847	81343	82576	81734	73698.5	67026.5	0.733276	fail	fail	ΔGPN_S	1.07072	0.0985799	0.0985799	fail	FALSE	81734	73698.5	67026.5	68340	72423	68412.5
Q4J7B6	69413.3	100350	69925.7	58242.5	78388	66416	73264	68847	66279	63286	57356	63792	183140	181840	60153	55818	71573	74684	69228	70901	67968	65200	62865	41164	60115	52616	69445	63250	72402	71055.5	64782.5	73128.5	70064.5	66584	0.873288	fail	fail	ΔGPN_S	1.00738	0.0106093	0.0106093	fail	FALSE	73128.5	70064.5	66584	52014.5	56365.5	66347.5
Q4J7A4	69768.8	58800.2	79186.2	67342.7	62536	66093	70121	74494	71865	73504	51885	50253	76945	69643	51317	52758	93891	88908	80346	79400	65114	67458	81597	80737	73994	76120	50288	41320	64314.5	72307.5	72684.5	91399.5	79873	66286	0.291345	fail	fail	ΔGPN_S	1.13498	0.182666	0.182666	pass	FALSE	91399.5	79873	66286	81167	75057	45804
Q4J7P9	69808	55821.5	7807.5	23112.5	67834	69347	87917	81604	87038	25108	45731	144360	0	0	97550	47288	0	46845	0	0	0	0	0	0	0	59132	37449	42094	68590.5	84760.5	56073	23422.5	0	0	0.00554408	pass	pass	WT_S	0.111842	-3.16046	3.16046	pass	TRUE	23422.5	0	0	0	29566	39771.5
Q4JCC2	69951.7	76175	37964.7	35327	66358	63618	73732	73572	72148	70282	72933	70778	87159	64444	79744	81992	37027	36295	39541	39686	40703	34536	30392	28274	34481	36549	43844	38422	64988	73652	71215	36661	39613.5	37619.5	0.000300112	pass	pass	WT_S	0.542727	-0.881701	0.881701	pass	TRUE	36661	39613.5	37619.5	29333	35515	41133
Q4JBL1	70058.2	94146.8	134060	139838	72715	73664	67953	74935	65710	65372	68007	70323	76249	69492	145290	135520	149210	146890	143530	133630	121350	109750	148410	148650	127420	112600	147000	154950	73189.5	71444	65541	148050	138580	115550	0.00297521	pass	pass	ΔGPN_S	1.91355	0.936254	0.936254	pass	TRUE	148050	138580	115550	148530	120010	150975
Q4J7K6	70339.8	69946	62429.5	62177	73244	75088	65876	65967	70073	71791	74812	77723	59186	65025	75357	67573	53547	61991	65886	69778	60870	62505	61708	66779	55439	63176	62299	63661	74166	65921.5	70932	57769	67832	61687.5	0.104858	fail	fail	WT_S	0.887541	-0.172114	0.172114	pass	FALSE	57769	67832	61687.5	64243.5	59307.5	62980
Q4J7K7	71169.2	55108.3	60509.7	50730.3	81059	73792	70252	65587	69044	67281	54339	57903	37213	38522	73469	69204	60659	57843	64653	63017	58498	58388	48989	55768	51359	44544	51089	52633	77425.5	67919.5	68162.5	59251	63835	58443	0.0398681	fail	pass	WT_S	0.850223	-0.234087	0.234087	pass	TRUE	59251	63835	58443	52378.5	47951.5	51861
Q4J8D3	71476	45511.2	137052	142214	105910	100790	40389	57808	59315	64644	51755	51805	0	0	82563	86944	136460	144280	158030	147480	117600	118460	137480	153350	166100	173340	88453	134560	103350	49098.5	61979.5	140370	152755	118030	0.0271701	fail	pass	ΔGPN_S	1.91745	0.939189	0.939189	pass	TRUE	140370	152755	118030	145415	169720	111506
Q4J7Q3	71591.7	47977.8	61913.7	52526.7	71581	78331	71069	66973	69621	71975	57138	57153	21841	59724	44020	47991	56668	55489	51741	59196	68333	80055	45676	67427	46784	54437	51348	49488	74956	69021	70798	56078.5	55468.5	74194	0.204425	fail	fail	WT_S	0.864817	-0.209534	0.209534	pass	FALSE	56078.5	55468.5	74194	56551.5	50610.5	50418
Q4J873	71854.7	37013.7	69851.5	51829.3	100290	111370	74669	0	63943	80856	43656	0	0	0	86058	92368	93944	95190	76419	70102	83454	0	112830	118490	0	0	0	79656	105830	37334.5	72399.5	94567	73260.5	41727	0.940063	fail	fail	WT_S	0.972122	-0.0407908	0.0407908	fail	FALSE	94567	73260.5	41727	115660	0	39828
Q4JCL0	71885.5	59734.5	48386.2	30624	71882	73625	80975	70340	70378	64113	62842	56918	44747	43729	80219	69952	51480	46985	52336	48911	49850	40755	35384	29828	25281	24372	42738	26141	72753.5	75657.5	67245.5	49232.5	50623.5	45302.5	0.00132251	pass	pass	WT_S	0.673101	-0.571106	0.571106	pass	TRUE	49232.5	50623.5	45302.5	32606	24826.5	34439.5
Q4J6V1	71909.3	74211.8	56492.3	44825.8	72024	66777	83390	72851	73021	63393	68583	64677	95746	81105	73113	62047	56583	52865	62725	54130	55395	57256	43878	42868	37596	48126	50371	46116	69400.5	78120.5	68207	54724	58427.5	56325.5	0.00954085	pass	pass	WT_S	0.785605	-0.348124	0.348124	pass	TRUE	54724	58427.5	56325.5	43373	42861	48243.5
Q4JAG9	71915.8	83997	44872.3	37537.5	75513	67876	83267	72385	68874	63580	86996	76678	86083	81082	91146	81997	47360	38961	50357	49551	45002	38003	36575	38459	29992	37769	41330	41100	71694.5	77826	66227	43160.5	49954	41502.5	0.00307789	pass	pass	WT_S	0.623956	-0.680483	0.680483	pass	TRUE	43160.5	49954	41502.5	37517	33880.5	41215
Q4JAE2	72067	73467.7	60543	45522.3	75244	63241	72300	72214	77828	71575	75643	71972	81862	84831	71496	55002	70468	57515	62595	63852	59943	48885	53748	35827	38575	37996	52415	54573	69242.5	72257	74701.5	63991.5	63223.5	54414	0.0289418	fail	pass	WT_S	0.840093	-0.251379	0.251379	pass	TRUE	63991.5	63223.5	54414	44787.5	38285.5	53494
Q4J7I5	72410.5	80574.5	50913.2	53775.5	78624	74404	74717	75523	66720	64475	73211	77001	101450	95500	66714	69571	48439	53682	54198	50452	51537	47171	51138	57297	52081	55992	54890	51255	76514	75120	65597.5	51060.5	52325	49354	0.00370145	pass	pass	WT_S	0.703119	-0.50816	0.50816	pass	TRUE	51060.5	52325	49354	54217.5	54036.5	53072.5
Q4JAJ0	72502.2	34157.2	67719.7	43744.3	69966	63241	81739	74733	78224	67110	67638	67837	0	0	34086	35382	71142	51269	84664	68202	71783	59258	61467	64520	45330	0	61521	29628	66603.5	78236	72667	61205.5	76433	65520.5	0.444257	fail	fail	WT_S	0.934036	-0.0984492	0.0984492	fail	FALSE	61205.5	76433	65520.5	62993.5	22665	45574.5
Q4J8N9	72630.8	66859.7	84139.3	116799	72066	76466	65792	60898	79598	80965	65466	67498	74343	62938	63850	67063	89369	94091	68151	67368	91596	94261	148560	141060	123200	110660	81707	95608	74266	63345	80281.5	91730	67759.5	92928.5	0.295876	fail	fail	ΔGPN_S	1.15845	0.212198	0.212198	pass	FALSE	91730	67759.5	92928.5	144810	116930	88657.5
Q4JBB3	72847.7	80306	57484.8	51102.7	72258	66724	78096	78201	70449	71358	76765	77107	94873	89955	70062	73074	58531	54919	62804	57605	57598	53452	56081	44951	54601	47384	54586	49013	69491	78148.5	70903.5	56725	60204.5	55525	0.0071006	pass	pass	WT_S	0.78911	-0.341701	0.341701	pass	TRUE	56725	60204.5	55525	50516	50992.5	51799.5
Q4JBF8	72976.2	50708.5	70464	59476	98886	94654	57608	55206	71417	60086	43370	44724	52928	49742	56928	56559	84060	74897	67858	49033	74227	72709	62605	66465	58859	55876	59034	54017	96770	56407	65751.5	79478.5	58445.5	73468	0.863515	fail	fail	WT_S	0.965576	-0.050539	0.050539	fail	FALSE	79478.5	58445.5	73468	64535	57367.5	56525.5
Q4JBA9	73375.3	86242.5	41887.7	47172.2	64130	60409	90214	84420	71243	69836	67151	68198	99049	94466	94265	94326	39773	40696	38543	40565	48509	43240	48692	41818	46570	52652	54902	38399	62269.5	87317	70539.5	40234.5	39554	45874.5	0.0145681	fail	pass	WT_S	0.570869	-0.80877	0.80877	pass	TRUE	40234.5	39554	45874.5	45255	49611	46650.5
Q4JA50	73488	38745.3	101653	81161.5	66921	66203	72545	73078	83119	79062	64612	66036	0	0	52323	49501	106640	106430	102390	98892	98570	96997	80860	76913	89238	82625	78265	79068	66562	72811.5	81090.5	106535	100641	97783.5	0.00465623	pass	pass	ΔGPN_S	1.38326	0.468075	0.468075	pass	TRUE	106535	100641	97783.5	78886.5	85931.5	78666.5
F2Z6G7	74426.4	50058.8	56294	42031.8	238.38	98739	114450	75021	76210	81900	85119	88650	77878	48706	0	0	91890	0	62790	56231	59956	66897	55893	0	63340	71342	0	61616	49488.7	94735.5	79055	45945	59510.5	63426.5	0.273105	fail	fail	WT_S	0.756371	-0.402833	0.402833	pass	FALSE	45945	59510.5	63426.5	27946.5	67341	30808
Q4JBW9	74469.2	43408.5	44439.3	755	71566	70890	81015	83802	69494	70048	52937	59949	32604	32400	36980	45581	37166	36586	41033	41139	56594	54118	0	0	0	0	0	4530	71228	82408.5	69771	36876	41086	55356	0.011961	fail	pass	WT_S	0.596748	-0.744806	0.744806	pass	TRUE	36876	41086	55356	0	0	2265
Q4JAD5	74819.8	94734.2	86577.5	63241.5	64427	67284	88514	89982	67717	70995	83989	88614	120310	115890	77654	81948	81220	79670	88935	87956	88752	92932	60143	55935	61832	64917	70837	65785	65855.5	89248	69356	80445	88445.5	90842	0.212477	fail	fail	ΔGPN_S	1.15715	0.210571	0.210571	pass	FALSE	80445	88445.5	90842	58039	63374.5	68311
Q4J9U0	75035.7	71993.8	42141.8	15137.5	66749	62196	85674	81870	73445	80280	68997	70956	85832	61546	69794	74838	39493	41234	41412	40357	42742	47613	0	0	18816	15417	31008	25584	64472.5	83772	76862.5	40363.5	40884.5	45177.5	0.0049131	pass	pass	WT_S	0.561624	-0.832323	0.832323	pass	TRUE	40363.5	40884.5	45177.5	0	17116.5	28296
Q4J8M0	75082.7	62488.2	76367.3	87280	72689	69545	82251	87258	72936	65817	63477	59425	65224	0	95416	91387	79080	84487	63471	76997	79896	74273	87075	87745	87054	92494	84593	84719	71117	84754.5	69376.5	81783.5	70234	77084.5	0.838454	fail	fail	ΔGPN_S	1.01711	0.0244758	0.0244758	fail	FALSE	81783.5	70234	77084.5	87410	89774	84656
Q4JBN5	75755.5	98457.8	64295	59285.5	75573	71647	83083	79281	72803	72146	81202	78293	153880	121660	79297	76415	61117	65637	68895	69502	59722	60897	52279	54347	63056	66262	62009	57760	73610	81182	72474.5	63377	69198.5	60309.5	0.0386124	fail	pass	WT_S	0.848717	-0.236644	0.236644	pass	TRUE	63377	69198.5	60309.5	53313	64659	59884.5
Q4J9H1	75924.8	74549.8	65361.2	61325.7	74297	80083	74525	76580	74209	75855	66801	68911	82755	85882	68876	74074	63403	66726	68689	66872	65422	61055	66036	60050	63343	57188	60978	60359	77190	75552.5	75032	65064.5	67780.5	63238.5	0.00199161	pass	pass	WT_S	0.860867	-0.216138	0.216138	pass	TRUE	65064.5	67780.5	63238.5	63043	60265.5	60668.5
Q4J6Q2	75973.7	81554.5	85852.3	78057.3	4938.4	75082	74355	95171	98086	108210	109030	68944	73256	88399	83901	65797	59994	81872	86784	89384	94750	102330	104360	74734	68618	78064	73048	69520	40010.2	84763	103148	70933	88084	98540	0.653572	fail	fail	ΔGPN_S	1.13003	0.176357	0.176357	pass	FALSE	70933	88084	98540	89547	73341	71284
Q4JC93	76008.3	99246.7	68894.3	66967.8	70275	65426	80640	80236	75522	83951	75560	76595	137660	119450	97597	88618	63259	63056	73812	69753	71137	72349	57362	63179	68178	64322	73617	75149	67850.5	80438	79736.5	63157.5	71782.5	71743	0.227157	fail	fail	WT_S	0.906405	-0.141772	0.141772	fail	FALSE	63157.5	71782.5	71743	60270.5	66250	74383
Q4JBK5	76390.2	70760.3	49047.2	49202.7	78682	78153	76713	72797	74174	77822	75864	81514	43685	43938	88405	91156	50583	47548	50883	50429	46744	48096	47988	49611	49847	50814	47147	49809	78417.5	74755	75998	49065.5	50656	47420	4.34024e-05	pass	pass	WT_S	0.642061	-0.639217	0.639217	pass	TRUE	49065.5	50656	47420	48799.5	50330.5	48478
Q4JBR2	76744.5	57825	94324.8	114003	68644	72720	83274	85800	75284	74745	79993	84226	0	0	90378	92353	102210	97908	96011	98413	82174	89233	114250	128100	111450	125900	97386	106930	70682	84537	75014.5	100059	97212	85703.5	0.0428154	fail	pass	ΔGPN_S	1.22908	0.297574	0.297574	pass	TRUE	100059	97212	85703.5	121175	118675	102158
Q4JCJ3	77290.2	46782.5	85032.8	70544	71889	75518	68578	70058	82526	95172	75130	73757	0	0	64074	67734	89204	95996	80622	84230	78391	81754	62107	85522	67559	83793	55983	68300	73703.5	69318	88849	92600	82426	80072.5	0.3341	fail	fail	ΔGPN_S	1.10018	0.137735	0.137735	pass	FALSE	92600	82426	80072.5	73814.5	75676	62141.5
Q4J6Y7	77717.8	52390	34091.7	15132	70883	74767	76806	75095	86869	81887	54420	52803	41399	34293	67737	63688	30089	30082	26948	26349	45310	45772	16103	14743	12113	12212	18562	17059	72825	75950.5	84378	30085.5	26648.5	45541	0.00296331	pass	pass	WT_S	0.43866	-1.18883	1.18883	pass	TRUE	30085.5	26648.5	45541	15423	12162.5	17810.5
Q4JBT5	77908	50451.2	88664.2	92608.3	86759	86013	78821	73772	72059	70024	54355	62264	0	0	94324	91764	101220	101490	87165	81601	80032	80477	107360	103690	84967	76937	93735	88961	86386	76296.5	71041.5	101355	84383	80254.5	0.243548	fail	fail	ΔGPN_S	1.13806	0.18658	0.18658	pass	FALSE	101355	84383	80254.5	105525	80952	91348
Q4JC06	77974.2	63730.2	54786.8	46153.5	75816	84451	75560	78940	74474	78604	75714	68864	42814	59126	68090	67773	54898	54777	54002	56503	52725	55816	44893	47422	43604	49144	45062	46796	80133.5	77250	76539	54837.5	55252.5	54270.5	3.39325e-05	pass	pass	WT_S	0.702628	-0.509167	0.509167	pass	TRUE	54837.5	55252.5	54270.5	46157.5	46374	45929
Q4JB31	78135.7	105664	46365.5	53395.7	75957	76408	81830	77904	80937	75778	78717	86624	142100	142930	94657	88953	43629	45799	46903	49706	45914	46242	58894	55337	47975	49924	52769	55475	76182.5	79867	78357.5	44714	48304.5	46078	2.90817e-05	pass	pass	WT_S	0.593397	-0.75293	0.75293	pass	TRUE	44714	48304.5	46078	57115.5	48949.5	54122
Q4JC86	79414.7	66036.5	72780.3	67463.8	75145	74630	76103	77758	84732	88120	74394	76171	41179	43438	82879	78158	71504	68977	75491	75094	72931	72685	63191	63349	80424	71527	66040	60252	74887.5	76930.5	86426	70240.5	75292.5	72808	0.159319	fail	fail	WT_S	0.91646	-0.125857	0.125857	fail	FALSE	70240.5	75292.5	72808	63270	75975.5	63146
Q4JCE9	79867.7	90385.5	62367	65798.8	77597	74318	82942	80821	80123	83405	83361	81338	95758	97902	92327	91627	64709	62596	63485	63933	59651	59828	73654	67099	61680	61121	64805	66434	75957.5	81881.5	81764	63652.5	63709	59739.5	0.00175287	pass	pass	WT_S	0.780879	-0.356829	0.356829	pass	TRUE	63652.5	63709	59739.5	70376.5	61400.5	65619.5
Q4JAF7	79893.8	71270.3	176657	160402	70591	71741	81739	80165	88387	86740	74550	74975	84165	76606	58506	58820	191210	198450	165360	163450	168570	172900	174310	173950	175130	183980	113940	141100	71166	80952	87563.5	194830	164405	170735	0.000748282	pass	pass	ΔGPN_S	2.21114	1.14479	1.14479	pass	TRUE	194830	164405	170735	174130	179555	127520
Q4JBR8	79966.7	93624.2	85381.8	88508.2	80689	80441	81556	82023	78050	77041	85817	85493	81912	125960	88924	93639	91740	86674	87849	85010	77427	83591	86552	104930	85817	97065	77832	78853	80565	81789.5	77545.5	89207	86429.5	80509	0.131054	fail	fail	ΔGPN_S	1.06772	0.0945304	0.0945304	fail	FALSE	89207	86429.5	80509	95741	91441	78342.5
Q4J9H4	80041	96018.3	70413.2	68628.5	88023	77045	86547	76476	82092	70063	91599	85107	108920	120060	89771	80653	79939	62654	75049	67495	73296	64046	77063	73174	62680	65200	70666	62988	82534	81511.5	76077.5	71296.5	71272	68671	0.0116299	fail	pass	WT_S	0.879714	-0.184894	0.184894	pass	TRUE	71296.5	71272	68671	75118.5	63940	66827
Q4J9U8	80101	90179.5	89950.2	88852.2	71314	71763	80885	88474	82069	86101	75878	78307	109270	99899	90544	87179	82990	85494	103290	103960	80147	83820	96349	75717	82974	99062	96139	82872	71538.5	84679.5	84085	84242	103625	81983.5	0.290614	fail	fail	ΔGPN_S	1.12296	0.167306	0.167306	pass	FALSE	84242	103625	81983.5	86033	91018	89505.5
Q4J6R3	80245.7	78489.5	50482.5	43411	82266	77857	78322	81845	80191	80993	77786	73244	68847	72003	86333	92724	48315	60832	48818	51862	41743	51325	53085	54654	48423	51062	0	53242	80061.5	80083.5	80592	54573.5	50340	46534	0.000215832	pass	pass	WT_S	0.629099	-0.66864	0.66864	pass	TRUE	54573.5	50340	46534	53869.5	49742.5	26621
Q4J987	80532.5	98363.7	51003.3	39038.7	76533	69511	90112	80012	80525	86502	68270	73252	151510	138900	74528	83722	45582	46825	58159	51161	51222	53071	30416	41916	39314	39599	47104	35883	73022	85062	83513.5	46203.5	54660	52146.5	0.00287688	pass	pass	WT_S	0.633326	-0.65898	0.65898	pass	TRUE	46203.5	54660	52146.5	36166	39456.5	41493.5
Q4JA78	80607	82744.3	89381.3	97224.2	77484	78645	79108	79988	79736	88681	80830	80706	91502	103320	77527	62581	87204	90759	90188	89339	80402	98396	96804	107670	94230	101790	90971	91880	78064.5	79548	84208.5	88981.5	89763.5	89399	0.00927072	pass	pass	ΔGPN_S	1.10885	0.149068	0.149068	pass	TRUE	88981.5	89763.5	89399	102237	98010	91425.5
Q4JC78	80895.8	52321.8	71797.8	29712.5	74162	73940	81401	90509	80339	85024	61591	62129	51702	38626	48964	50919	65556	65505	53517	55947	88742	101520	29090	25534	35266	35059	29505	23821	74051	85955	82681.5	65530.5	54732	95131	0.509799	fail	fail	WT_S	0.887534	-0.172125	0.172125	pass	FALSE	65530.5	54732	95131	27312	35162.5	26663
Q4J7S4	80977.7	92475	83960.2	82603	79085	83096	86212	82589	77045	77839	84236	82580	113260	122550	76040	76184	83060	88218	80988	83128	81925	86442	73098	81778	85302	77495	87322	90623	81090.5	84400.5	77442	85639	82058	84183.5	0.257862	fail	fail	ΔGPN_S	1.03683	0.052181	0.052181	fail	FALSE	85639	82058	84183.5	77438	81398.5	88972.5
Q4JCM0	81151.8	63532	75803	57090.7	97736	84420	73945	71470	81315	78025	56657	59612	66105	56117	74711	67990	75867	66922	78869	69411	84908	78841	55952	49408	49452	53217	75642	58873	91078	72707.5	79670	71394.5	74140	81874.5	0.437365	fail	fail	WT_S	0.934089	-0.0983687	0.0983687	fail	FALSE	71394.5	74140	81874.5	52680	51334.5	67257.5
Q4J8T4	81446.3	19277.2	56787.2	22274.8	122610	144090	0	45184	87747	89047	0	0	0	0	53965	61698	79691	79196	38837	41784	55971	45244	69072	0	19879	0	44698	0	133350	22592	88397	79443.5	40310.5	50607.5	0.511103	fail	fail	WT_S	0.697234	-0.520285	0.520285	pass	FALSE	79443.5	40310.5	50607.5	34536	9939.5	22349
Q4J8B3	81491.2	65987.5	85808.7	64534.5	94284	86378	85489	76321	74516	71959	58103	55809	88972	72618	59083	61340	81162	92682	81123	83825	91755	84305	69566	62228	61647	66509	70439	56818	90331	80905	73237.5	86922	82474	88030	0.45519	fail	fail	ΔGPN_S	1.05298	0.0744797	0.0744797	fail	FALSE	86922	82474	88030	65897	64078	63628.5
Q4JC12	81514.5	97497.3	127483	131052	73621	74844	89772	91828	75923	83099	82183	91739	118850	124730	83099	84383	131730	126440	126540	127120	126810	126260	138960	128690	122930	123580	135870	136280	74232.5	90800	79511	129085	126830	126535	0.000749305	pass	pass	ΔGPN_S	1.56393	0.64518	0.64518	pass	TRUE	129085	126830	126535	133825	123255	136075
Q4JCC3	82228.5	91623.5	43713.3	36240	81647	76648	89778	88202	78858	78238	78628	79417	93598	102230	100170	95698	45513	41925	47056	44388	43232	40166	35049	27783	35351	24991	54609	39657	79147.5	88990	78548	43719	45722	41699	0.000422671	pass	pass	WT_S	0.531608	-0.911565	0.911565	pass	TRUE	43719	45722	41699	31416	30171	47133
Q4J780	82486.2	85364.7	63646.7	53491.8	78982	80655	81179	81492	87498	85111	80521	78133	75873	76907	98314	102440	68656	65172	55774	59547	72021	60710	53773	46828	49907	43685	61852	64906	79818.5	81335.5	86304.5	66914	57660.5	66365.5	0.00624758	pass	pass	WT_S	0.771604	-0.374067	0.374067	pass	TRUE	66914	57660.5	66365.5	50300.5	46796	63379
Q4J8X6	82663.2	108291	64273	67819.3	83368	87765	84886	80251	77704	82005	88293	78293	157980	151090	84273	89816	62380	55687	66362	65462	65548	70199	67224	63521	70726	69668	71484	64293	85566.5	82568.5	79854.5	59033.5	65912	67873.5	0.00427696	pass	pass	WT_S	0.777529	-0.363032	0.363032	pass	TRUE	59033.5	65912	67873.5	65372.5	70197	67888.5
Q4J7K5	82832.8	114286	124567	117481	7694.6	95883	93746	106450	102380	90843	98236	100060	103390	142110	135410	106510	112520	119220	119980	133530	131260	130890	133840	97187	104450	109370	121160	138880	51788.8	100098	96611.5	115870	126755	131075	0.061566	fail	fail	ΔGPN_S	1.50383	0.588645	0.588645	pass	FALSE	115870	126755	131075	115514	106910	130020
Q4J8G4	82868	96245	61392.3	66413.3	90967	90711	87589	78047	73183	76711	65111	80631	116420	121880	94476	98952	73340	65599	60652	61685	50858	56220	58948	67476	63017	69835	76145	63059	90839	82818	74947	69469.5	61168.5	53539	0.0297769	fail	pass	WT_S	0.740845	-0.432757	0.432757	pass	TRUE	69469.5	61168.5	53539	63212	66426	69602
P11523	82904.3	82901	67330.2	57998.3	90154	87448	80535	78027	81171	80091	72210	78126	84972	94820	82275	85003	67031	67615	70738	67328	63960	67309	51938	53471	57976	56938	64807	62860	88801	79281	80631	67323	69033	65634.5	0.00763412	pass	pass	WT_S	0.812143	-0.300194	0.300194	pass	TRUE	67323	69033	65634.5	52704.5	57457	63833.5
Q4JBF6	83087.8	87706.7	59581.8	63241.2	73788	78149	91232	82678	86460	86220	79481	72417	98784	96513	90387	88658	62951	60242	59323	59771	63016	52188	65921	63881	71857	61615	60791	55382	75968.5	86955	86340	61596.5	59547	57602	0.00329265	pass	pass	WT_S	0.717095	-0.479765	0.479765	pass	TRUE	61596.5	59547	57602	64901	66736	58086.5
Q4J7S8	83759	82321.3	88875.3	89135.7	87348	85403	83039	79602	83608	83554	81174	69355	114800	76505	77817	74277	98891	92591	86390	84540	80562	90278	100770	95946	84508	79066	90747	83777	86375.5	81320.5	83581	95741	85465	85420	0.242199	fail	fail	ΔGPN_S	1.06108	0.0855388	0.0855388	fail	FALSE	95741	85465	85420	98358	81787	87262
Q4JBI6	84256.3	96716.2	90139.5	98895	89171	87304	83777	86201	78200	80885	81276	82740	113690	118210	89613	94768	88203	96541	89878	90370	85593	90252	94159	108100	98527	101710	90564	100310	88237.5	84989	79542.5	92372	90124	87922.5	0.107335	fail	fail	ΔGPN_S	1.06982	0.0973743	0.0973743	fail	FALSE	92372	90124	87922.5	101130	100118	95437
Q4JCC6	84560.2	84574.8	39814.3	45186.3	75233	86409	83871	87432	85004	89412	70112	70659	94007	99764	85539	87368	44002	45197	35459	35233	39277	39718	37583	47987	43483	39096	51437	51532	80821	85651.5	87208	44599.5	35346	39497.5	0.000170253	pass	pass	WT_S	0.47084	-1.08669	1.08669	pass	TRUE	44599.5	35346	39497.5	42785	41289.5	51484.5
P39469	84809.8	48187.3	16447.3	7561.17	91653	91415	103230	103860	61877	56824	74065	73200	0	0	72828	69031	17676	13541	26239	16703	12179	12346	0	0	0	19220	12576	13571	91534	103545	59350.5	15608.5	21471	12262.5	0.00709551	pass	pass	WT_S	0.193932	-2.36638	2.36638	pass	TRUE	15608.5	21471	12262.5	0	9610	13073.5
Q4J7U9	84915.7	63605.5	53675.3	51825.8	85513	83058	90829	90245	80801	79048	98390	97003	0	0	91679	94561	51584	49556	57007	52747	53608	57550	47723	38505	52291	57380	54872	60184	84285.5	90537	79924.5	50570	54877	55579	0.00082878	pass	pass	WT_S	0.632102	-0.661772	0.661772	pass	TRUE	50570	54877	55579	43114	54835.5	57528
Q4JA03	84917.7	87011.5	73640.7	67481.5	93125	89769	87058	82451	78241	78862	72669	78674	116840	98886	72294	82706	76074	73162	73435	72907	76221	70045	67706	66636	69003	61176	69322	71046	91447	84754.5	78551.5	74618	73171	73133	0.0398304	fail	pass	WT_S	0.867201	-0.205562	0.205562	pass	TRUE	74618	73171	73133	67171	65089.5	70184
Q4J948	84998.5	84842.3	18256.8	3932.33	92075	83923	89476	81334	87518	75665	70323	59922	69840	45599	141700	121670	11624	0	97917	0	0	0	0	0	0	0	0	23594	87999	85405	81591.5	5812	48958.5	0	0.0127363	fail	pass	WT_S	0.21479	-2.219	2.219	pass	TRUE	5812	48958.5	0	0	0	11797
Q4JBP4	85026	103030	83129	94146.3	84373	93592	91290	86924	78147	75830	101380	110930	101430	109690	95863	98890	82131	87698	82944	86445	75769	83787	105700	109200	92075	95609	84163	78131	88982.5	89107	76988.5	84914.5	84694.5	79778	0.685585	fail	fail	WT_S	0.977689	-0.0325522	0.0325522	fail	FALSE	84914.5	84694.5	79778	107450	93842	81147
Q4JCK7	86057.3	85864.2	75988.5	56137.8	84284	88419	88254	84494	83288	87605	68701	78399	90311	104990	87239	85545	73205	81339	78394	75442	74865	72686	46168	49849	55806	53430	71045	60529	86351.5	86374	85446.5	77272	76918	73775.5	0.000945568	pass	pass	WT_S	0.882999	-0.179517	0.179517	pass	TRUE	77272	76918	73775.5	48008.5	54618	65787
Q4J813	86091.8	70513.2	62427.7	47288.5	86115	88326	93884	96089	74070	78067	85692	82657	57409	26616	88868	81837	53593	57940	65075	68857	63910	65191	44406	37810	44477	41557	60320	55161	87220.5	94986.5	76068.5	55766.5	66966	64550.5	0.0215116	fail	pass	WT_S	0.725129	-0.463691	0.463691	pass	TRUE	55766.5	66966	64550.5	41108	43017	57740.5
Q4JAJ1	86445.3	78678	55771.8	49306.3	89983	88624	87349	87604	80925	84187	72624	81492	73662	83031	77630	83629	57163	59718	56062	56514	51795	53379	47841	48379	48781	48924	51865	50048	89303.5	87476.5	82556	58440.5	56288	52587	0.000314663	pass	pass	WT_S	0.645169	-0.632251	0.632251	pass	TRUE	58440.5	56288	52587	48110	48852.5	50956.5
Q4JB83	86453.2	69213.5	119417	89499.7	95152	94493	80243	80553	78842	89436	81563	77633	55600	65721	66746	68018	115640	128250	116330	122230	116420	117630	87995	88336	87386	94526	89125	89630	94822.5	80398	84139	121945	119280	117025	0.00192621	pass	pass	ΔGPN_S	1.38129	0.466013	0.466013	pass	TRUE	121945	119280	117025	88165.5	90956	89377.5
Q4J8L9	86726.8	147140	37740.3	49021.5	90237	87676	94974	95145	70377	81952	119370	122910	199960	195430	122480	122690	40158	37355	45673	43162	29483	30611	39703	36962	54909	47536	57415	57604	88956.5	95059.5	76164.5	38756.5	44417.5	30047	0.00214945	pass	pass	WT_S	0.435163	-1.20037	1.20037	pass	TRUE	38756.5	44417.5	30047	38332.5	51222.5	57509.5
Q9HH09	86912.3	95660.8	135362	150495	101150	104180	78582	81452	75509	80601	89599	89389	82915	91462	110770	109830	155990	151260	145650	143270	111990	104010	177260	164040	148220	140140	139080	134230	102665	80017	78055	153625	144460	108000	0.0389714	fail	pass	ΔGPN_S	1.55745	0.639186	0.639186	pass	TRUE	153625	144460	108000	170650	144180	136655
Q4JB15	87032	91854.3	90248.7	82677.3	85703	85574	88766	87774	89490	84885	85848	81411	103680	99198	89446	91543	101100	92312	88731	89670	85893	83786	79215	93992	86094	84996	79630	72137	85638.5	88270	87187.5	96706	89200.5	84839.5	0.415954	fail	fail	ΔGPN_S	1.03696	0.0523597	0.0523597	fail	FALSE	96706	89200.5	84839.5	86603.5	85545	75883.5
Q4JA74	87720	122067	75500.7	85063.7	85178	97289	88919	84685	87728	82521	120460	116020	148060	137340	111250	99272	82033	73024	80333	81497	69420	66697	82129	74228	87585	92229	91401	82810	91233.5	86802	85124.5	77528.5	80915	68058.5	0.0454527	fail	pass	WT_S	0.860701	-0.216416	0.216416	pass	TRUE	77528.5	80915	68058.5	78178.5	89907	87105.5
Q4J9A8	87812.8	142177	94661.3	101421	75986	83020	114770	105840	71749	75512	105350	108810	214050	195860	116710	112280	102070	92802	101740	101040	89669	80647	204520	88473	72645	63333	84618	94937	79503	110305	73630.5	97436	101390	85158	0.609555	fail	fail	ΔGPN_S	1.07799	0.108343	0.108343	fail	FALSE	97436	101390	85158	146496	67989	89777.5
Q4JAT2	88004.7	96636.8	89176.3	68069.5	103440	101080	93963	87380	71185	70980	88645	83009	135630	103780	86618	82139	85492	87305	94600	95778	86368	85515	68506	57477	65678	66526	76222	74008	102260	90671.5	71082.5	86398.5	95189	85941.5	0.908587	fail	fail	ΔGPN_S	1.01331	0.0190809	0.0190809	fail	FALSE	86398.5	95189	85941.5	62991.5	66102	75115
Q4J771	88104.5	111260	67395.8	66875.7	10339	103820	98021	111390	109400	95657	97687	113360	112000	131000	108770	104740	108390	56035	53998	60179	63506	62267	62167	64229	70532	65996	71713	66617	57079.5	104706	102528	82212.5	57088.5	62886.5	0.296985	fail	fail	WT_S	0.764953	-0.386556	0.386556	pass	FALSE	82212.5	57088.5	62886.5	63198	68264	69165
Q4J9B2	88230.5	284227	97325.5	240837	92388	91953	93715	108360	74316	68651	297730	299430	247940	254910	303870	301480	101440	116200	112120	111410	68055	74728	218190	224330	230340	264720	246440	261000	92170.5	101038	71483.5	108820	111765	71391.5	0.592755	fail	fail	ΔGPN_S	1.10308	0.14154	0.14154	pass	FALSE	108820	111765	71391.5	221260	247530	253720
Q4J965	88285.5	137865	99477.2	130278	88503	80108	106970	96155	74534	83443	132940	133320	176090	142420	136990	105430	87923	87451	104630	108340	89239	119280	100290	34908	205580	215920	131710	93263	84305.5	101562	78988.5	87687	106485	104260	0.283076	fail	fail	ΔGPN_S	1.12677	0.172189	0.172189	pass	FALSE	87687	106485	104260	67599	210750	112486
Q4J812	88547.8	99347.5	85500	81924.3	88352	87033	83281	87934	91827	92860	75104	76666	145170	126850	87597	84698	87608	89005	87619	82663	81332	84773	83154	92463	84705	89121	71348	70755	87692.5	85607.5	92343.5	88306.5	85141	83052.5	0.291312	fail	fail	WT_S	0.96558	-0.0505326	0.0505326	fail	FALSE	88306.5	85141	83052.5	87808.5	86913	71051.5
Q4J823	88592	66173.2	56988.7	63711.2	86603	72403	113300	99518	82464	77264	113380	111270	0	0	87665	84724	55059	51619	59032	64382	55474	56366	63955	59292	66254	69202	61822	61742	79503	106409	79864	53339	61707	55920	0.0268303	fail	pass	WT_S	0.643271	-0.636501	0.636501	pass	TRUE	53339	61707	55920	61623.5	67728	61782
Q4JAP5	88688	62425.2	82647	93064.8	97240	111010	69127	69566	90627	94558	46845	51712	72796	78107	64016	61075	90451	89218	76141	74719	81326	84027	109760	93945	90126	88297	89430	86831	104125	69346.5	92592.5	89834.5	75430	82676.5	0.613366	fail	fail	WT_S	0.931885	-0.101776	0.101776	fail	FALSE	89834.5	75430	82676.5	101852	89211.5	88130.5
Q4J7D9	88969	145862	40896.8	37020.2	97468	93878	93971	91912	80535	76050	106900	106030	195380	181280	144380	141200	48915	48398	38031	36341	36985	36711	42195	37907	32601	29682	41952	37784	95673	92941.5	78292.5	48656.5	37186	36848	0.00193924	pass	pass	WT_S	0.459675	-1.12131	1.12131	pass	TRUE	48656.5	37186	36848	40051	31141.5	39868
P14288	89008.2	86208.8	83882.7	84152.5	85937	85903	91971	92569	86735	90934	83848	83712	108780	99123	74585	67205	79483	76765	88490	88454	82722	87382	86440	90978	86647	87548	74174	79128	85920	92270	88834.5	78124	88472	85052	0.222745	fail	fail	WT_S	0.942415	-0.085565	0.085565	fail	FALSE	78124	88472	85052	88709	87097.5	76651
Q4JAC3	89460.5	105212	151957	152062	85733	85386	101980	94250	82942	86472	100750	103150	113380	119110	95121	99764	154620	154270	155410	163300	144930	139210	145710	148920	157140	161310	151920	147370	85559.5	98115	84707	154445	159355	142070	0.000746118	pass	pass	ΔGPN_S	1.69859	0.764337	0.764337	pass	TRUE	154445	159355	142070	147315	159225	149645
Q4JCF1	89770.2	88097	93866.2	86444.7	92832	89371	92583	89347	86822	87666	71466	73272	90670	96295	100540	96339	99925	96005	93175	86805	91539	95748	83871	83023	85011	79467	88464	98832	91101.5	90965	87244	97965	89990	93643.5	0.194172	fail	fail	ΔGPN_S	1.04563	0.0643692	0.0643692	fail	FALSE	97965	89990	93643.5	83447	82239	93648
Q4JAD2	89831.3	99154.7	80332.2	78967.8	92656	88783	91440	90621	87070	88418	84388	80485	125930	109040	99006	96079	77391	79632	82533	82670	78748	81019	82456	80198	76245	76925	81873	76110	90719.5	91030.5	87744	78511.5	82601.5	79883.5	0.00398278	pass	pass	WT_S	0.894256	-0.161241	0.161241	pass	TRUE	78511.5	82601.5	79883.5	81327	76585	78991.5
Q4J9T7	90267.8	99868.7	36426.7	14313.2	94403	78860	99637	97473	94229	77005	89854	101710	80890	72658	133300	120800	39427	40919	37793	33627	38472	28322	0	0	0	24096	35102	26681	86631.5	98555	85617	40173	35710	33397	0.000306103	pass	pass	WT_S	0.40354	-1.30922	1.30922	pass	TRUE	40173	35710	33397	0	12048	30891.5
Q4J8A3	90342.2	83551.7	116164	141726	82429	87745	97335	88541	80663	105340	162840	102060	0	0	106100	130310	105390	99655	135020	127810	104590	124520	192050	209860	153070	65068	126430	103880	85087	92938	93001.5	102522	131415	114555	0.0423695	fail	pass	ΔGPN_S	1.28582	0.362694	0.362694	pass	TRUE	102522	131415	114555	200955	109069	115155
Q4J9Q9	90549.3	45132.8	68843.8	43469.2	86121	105780	80610	80164	105420	85201	37434	43140	33233	30698	57148	69144	78102	74869	68450	58482	69879	63281	40761	48950	27563	57573	45120	40848	95950.5	80387	95310.5	76485.5	63466	66580	0.027807	fail	pass	WT_S	0.760291	-0.395377	0.395377	pass	TRUE	76485.5	63466	66580	44855.5	42568	42984
Q4J9P1	90844.5	61729.7	106105	101432	127610	124080	63962	66115	82522	80778	45714	48139	75873	71381	66427	62844	117040	119950	92208	102240	102300	102890	119140	121150	86919	94622	92514	94244	125845	65038.5	81650	118495	97224	102595	0.472006	fail	fail	ΔGPN_S	1.16798	0.224017	0.224017	pass	FALSE	118495	97224	102595	120145	90770.5	93379
Q4JAZ4	90924.2	53981.3	101037	73958.8	127730	131590	71377	69615	72317	72916	39481	41621	68119	66068	54206	54393	117940	120150	78992	80051	104540	104550	86014	98799	62070	60542	68715	67613	129660	70496	72616.5	119045	79521.5	104545	0.677105	fail	fail	ΔGPN_S	1.11122	0.15215	0.15215	pass	FALSE	119045	79521.5	104545	92406.5	61306	68164
F2Z6A6	91143.7	75533.8	94997.5	70462.3	87096	79735	99186	95680	95065	90100	94324	92759	0	0	138670	127450	94272	102060	101480	104320	84923	82930	0	84486	76317	83224	87717	91030	83415.5	97433	92582.5	98166	102900	83926.5	0.612645	fail	fail	ΔGPN_S	1.04228	0.0597471	0.0597471	fail	FALSE	98166	102900	83926.5	42243	79770.5	89373.5
Q4J963	91209	64269.3	105906	99883.5	90211	96089	88567	96517	85329	90541	72628	62999	57057	57627	62584	72721	91059	110950	102760	117220	104510	108940	91079	94226	106790	108070	94466	104670	93150	92542	87935	101004	109990	106725	0.00902366	pass	pass	ΔGPN_S	1.16114	0.215543	0.215543	pass	TRUE	101004	109990	106725	92652.5	107430	99568
Q4JAK1	91523	93788.3	97144.5	110608	85952	97018	98923	102710	85345	79190	142230	134210	0	0	140620	145670	84642	102310	113170	119140	82386	81219	102060	95021	116330	116800	119700	113740	91485	100816	82267.5	93476	116155	81802.5	0.648289	fail	fail	ΔGPN_S	1.06142	0.085998	0.085998	fail	FALSE	93476	116155	81802.5	98540.5	116565	116720
Q4JBT3	91526.7	119059	43668.3	41053.5	89226	90295	100350	103280	81082	84927	97435	100460	160400	154820	101030	100210	40014	37223	48995	49937	41783	44058	35504	31855	43034	44075	46007	45846	89760.5	101815	83004.5	38618.5	49466	42920.5	0.00165131	pass	pass	WT_S	0.47711	-1.0676	1.0676	pass	TRUE	38618.5	49466	42920.5	33679.5	43554.5	45926.5
Q4JA79	91580.3	148379	95165.8	105010	87407	85609	92127	98309	92532	93498	105610	109560	236880	249070	94436	94719	90316	102980	102400	104560	82952	87787	97041	112170	108410	111600	105450	95390	86508	95218	93015	96648	103480	85369.5	0.575708	fail	fail	ΔGPN_S	1.03915	0.0554059	0.0554059	fail	FALSE	96648	103480	85369.5	104606	110005	100420
Q4J9E3	91778.3	86255.3	117787	103940	93738	96562	86474	84865	97910	91121	92070	98196	87323	95801	72912	71230	121830	119970	117170	123730	112910	111110	110570	115810	103830	104770	103260	85397	95150	85669.5	94515.5	120900	120450	112010	0.00348702	pass	pass	ΔGPN_S	1.28338	0.359951	0.359951	pass	TRUE	120900	120450	112010	113190	104300	94328.5
Q4JCK5	91961.8	72081.3	128180	130978	89660	91556	95377	99200	88320	87658	94071	90330	32789	16117	100790	98391	127650	125910	131060	128090	130080	126290	146070	133000	130600	128660	130810	116730	90608	97288.5	87989	126780	129575	128185	0.000231278	pass	pass	ΔGPN_S	1.39384	0.479064	0.479064	pass	TRUE	126780	129575	128185	139535	129630	123770
Q4J6L4	92262	111532	93756.3	74253.8	92171	93135	100420	93979	86389	87478	101910	97753	135630	121540	111900	100460	91592	90652	101830	104030	86660	87774	64686	68874	81765	63245	88396	78557	92653	97199.5	86933.5	91122	102930	87217	0.802076	fail	fail	ΔGPN_S	1.0162	0.0231796	0.0231796	fail	FALSE	91122	102930	87217	66780	72505	83476.5
Q4JCM3	92343.3	103803	118410	124057	90958	86439	95505	98459	87961	94738	101530	101780	103690	112540	95487	107790	119730	124630	120330	119110	109990	116670	121190	124700	118620	132630	120170	127030	88698.5	96982	91349.5	122180	119720	113330	0.00191976	pass	pass	ΔGPN_S	1.28228	0.358711	0.358711	pass	TRUE	122180	119720	113330	122945	125625	123600
Q4J9B8	92456.5	46196.7	54839.3	0	110240	94953	93272	78091	84401	93782	0	0	167360	0	109820	0	0	94140	70553	80390	83953	0	0	0	0	0	0	0	102596	85681.5	89091.5	47070	75471.5	41976.5	0.0318398	fail	pass	WT_S	0.593137	-0.753564	0.753564	pass	TRUE	47070	75471.5	41976.5	0	0	0
Q4JC94	92532	120826	104909	97193.5	85574	85907	93578	95769	98914	95450	86474	93763	153620	163670	116030	111400	103430	101310	97695	106750	108040	112230	90130	99902	87014	88235	114970	102910	85740.5	94673.5	97182	102370	102222	110135	0.0464815	fail	pass	ΔGPN_S	1.13376	0.181116	0.181116	pass	TRUE	102370	102222	110135	95016	87624.5	108940
Q4JAD4	92549.7	89267.3	72355.5	68801.2	91783	92851	94707	93150	89541	93266	100190	97991	65155	56898	108200	107170	77913	73276	69574	72338	68207	72825	68109	63886	69645	67749	76178	67240	92317	93928.5	91403.5	75594.5	70956	70516	0.000347418	pass	pass	WT_S	0.781802	-0.355125	0.355125	pass	TRUE	75594.5	70956	70516	65997.5	68697	71709
Q07271	92716	98972.7	141990	112472	103220	102500	83452	77174	95398	94552	91001	78156	126870	107950	93422	96437	140310	147630	143430	146660	135350	138560	113670	125030	101710	117990	105230	111200	102860	80313	94975	143970	145045	136955	0.00223578	pass	pass	ΔGPN_S	1.53145	0.614899	0.614899	pass	TRUE	143970	145045	136955	119350	109850	108215
Q4JBL2	92732.7	91710.7	107575	104868	89140	91058	97995	95878	90668	91657	74528	79227	98869	96271	96199	105170	112710	118530	106850	108150	100400	98811	118380	104560	104420	98515	103260	100070	90099	96936.5	91162.5	115620	107500	99605.5	0.0433616	fail	pass	ΔGPN_S	1.16006	0.214196	0.214196	pass	TRUE	115620	107500	99605.5	111470	101468	101665
Q4JAB0	92756	92406.8	82364	70721	105330	96304	97288	89045	87514	81055	80379	79136	110400	105760	91276	87490	83776	83605	79845	86270	81764	78924	71140	53828	73533	74198	80873	70754	100817	93166.5	84284.5	83690.5	83057.5	80344	0.100557	fail	fail	WT_S	0.887964	-0.171427	0.171427	pass	FALSE	83690.5	83057.5	80344	62484	73865.5	75813.5
Q4JCP0	92776.2	95039	85591	79143.8	99606	99723	92243	90275	87263	87547	54332	54017	137360	148450	81344	94731	105460	104110	66962	68358	80888	87768	98507	89714	65941	73049	68683	78969	99664.5	91259	87405	104785	67660	84328	0.560403	fail	fail	WT_S	0.922554	-0.116295	0.116295	fail	FALSE	104785	67660	84328	94110.5	69495	73826
Q4J8E3	92837.5	121545	141888	123990	119560	101000	94243	87677	75744	78801	77313	88808	160240	158430	139010	105470	140760	131320	138960	126400	163330	150560	156550	158990	99631	82108	129850	116810	110280	90960	77272.5	136040	132680	156945	0.0159368	fail	pass	ΔGPN_S	1.52835	0.611976	0.611976	pass	TRUE	136040	132680	156945	157770	90869.5	123330
Q4JCD4	92977	92833.8	91866.8	88545.5	90772	92416	99075	91966	85397	98236	103260	114750	56325	23148	118190	141330	92475	92967	94085	89777	90522	91375	82836	72027	88181	99850	96885	91494	91594	95520.5	91816.5	92721	91931	90948.5	0.464019	fail	fail	WT_S	0.98806	-0.0173298	0.0173298	fail	FALSE	92721	91931	90948.5	77431.5	94015.5	94189.5
Q4J6M4	93023.2	169310	108674	221608	88680	109830	114110	123140	59828	62551	203280	172540	61746	69894	230970	277430	120900	131040	116270	109680	83901	90253	236480	201790	238730	245470	199450	207730	99255	118625	61189.5	125970	112975	87077	0.485316	fail	fail	ΔGPN_S	1.16825	0.224345	0.224345	pass	FALSE	125970	112975	87077	219135	242100	203590
Q4J6X8	93101.2	41375.3	42265.5	0	83915	92881	114490	113910	81906	71505	58357	43261	0	0	80623	66011	44145	36783	28747	31827	56727	55364	0	0	6228.7	0	0	0	88398	114200	76705.5	40464	30287	56045.5	0.0190723	fail	pass	WT_S	0.453974	-1.13932	1.13932	pass	TRUE	40464	30287	56045.5	0	3114.35	0
Q4JB90	93212.2	85524	114926	99102.2	112220	117440	71479	72790	92792	92552	54956	52263	111040	103020	94483	97382	137160	143780	96728	97219	107120	107550	124010	120830	86277	82967	90724	89805	114830	72134.5	92672	140470	96973.5	107335	0.294189	fail	fail	ΔGPN_S	1.23295	0.302117	0.302117	pass	FALSE	140470	96973.5	107335	122420	84622	90264.5
Q4J7Z5	93753.3	83401.8	94047.7	106633	90083	94713	97910	101530	88860	89424	101430	109940	48272	46446	92923	101400	85806	91181	94740	104320	92523	95716	103360	111000	112070	112490	97096	103780	92398	99720	89142	88493.5	99530	94119.5	0.950604	fail	fail	ΔGPN_S	1.00314	0.00452217	0.00452217	fail	FALSE	88493.5	99530	94119.5	107180	112280	100438
Q4J7U8	94204.8	72597.5	62478.5	2766.58	120250	84188	90566	122050	71758	76417	131650	91069	0	0	116600	96266	51873	52944	79359	50596	75680	64419	7701.5	0	0	0	8898	0	102219	106308	74087.5	52408.5	64977.5	70049.5	0.0497225	fail	pass	WT_S	0.66322	-0.592441	0.592441	pass	TRUE	52408.5	64977.5	70049.5	3850.75	0	4449
Q4JBR3	95325.8	126433	74826.2	61833.3	102670	97131	98750	94173	96549	82682	110170	105320	155130	175110	108120	104750	81756	67609	84446	70899	74560	69687	68969	51460	58726	55951	68321	67573	99900.5	96461.5	89615.5	74682.5	77672.5	72123.5	0.00390415	pass	pass	WT_S	0.784952	-0.349324	0.349324	pass	TRUE	74682.5	77672.5	72123.5	60214.5	57338.5	67947
O08357	95519.6	85695	112995	100488	1037.6	123020	123810	123810	80600	120840	120380	130070	134310	0	0	129410	125940	93701	126190	114030	112790	105320	108700	89356	84013	100510	109890	110460	62028.8	123810	100720	109820	120110	109055	0.39537	fail	fail	ΔGPN_S	1.18295	0.242392	0.242392	pass	FALSE	109820	120110	109055	99028	92261.5	110175
P39463	95623.7	127745	81944.7	91374.7	90676	95117	101210	104630	91148	90961	102820	102410	158810	160180	120700	121550	80213	90510	82208	81544	77799	79394	98646	90160	92202	91347	87785	88108	92896.5	102920	91054.5	85361.5	81876	78596.5	0.0305396	fail	pass	WT_S	0.85695	-0.222718	0.222718	pass	TRUE	85361.5	81876	78596.5	94403	91774.5	87946.5
Q4J888	95698.5	104497	99367.5	103607	94937	89490	110890	108300	85169	85405	79609	72814	130910	118410	116950	108290	111020	96515	106960	100870	89400	91440	110460	94608	97065	88611	111430	119470	92213.5	109595	85287	103768	103915	90420	0.68833	fail	fail	ΔGPN_S	1.03834	0.0542778	0.0542778	fail	FALSE	103768	103915	90420	102534	92838	115450
Q4J7Z2	95793.3	124437	65077.3	66767.8	94071	89747	105470	101240	95338	88894	93406	101310	187150	180580	93525	90653	59676	70228	66874	65260	63858	64568	65813	71107	58317	73550	63515	68305	91909	103355	92116	64952	66067	64213	0.00129786	pass	pass	WT_S	0.679351	-0.55777	0.55777	pass	TRUE	64952	66067	64213	68460	65933.5	65910
Q4JA70	96007.8	111007	105850	130212	102250	100160	109480	97674	84218	82265	89990	87004	111610	90108	140850	146480	118420	113760	108500	111990	90704	91726	145110	141680	118490	119430	132070	124490	101205	103577	83241.5	116090	110245	91215	0.375531	fail	fail	ΔGPN_S	1.10251	0.140797	0.140797	pass	FALSE	116090	110245	91215	143395	118960	128280
Q4J8J5	96285	130840	41797.5	83318.7	124680	126980	98204	111210	54014	62622	69428	64446	242360	228140	82432	98236	47676	54185	47667	61613	16631	23013	78849	87340	85427	77480	74412	96404	125830	104707	58318	50930.5	54640	19822	0.0751074	fail	fail	WT_S	0.434102	-1.20389	1.20389	pass	FALSE	50930.5	54640	19822	83094.5	81453.5	85408
Q4J7A5	96545.2	109647	101497	90840	93449	94143	103210	101890	90630	95949	98787	98805	120920	133960	100340	105070	95031	99653	105500	106860	101310	100630	87582	80848	95147	97424	92980	91059	93796	102550	93289.5	97342	106180	100970	0.27838	fail	fail	ΔGPN_S	1.05129	0.0721659	0.0721659	fail	FALSE	97342	106180	100970	84215	96285.5	92019.5
Q4J6K3	96810.2	38857.3	110749	79030.2	87837	87355	89139	104360	111380	100790	60379	54289	0	0	55865	62611	115900	106590	107890	99754	117460	116900	94874	98347	76751	84527	64710	54972	87596	96749.5	106085	111245	103822	117180	0.101872	fail	fail	ΔGPN_S	1.14398	0.194063	0.194063	pass	FALSE	111245	103822	117180	96610.5	80639	59841
Q4J8L7	96857.7	77227.3	74951.3	70172.8	105690	106190	93768	87693	97456	90349	61278	61119	87897	78828	88738	85504	84466	75914	60172	75425	72521	81210	77472	76826	52534	71969	68690	73546	105940	90730.5	93902.5	80190	67798.5	76865.5	0.0209496	fail	pass	WT_S	0.77383	-0.369912	0.369912	pass	TRUE	80190	67798.5	76865.5	77149	62251.5	71118
Q4J6M6	97411.5	80937	100120	77513.3	114180	108040	97870	101200	82830	80349	92693	94102	41786	31591	112210	113240	108600	96074	108730	107680	90850	88784	87578	71534	74628	70199	85970	75171	111110	99535	81589.5	102337	108205	89817	0.802925	fail	fail	ΔGPN_S	1.0278	0.0395614	0.0395614	fail	FALSE	102337	108205	89817	79556	72413.5	80570.5
Q4J7T4	97555.2	102465	86228.2	68274.3	99398	94570	101220	97488	96898	95757	92394	97598	120650	136280	84262	83604	88198	89672	78411	90422	82408	88258	66434	72658	61169	70457	67250	71678	96984	99354	96327.5	88935	84416.5	85333	0.00239724	pass	pass	WT_S	0.883891	-0.178059	0.178059	pass	TRUE	88935	84416.5	85333	69546	65813	69464
Q4J6V9	97813.5	40673.2	32531.2	4047.33	84930	88052	72089	101550	115700	124560	43506	58137	0	0	70492	71904	0	35121	0	32311	58037	69718	0	0	0	0	24284	0	86491	86819.5	120130	17560.5	16155.5	63877.5	0.0274701	fail	pass	WT_S	0.332584	-1.58821	1.58821	pass	TRUE	17560.5	16155.5	63877.5	0	0	12142
Q4J8Y7	97818.2	129692	103636	110203	88086	95212	102470	101900	102530	96711	113020	109240	154250	157640	120410	123590	99940	106490	101090	96879	109980	107440	109840	98618	104470	103670	125650	118970	91649	102185	99620.5	103215	98984.5	108710	0.242034	fail	fail	ΔGPN_S	1.05948	0.0833579	0.0833579	fail	FALSE	103215	98984.5	108710	104229	104070	122310
Q4JAM8	98352.2	121435	106169	86779.3	15113	113690	112200	120810	121360	106940	109700	115050	120450	118460	125960	138990	143110	97238	94931	103890	95415	102430	98431	87080	81399	86486	79370	87910	64401.5	116505	114150	120174	99410.5	98922.5	0.692446	fail	fail	ΔGPN_S	1.07948	0.110334	0.110334	fail	FALSE	120174	99410.5	98922.5	92755.5	83942.5	83640
Q4J8Q3	98453.8	95727.3	65905	57805.7	101320	100220	114090	103900	89205	81988	91106	89788	88664	83976	111310	109520	82169	80257	66182	61311	55277	50234	64380	60593	57619	52369	61230	50643	100770	108995	85596.5	81213	63746.5	52755.5	0.0388911	fail	pass	WT_S	0.6694	-0.579059	0.579059	pass	TRUE	81213	63746.5	52755.5	62486.5	54994	55936.5
Q4JA81	98740.7	90948.5	86050.8	78547.5	107920	110060	93660	91787	92018	96999	80609	80218	81904	74430	108240	120290	90599	87439	84785	83686	87512	82284	86206	77437	74101	72915	82761	77865	108990	92723.5	94508.5	89019	84235.5	84898	0.0771586	fail	fail	WT_S	0.871483	-0.198455	0.198455	pass	FALSE	89019	84235.5	84898	81821.5	73508	80313
Q4J8Y6	98884.8	173122	115142	170653	101470	106500	107560	102110	87935	87734	148570	135690	214580	224320	161150	154420	107380	106890	112690	110200	121700	131990	150110	162420	154850	154350	203350	198840	103985	104835	87834.5	107135	111445	126845	0.116731	fail	fail	ΔGPN_S	1.1644	0.219589	0.219589	pass	FALSE	107135	111445	126845	156265	154600	201095
Q4J9Z2	99060.7	101778	83184.3	111957	72858	71116	97076	92014	132610	128690	101890	106940	97529	94022	105040	105250	79197	74554	85625	82263	89369	88098	108990	103240	123330	122480	111680	102020	71987	94545	130650	76875.5	83944	88733.5	0.413847	fail	fail	WT_S	0.839731	-0.252	0.252	pass	FALSE	76875.5	83944	88733.5	106115	122905	106850
Q4J7L9	99637.2	104552	112910	127625	102260	106930	108130	96750	90286	93467	121860	116060	62170	61321	132700	133200	127860	126460	113080	113400	95317	101340	140720	129210	121170	116650	132270	125730	104595	102440	91876.5	127160	113240	98328.5	0.22282	fail	fail	ΔGPN_S	1.13321	0.180411	0.180411	pass	FALSE	127160	113240	98328.5	134965	118910	129000
Q4J808	99658.8	112796	181145	164097	91975	93246	104710	110160	97602	100260	96236	100320	142450	130920	104150	102700	190770	196710	183080	191440	165030	159840	141490	172450	187430	199730	142290	141190	92610.5	107435	98931	193740	187260	162435	0.00146573	pass	pass	ΔGPN_S	1.81765	0.862075	0.862075	pass	TRUE	193740	187260	162435	156970	193580	141740
Q4JA26	100134	87158.2	70762.3	65707.2	113240	113440	92512	93627	90480	97503	69288	81135	112910	107680	76872	75064	76182	80819	63837	64004	70718	69014	80249	74730	62724	55963	61023	59554	113340	93069.5	93991.5	78500.5	63920.5	69866	0.0200754	fail	pass	WT_S	0.706679	-0.500874	0.500874	pass	TRUE	78500.5	63920.5	69866	77489.5	59343.5	60288.5
Q4J9H6	100417	216317	176655	325337	99237	99961	106290	104230	94350	98434	150560	141530	416590	278710	149490	161020	223550	179570	198610	195640	133760	128800	424710	401140	354920	340050	233600	197600	99599	105260	96392	201560	197125	131280	0.0290138	fail	pass	ΔGPN_S	1.75921	0.814931	0.814931	pass	TRUE	201560	197125	131280	412925	347485	215600
Q4J9W7	100516	101328	110695	121395	99564	104470	103580	109780	90362	95340	102800	106670	91493	106460	97205	103340	106130	112810	109040	118490	107750	109950	116000	122930	117020	128690	122740	120990	102017	106680	92851	109470	113765	108850	0.0791946	fail	fail	ΔGPN_S	1.10127	0.139165	0.139165	pass	FALSE	109470	113765	108850	119465	122855	121865
Q4J9A0	100607	97880	66864.8	56712.3	105740	104740	98755	95968	96407	102030	86484	91898	120110	124230	82068	82490	71564	64956	73786	67238	62791	60854	61866	57427	51167	59116	58671	52027	105240	97361.5	99218.5	68260	70512	61822.5	0.000666299	pass	pass	WT_S	0.664616	-0.589406	0.589406	pass	TRUE	68260	70512	61822.5	59646.5	55141.5	55349
Q4J7F0	100822	117075	76904.2	63602.8	92954	93870	103300	103500	103980	107330	104900	105800	149450	124520	107080	110700	74522	74876	78241	83288	72774	77724	58882	50111	66369	69212	66478	70565	93412	103400	105655	74699	80764.5	75249	0.00482504	pass	pass	WT_S	0.762769	-0.390682	0.390682	pass	TRUE	74699	80764.5	75249	54496.5	67790.5	68521.5
Q4J910	100851	115343	67162.3	79450	104240	103610	96621	100140	105310	95187	81885	87993	157270	128370	114380	122160	72189	69929	63250	71209	64698	61699	94716	75457	78958	71749	82869	72951	103925	98380.5	100248	71059	67229.5	63198.5	0.000271047	pass	pass	WT_S	0.665954	-0.586506	0.586506	pass	TRUE	71059	67229.5	63198.5	85086.5	75353.5	77910
Q4J753	100944	135966	92520	75779.2	128420	114820	82097	95440	95343	89545	90090	77915	135240	118010	209280	185260	109060	102140	96527	91748	82343	73302	94953	54632	69999	58576	91347	85168	121620	88768.5	92444	105600	94137.5	77822.5	0.556658	fail	fail	WT_S	0.916546	-0.12572	0.12572	fail	FALSE	105600	94137.5	77822.5	74792.5	64287.5	88257.5
Q4JBM3	100962	82096.5	140910	151783	101490	96592	93335	91564	115570	107220	75615	72881	113020	27611	90222	113230	124420	137920	156220	154740	133930	138230	153040	131530	143420	161210	151910	169590	99041	92449.5	111395	131170	155480	136080	0.0125472	fail	pass	ΔGPN_S	1.39568	0.480964	0.480964	pass	TRUE	131170	155480	136080	142285	152315	160750
Q4J912	101733	142435	63118.7	77080.7	91271	94077	108560	105070	103080	108340	110430	112090	156490	137300	167580	170720	65140	71063	70577	55417	57130	59385	77326	67279	86361	81133	77670	72715	92674	106815	105710	68101.5	62997	58257.5	0.00196368	pass	pass	WT_S	0.620435	-0.688649	0.688649	pass	TRUE	68101.5	62997	58257.5	72302.5	83747	75192.5
Q4JAE0	101899	107304	90364.2	80963	109620	117700	86581	95540	102920	99032	87431	85871	130940	142170	97690	99723	97009	100560	89046	83856	90259	81455	90336	80228	71080	79844	85033	79257	113660	91060.5	100976	98784.5	86451	85857	0.212323	fail	fail	WT_S	0.886803	-0.173315	0.173315	pass	FALSE	98784.5	86451	85857	85282	75462	82145
Q4JCH5	102089	122597	105538	98704.7	104620	89281	116370	113540	95345	93379	130620	117980	100620	132560	136800	117000	110450	88821	114140	110800	103310	105710	87908	64221	127560	89804	97325	125410	96950.5	114955	94362	99635.5	112470	104510	0.668608	fail	fail	ΔGPN_S	1.03379	0.0479396	0.0479396	fail	FALSE	99635.5	112470	104510	76064.5	108682	111368
Q4JCJ5	102570	120724	112515	114308	12953	113740	119280	129310	119280	120860	115700	141440	131200	123270	98574	114160	111420	112140	114420	115640	115010	106460	110990	106980	130990	105430	127790	103670	63346.5	124295	120070	111780	115030	110735	0.640117	fail	fail	ΔGPN_S	1.09695	0.133501	0.133501	fail	FALSE	111780	115030	110735	108985	118210	115730
Q4J7Q2	102740	144735	115220	128768	94616	91523	123720	122410	87231	96941	101700	106070	200650	185240	132520	142230	117460	126750	118080	120650	99691	108690	132410	152160	116430	125360	125470	120780	93069.5	123065	92086	122105	119365	104190	0.34229	fail	fail	ΔGPN_S	1.12147	0.165393	0.165393	pass	FALSE	122105	119365	104190	142285	120895	123125
Q4J9J5	102840	101348	102888	110526	108990	107100	101220	102680	96852	100200	95023	99746	95511	106500	107890	103420	112900	99601	96736	100590	101340	106160	118140	114870	119090	110440	90993	109620	108045	101950	98526	106250	98663	103750	0.990017	fail	fail	ΔGPN_S	1.00046	0.0006662	0.0006662	fail	FALSE	106250	98663	103750	116505	114765	100306
Q4JA60	102986	155127	117198	122220	95061	100660	111890	109360	99883	101060	124440	128120	231370	212540	118830	115460	120570	117830	123380	126780	109640	104990	114490	104540	130820	113350	139640	130480	97860.5	110625	100472	119200	125080	107315	0.0946207	fail	fail	ΔGPN_S	1.13801	0.186508	0.186508	pass	FALSE	119200	125080	107315	109515	122085	135060
Q4JA21	103087	141092	123722	122793	110590	104640	99087	114350	88145	101710	111920	116160	214050	202280	102110	100030	119020	123540	133880	139300	108150	118440	93958	119900	117020	130200	131090	144590	107615	106718	94927.5	121280	136590	113295	0.0606177	fail	fail	ΔGPN_S	1.20017	0.263236	0.263236	pass	FALSE	121280	136590	113295	106929	123610	137840
Q4J7I9	103555	109927	166938	87445.5	98381	93938	111670	101910	106660	108770	98845	95089	131760	148660	96027	89179	170960	168320	169670	168220	170100	154360	85030	96626	86078	88552	95984	72403	96159.5	106790	107715	169640	168945	162230	0.000134508	pass	pass	ΔGPN_S	1.61208	0.68892	0.68892	pass	TRUE	169640	168945	162230	90828	87315	84193.5
Q4JBH1	103885	121687	136642	153647	102930	106590	109100	107370	98467	98852	109130	110150	143770	138190	113940	114940	139860	140960	140050	141840	130140	127000	152070	166820	151540	133410	160570	157470	104760	108235	98659.5	140410	140945	128570	0.00263071	pass	pass	ΔGPN_S	1.31532	0.395412	0.395412	pass	TRUE	140410	140945	128570	159445	142475	159020
Q4J9S0	103908	88329.7	221583	217078	129410	115610	125570	121100	65295	66466	122510	112190	77405	56211	81195	80467	220220	214700	236290	233880	210830	213580	201650	207830	232340	202660	226440	231550	122510	123335	65880.5	217460	235085	212205	0.00435253	pass	pass	ΔGPN_S	2.13249	1.09254	1.09254	pass	TRUE	217460	235085	212205	204740	217500	228995
Q4J935	104282	127310	66118	68354.8	100240	100570	116960	106160	100280	101480	128780	138060	149920	96952	122920	127230	62937	63303	60503	76244	59809	73912	81891	73760	65447	60966	71102	56963	100405	111560	100880	63120	68373.5	66860.5	0.00064979	pass	pass	WT_S	0.634033	-0.657371	0.657371	pass	TRUE	63120	68373.5	66860.5	77825.5	63206.5	64032.5
Q4JCK3	104418	129518	109877	111600	104820	95441	112540	107850	103240	102620	119770	115630	160890	138740	117620	124460	103100	110630	113730	116600	110750	104450	100160	112610	113250	118720	114220	110640	100130	110195	102930	106865	115165	107600	0.24451	fail	fail	ΔGPN_S	1.05227	0.0735077	0.0735077	fail	FALSE	106865	115165	107600	106385	115985	112430
Q4JBH9	104639	131650	93764	109283	98580	98075	114540	112420	103430	100790	156620	150570	99467	120620	131110	131510	96681	97467	100440	95567	86813	85616	107470	111700	112900	115430	102960	105240	98327.5	113480	102110	97074	98003.5	86214.5	0.14011	fail	fail	WT_S	0.89607	-0.158317	0.158317	pass	FALSE	97074	98003.5	86214.5	109585	114165	104100
Q4JBJ4	105015	73613.3	93096	102159	103040	101390	119140	110570	100110	95840	103600	120470	0	0	111390	106220	93024	90912	100830	99318	90314	84178	124560	96558	101920	93648	101470	94799	102215	114855	97975	91968	100074	87246	0.131627	fail	fail	WT_S	0.886502	-0.173804	0.173804	pass	FALSE	91968	100074	87246	110559	97784	98134.5
Q4JAW2	105046	142562	66906.2	64305.7	99243	89070	138320	136760	83005	83876	107220	108950	168090	159170	146920	165020	64145	64356	80675	75459	59209	57593	63154	70670	59356	58037	72586	62031	94156.5	137540	83440.5	64250.5	78067	58401	0.0952915	fail	fail	WT_S	0.636925	-0.650806	0.650806	pass	FALSE	64250.5	78067	58401	66912	58696.5	67308.5
Q4J8E5	105208	57970.7	122490	97029.2	102280	114550	107100	95110	107640	104570	85445	82306	0	0	85118	94955	121130	116110	127110	121500	124620	124470	132850	89006	106660	87821	107090	58748	108415	101105	106105	118620	124305	124545	0.00397478	pass	pass	ΔGPN_S	1.16426	0.219415	0.219415	pass	TRUE	118620	124305	124545	110928	97240.5	82919
Q4J8T8	105324	136090	142297	154100	113680	122500	116160	92829	96914	89864	93047	77074	182300	266820	103010	94286	151520	151110	138170	143860	131980	137140	159300	174980	145480	167980	139350	137510	118090	104494	93389	151315	141015	134560	0.0129064	fail	pass	ΔGPN_S	1.35103	0.434061	0.434061	pass	TRUE	151315	141015	134560	167140	156730	138430
Q4JBR0	105437	179518	81047.7	99703.7	109230	110580	123170	127650	77595	84397	140530	149150	324450	142930	158500	161550	97392	0	96469	110860	107170	74395	0	119570	91160	94762	124920	167810	109905	125410	80996	48696	103664	90782.5	0.311899	fail	fail	WT_S	0.768683	-0.379539	0.379539	pass	FALSE	48696	103664	90782.5	59785	92961	146365
Q4J8J6	106240	115630	150602	108262	113010	112410	99356	91817	110500	110350	97749	100290	112510	131640	118610	132980	136920	148560	165320	165170	141240	146400	88940	105080	102660	105670	122820	124400	112710	95586.5	110425	142740	165245	143820	0.00813988	pass	pass	ΔGPN_S	1.41755	0.503404	0.503404	pass	TRUE	142740	165245	143820	97010	104165	123610
Q4J7G4	106450	94012.8	119892	111836	106040	106290	107170	105410	110210	103580	95028	92599	83850	103640	95075	93885	118920	117770	121880	120800	119470	120510	113120	99433	118470	116890	108340	114760	106165	106290	106895	118345	121340	119990	0.000114442	pass	pass	ΔGPN_S	1.12627	0.171555	0.171555	pass	TRUE	118345	121340	119990	106276	117680	111550
Q4J7D8	106669	87805.5	145492	143758	101410	105890	90735	108800	111450	121730	79560	92267	67248	121540	76218	90000	152540	184920	126560	115680	139570	153680	162930	156160	137510	159550	118110	128290	103650	99767.5	116590	168730	121120	146625	0.0571483	fail	fail	ΔGPN_S	1.36395	0.447793	0.447793	pass	FALSE	168730	121120	146625	159545	148530	123200
Q4J9E7	106914	82393.3	284453	271742	41084	116140	110550	129100	108850	135760	118130	124470	106490	0	0	145270	140170	340830	297940	327050	313330	287400	276180	318090	311220	259580	231410	233970	78612	119825	122305	240500	312495	300365	0.00253991	pass	pass	ΔGPN_S	2.66058	1.41174	1.41174	pass	TRUE	240500	312495	300365	297135	285400	232690
Q4JAN7	107140	134178	61260.8	58498.2	105470	101640	100140	103710	112710	119170	113520	117530	171010	155230	121940	125840	63718	62170	62020	62693	61882	55082	60618	50741	54105	51733	75221	58571	103555	101925	115940	62944	62356.5	58482	0.000587684	pass	pass	WT_S	0.571783	-0.80646	0.80646	pass	TRUE	62944	62356.5	58482	55679.5	52919	66896
Q4JC57	107188	107264	107125	32829.2	110930	102390	131440	126890	90170	81306	127440	135980	98778	97458	92027	91899	109840	108060	108870	101990	110550	103440	30063	18957	23831	17105	57609	49410	106660	129165	85738	108950	105430	106995	0.996264	fail	fail	WT_S	0.999415	-0.00084371	0.00084371	fail	FALSE	108950	105430	106995	24510	20468	53509.5
Q4JA95	107525	96355.8	107928	93187.3	104210	105760	110230	111640	106810	106500	107580	110720	67051	82954	103350	106480	109210	107880	108830	114180	102630	104840	88199	83386	102450	87687	98691	98711	104985	110935	106655	108545	111505	103735	0.895212	fail	fail	ΔGPN_S	1.00375	0.00540152	0.00540152	fail	FALSE	108545	111505	103735	85792.5	95068.5	98701
Q4JBC2	107555	99760.2	89250.3	97220	103560	107520	91478	89824	123410	129540	110830	108470	68909	58992	125200	126160	95127	95700	79813	87459	87523	89880	94766	103020	102700	106630	97046	79158	105540	90651	126475	95413.5	83636	88701.5	0.169478	fail	fail	WT_S	0.829809	-0.26915	0.26915	pass	FALSE	95413.5	83636	88701.5	98893	104665	88102
Q4JC35	108258	120725	90865.2	81854.7	99987	95511	121880	122190	108300	101680	111320	112330	143840	139920	110830	106110	88299	91537	92520	96351	86868	89616	70763	75727	73123	85012	96087	90416	97749	122035	104990	89918	94435.5	88242	0.0793685	fail	fail	WT_S	0.839339	-0.252674	0.252674	pass	FALSE	89918	94435.5	88242	73245	79067.5	93251.5
Q4JBI8	108460	128193	124012	152522	117610	114640	110570	107800	102030	98107	107990	111260	114130	116970	159760	159050	137090	141910	120440	119890	110780	113960	165850	169340	142980	140530	149840	146590	116125	109185	100068	139500	120165	112370	0.170098	fail	fail	ΔGPN_S	1.14339	0.193319	0.193319	pass	FALSE	139500	120165	112370	167595	141755	148215
Q4J9W9	109762	107131	97160	99025	99605	113050	119150	125040	105560	96166	96849	125470	104850	84955	119470	111190	88921	101840	111590	99280	90960	90369	92830	91523	101000	99006	109900	99891	106328	122095	100863	95380.5	105435	90664.5	0.177622	fail	fail	WT_S	0.885189	-0.175942	0.175942	pass	FALSE	95380.5	105435	90664.5	92176.5	100003	104896
Q4JAK5	109998	142762	58231.3	64333.5	111370	107360	116770	113820	106650	104020	127380	119590	197680	161730	125460	124730	65412	60236	54170	53632	59633	56305	71354	63390	68958	65088	60171	57040	109365	115295	105335	62824	53901	57969	0.000181628	pass	pass	WT_S	0.529384	-0.917614	0.917614	pass	TRUE	62824	53901	57969	67372	67023	58605.5
Q4JAY5	110332	127594	68513.8	87974.5	126480	131570	123670	109340	84797	86133	152390	133760	56664	53593	198390	170770	77689	67506	81286	71951	56288	56363	89643	79872	68921	81019	109380	99012	129025	116505	85465	72597.5	76618.5	56325.5	0.0435637	fail	pass	WT_S	0.620981	-0.68738	0.68738	pass	TRUE	72597.5	76618.5	56325.5	84757.5	74970	104196
Q4J6P8	110540	139783	102373	101914	105660	97211	123910	116260	112300	107900	104640	101360	230110	200200	101830	100560	110260	117700	85416	99774	89598	111490	113650	113260	101900	104460	82596	95619	101436	120085	110100	113980	92595	100544	0.377967	fail	fail	WT_S	0.926116	-0.110735	0.110735	fail	FALSE	113980	92595	100544	113455	103180	89107.5
Q4J9A3	110635	101132	91961.7	79552	111400	109580	112850	115640	107290	107050	102340	85814	122360	129040	84116	83125	90155	93214	89641	93208	93786	91766	77985	74513	85292	79566	84747	75209	110490	114245	107170	91684.5	91424.5	92776	0.000860145	pass	pass	WT_S	0.831217	-0.266703	0.266703	pass	TRUE	91684.5	91424.5	92776	76249	82429	79978
Q4J794	110776	98495.2	100839	93001.2	105470	110540	98744	104770	117530	127600	99562	93315	106090	105870	92064	94070	100560	100210	94002	101500	105700	103060	91297	85988	97896	98880	87441	96505	108005	101757	122565	100385	97751	104380	0.198738	fail	fail	WT_S	0.910296	-0.135592	0.135592	fail	FALSE	100385	97751	104380	88642.5	98388	91973
Q4J9F0	111257	133443	62100.2	57081	110600	117920	106790	109530	118800	103900	99931	90446	182790	185200	125390	116900	60429	71085	55573	67254	63067	55193	0	105840	59563	67369	51930	57784	114260	108160	111350	65757	61413.5	59130	4.77405e-05	pass	pass	WT_S	0.55817	-0.841223	0.841223	pass	TRUE	65757	61413.5	59130	52920	63466	54857
Q4JAF3	111532	73002	106160	115129	110380	107860	119750	119680	108920	102600	110940	114470	0	0	115410	97192	106240	106670	109670	106640	107060	100680	95073	118860	125160	120290	109770	121620	109120	119715	105760	106455	108155	103870	0.287841	fail	fail	WT_S	0.951837	-0.0712131	0.0712131	fail	FALSE	106455	108155	103870	106966	122725	115695
Q4JBN4	112162	128882	100522	103070	119260	106330	105460	104600	119960	117360	125630	137910	111410	187690	103480	107170	107340	107940	93932	98219	102260	93443	111630	110460	112840	102540	92070	88880	112795	105030	118660	107640	96075.5	97851.5	0.0947582	fail	fail	WT_S	0.896227	-0.158064	0.158064	pass	FALSE	107640	96075.5	97851.5	111045	107690	90475
F2Z6H0	112376	76822.2	462198	423070	63207	72033	56909	212940	200580	68588	61944	53541	37443	130960	96024	81021	75298	300300	331790	548710	597260	919830	926520	457940	543790	180640	207930	221600	67620	134924	134584	187799	440250	758545	0.103731	fail	fail	ΔGPN_S	4.11295	2.04017	2.04017	pass	FALSE	187799	440250	758545	692230	362215	214765
Q4J7N8	112955	73496	87880.8	73422.5	113760	117660	118900	101050	115540	110820	94218	82578	0	0	130520	133660	92575	81734	88857	84269	91533	88317	76775	69465	77097	64014	80988	72196	115710	109975	113180	87154.5	86563	89925	0.000213605	pass	pass	WT_S	0.778016	-0.362128	0.362128	pass	TRUE	87154.5	86563	89925	73120	70555.5	76592
Q4J7W7	113210	87935.7	98250.5	64054.3	119190	122960	108790	110330	108830	109160	90930	91633	96250	102210	75554	71037	88655	93625	95753	100360	103580	107530	65581	60368	64254	64901	68895	60327	121075	109560	108995	91140	98056.5	105555	0.0593338	fail	fail	WT_S	0.867861	-0.204465	0.204465	pass	FALSE	91140	98056.5	105555	62974.5	64577.5	64611
Q4JA05	113331	128207	114755	97816.8	117890	104780	133260	120720	104030	99308	127940	129320	148030	128140	121580	114230	122130	116030	116520	116600	112170	105080	93251	98196	94252	96089	99113	106000	111335	126990	101669	119080	116560	108625	0.86776	fail	fail	ΔGPN_S	1.01256	0.0180102	0.0180102	fail	FALSE	119080	116560	108625	95723.5	95170.5	102556
Q4JC99	113378	116472	99581.3	80700	112660	125120	122010	110650	96651	113180	114800	105160	90408	85644	163360	139460	112230	104010	98500	93222	99968	89558	84365	78446	92319	66199	88026	74845	118890	116330	104916	108120	95861	94763	0.0852526	fail	fail	WT_S	0.878309	-0.1872	0.1872	pass	FALSE	108120	95861	94763	81405.5	79259	81435.5
Q4J793	113510	98687	107289	87598.2	121680	117450	112640	112370	108950	107970	83950	81626	94796	106060	114880	110810	108730	99925	100950	103150	114710	116270	80205	81774	86756	87050	96604	93200	119565	112505	108460	104328	102050	115490	0.303247	fail	fail	WT_S	0.945196	-0.081315	0.081315	fail	FALSE	104328	102050	115490	80989.5	86903	94902
Q4J853	113867	150430	130412	125897	120720	108050	111350	116940	111000	115140	128850	118120	238820	156730	138610	121450	130060	120780	145690	130930	132840	122170	136190	125660	119700	122990	128680	122160	114385	114145	113070	125420	138310	127505	0.0146051	fail	pass	ΔGPN_S	1.1453	0.195727	0.195727	pass	TRUE	125420	138310	127505	130925	121345	125420
Q4J6S7	114288	119973	89163	92515	153450	147180	88879	78541	106890	110790	63235	62893	139800	150640	149530	153740	113300	118640	69100	64387	85176	84375	122430	103560	63366	67021	101080	97633	150315	83710	108840	115970	66743.5	84775.5	0.357143	fail	fail	WT_S	0.780158	-0.358161	0.358161	pass	FALSE	115970	66743.5	84775.5	112995	65193.5	99356.5
Q4J8G7	115215	148920	118540	110174	126210	118170	120650	113240	106960	106060	102040	98669	136640	127880	230840	197450	135620	115230	132930	119860	110890	96712	119510	103040	102310	76742	147280	112160	122190	116945	106510	125425	126395	103801	0.721628	fail	fail	ΔGPN_S	1.02886	0.0410495	0.0410495	fail	FALSE	125425	126395	103801	111275	89526	129720
Q4JC00	115656	142398	94970.3	72044	123010	40868	106520	134380	144110	145050	145880	140300	97348	122840	165400	182620	81930	111280	96912	103260	88799	87641	102890	43748	57159	63680	85371	79416	81939	120450	144580	96605	100086	88220	0.327901	fail	fail	WT_S	0.821143	-0.284295	0.284295	pass	FALSE	96605	100086	88220	73319	60419.5	82393.5
Q4JAK0	115733	104787	107992	109433	112480	118470	113920	114040	114630	120860	110560	120240	78248	69783	124350	125540	113730	110120	105380	105460	105360	107900	119720	113630	103950	101080	113120	105100	115475	113980	117745	111925	105420	106630	0.0273036	fail	pass	WT_S	0.933108	-0.0998845	0.0998845	fail	FALSE	111925	105420	106630	116675	102515	109110
Q4J8X4	116148	95802.7	114160	98253.7	115160	111100	131830	120300	106460	112040	127820	112130	39541	49315	118160	127850	111160	112180	122520	117460	109680	111960	87793	98061	103960	94362	107300	98046	113130	126065	109250	111670	119990	110820	0.751643	fail	fail	WT_S	0.982881	-0.0249112	0.0249112	fail	FALSE	111670	119990	110820	92927	99161	102673
Q4J916	116750	84246.7	76396.3	73725.2	106240	109630	125760	117990	125560	115320	124320	122240	0	0	138280	120640	84596	86829	59773	78629	67479	81072	77644	77512	61879	74545	71313	79458	107935	121875	120440	85712.5	69201	74275.5	0.00360479	pass	pass	WT_S	0.654358	-0.611847	0.611847	pass	TRUE	85712.5	69201	74275.5	77578	68212	75385.5
Q4J9C4	116821	47746.7	270940	294308	110610	116990	80302	89133	151600	152290	44245	43848	0	57529	70533	70325	297340	296010	247030	238230	275830	271200	327220	322120	286080	289360	256610	284460	113800	84717.5	151945	296675	242630	273515	0.00350415	pass	pass	ΔGPN_S	2.31928	1.21368	1.21368	pass	TRUE	296675	242630	273515	324670	287720	270535
Q4JAS8	116928	146682	91983.7	104856	103610	113590	123610	122110	117830	120820	116360	125520	195510	160240	138870	143590	94854	92752	95008	94662	87132	87494	96637	92502	114610	116340	104150	104900	108600	122860	119325	93803	94835	87313	0.00698323	pass	pass	WT_S	0.786667	-0.346175	0.346175	pass	TRUE	93803	94835	87313	94569.5	115475	104525
Q4J8C9	117192	114950	136457	120018	136270	137960	105800	108640	105510	108970	97473	106220	146920	140430	98726	99928	140770	137600	140460	136070	132020	131820	126900	113970	115070	112430	126100	125640	137115	107220	107240	139185	138265	131920	0.132512	fail	fail	ΔGPN_S	1.16439	0.219573	0.219573	pass	FALSE	139185	138265	131920	120435	113750	125870
Q4JBM9	117698	134220	104776	106672	108140	104810	144800	136750	112720	98967	87391	100720	236210	131180	129580	120240	116190	95822	107290	106770	111520	91067	119130	116210	119280	98760	98952	87700	106475	140775	105844	106006	107030	101294	0.330457	fail	fail	WT_S	0.890216	-0.167773	0.167773	pass	FALSE	106006	107030	101294	117670	109020	93326
Q4J800	117875	185173	139360	161465	111550	113150	136460	122290	108960	114840	141630	143930	288160	258280	137740	141300	138780	138690	137890	146390	131330	143080	162330	176640	144610	172380	154860	157970	112350	129375	111900	138735	142140	137205	0.0223382	fail	pass	ΔGPN_S	1.18227	0.241559	0.241559	pass	TRUE	138735	142140	137205	169485	158495	156415
Q4J799	117930	12227.7	47220	25189.2	110500	124310	122140	120750	117820	112060	17952	0	0	0	41932	13482	47016	39932	60109	60620	39516	36127	0	0	40182	0	57505	53448	117405	121445	114940	43474	60364.5	37821.5	0.000550164	pass	pass	WT_S	0.400407	-1.32046	1.32046	pass	TRUE	43474	60364.5	37821.5	0	20091	55476.5
Q4J8G2	119240	192672	108413	159550	125940	126410	117910	117340	111730	116110	171510	181060	243190	239970	158080	162220	103910	113150	121410	128100	92062	91845	139910	149050	176160	170320	159790	162070	126175	117625	113920	108530	124755	91953.5	0.34581	fail	fail	WT_S	0.909199	-0.137333	0.137333	fail	FALSE	108530	124755	91953.5	144480	173240	160930
Q4J929	119252	118894	100901	85280.8	125760	122100	104650	103040	130820	129140	86550	83063	161110	109030	127020	146590	110430	125130	80996	84256	98072	106520	98181	100430	83635	82290	80886	66263	123930	103845	129980	117780	82626	102296	0.227308	fail	fail	WT_S	0.846115	-0.241074	0.241074	pass	FALSE	117780	82626	102296	99305.5	82962.5	73574.5
Q4J9Q0	119435	129867	89469.3	77502.5	116300	115980	141480	132590	104970	105290	102730	120980	129060	117130	156740	152560	80511	83835	87132	91033	98212	96093	76384	82181	76233	72530	80046	77641	116140	137035	105130	82173	89082.5	97152.5	0.043822	fail	pass	WT_S	0.749105	-0.416761	0.416761	pass	TRUE	82173	89082.5	97152.5	79282.5	74381.5	78843.5
Q4J7P0	120718	133560	135597	131885	121330	118090	140680	123150	112900	108160	132080	137710	138470	140940	132420	119740	132890	135310	142620	144050	132770	125940	122990	142660	134580	139730	136150	115200	119710	131915	110530	134100	143335	129355	0.115804	fail	fail	ΔGPN_S	1.12325	0.167677	0.167677	pass	FALSE	134100	143335	129355	132825	137155	125675
Q4JAG5	120785	62085	27018	43624.2	114180	120280	128840	129400	126140	105870	103120	8810	0	0	128050	132530	0	0	62491	42557	0	57060	0	65843	0	56540	71104	68258	117230	129120	116005	0	52524	28530	0.00399191	pass	pass	WT_S	0.223687	-2.16045	2.16045	pass	TRUE	0	52524	28530	32921.5	28270	69681
Q4J7Z8	121232	119092	245360	220630	113270	112860	120590	117350	130090	133230	110810	111400	131650	139000	109360	112330	268700	264410	255770	247580	216070	219630	252720	256730	243720	241960	168730	159920	113065	118970	131660	266555	251675	217850	0.00129266	pass	pass	ΔGPN_S	2.02389	1.01713	1.01713	pass	TRUE	266555	251675	217850	254725	242840	164325
Q4J995	121422	137943	133143	130205	118790	115650	126350	132990	115680	119070	131240	123700	123000	180020	136360	133340	133820	137300	133100	139240	126310	129090	118510	127440	132090	129910	131910	141370	117220	129670	117375	135560	136170	127700	0.0767714	fail	fail	ΔGPN_S	1.09654	0.132954	0.132954	fail	FALSE	135560	136170	127700	122975	131000	136640
Q4JAN5	121472	212232	89808.2	118440	111390	110960	123290	126620	127970	128600	153450	149390	299100	320540	172340	178570	88897	97630	92315	96612	80301	83094	104880	98937	101690	107590	151250	146290	111175	124955	128285	93263.5	94463.5	81697.5	0.00881603	pass	pass	WT_S	0.739334	-0.435701	0.435701	pass	TRUE	93263.5	94463.5	81697.5	101908	104640	148770
Q4JAX5	121577	127257	148738	122848	203730	207470	0	0	154100	164160	150550	135280	0	0	225570	252140	181070	196760	0	181650	167120	165830	0	174470	141110	129680	148600	143230	205600	0	159130	188915	90825	166475	0.713772	fail	fail	ΔGPN_S	1.22341	0.29091	0.29091	pass	FALSE	188915	90825	166475	87235	135395	145915
Q4JAN2	121707	254728	90431.8	170257	104940	83844	138260	129770	131120	142310	194960	194290	416170	361520	182130	179300	89433	76191	96804	95982	84763	99418	153920	173560	154620	163050	193380	183010	94392	134015	136715	82812	96393	92090.5	0.0932703	fail	fail	WT_S	0.743027	-0.428513	0.428513	pass	FALSE	82812	96393	92090.5	163740	158835	188195
Q4J9F6	121713	144588	81722.7	70308.3	121460	120920	131130	128220	112390	116160	129750	122310	166210	166090	145570	137600	78879	78971	83361	89094	76541	83490	64767	58595	66480	78422	74365	79221	121190	129675	114275	78925	86227.5	80015.5	0.0013255	pass	pass	WT_S	0.671436	-0.574679	0.574679	pass	TRUE	78925	86227.5	80015.5	61681	72451	76793
Q4JCA5	122123	131450	128910	110464	119510	113730	130450	132470	119050	117530	111970	120280	158030	139370	129760	129290	131420	120900	133190	129420	133800	124730	105160	93256	120100	101300	127160	115810	116620	131460	118290	126160	131305	129265	0.240328	fail	fail	ΔGPN_S	1.05557	0.0780253	0.0780253	fail	FALSE	126160	131305	129265	99208	110700	121485
Q4JC48	123039	180010	104426	90817.5	134550	122700	141400	132610	97554	109420	212080	221140	123990	121890	197800	203160	103400	97408	113120	92940	117190	102500	98288	52404	78765	92674	124660	98114	128625	137005	103487	100404	103030	109845	0.149681	fail	fail	WT_S	0.848725	-0.23663	0.23663	pass	FALSE	100404	103030	109845	75346	85719.5	111387
Q4J6X9	123413	94056	56034.2	33161.2	117450	120180	142940	151830	106980	101100	82797	83765	64439	68625	131380	133330	56779	58068	46123	46618	72551	56066	45703	42090	33019	0	40313	37842	118815	147385	104040	57423.5	46370.5	64308.5	0.0080487	pass	pass	WT_S	0.454037	-1.13912	1.13912	pass	TRUE	57423.5	46370.5	64308.5	43896.5	16509.5	39077.5
Q4JBQ7	123490	164118	113592	115457	114270	117640	131630	129690	124320	123390	138220	137760	204360	198240	157130	149000	118290	116050	118720	117420	103970	107100	109020	114670	110350	124300	116920	117480	115955	130660	123855	117170	118070	105535	0.166502	fail	fail	WT_S	0.919845	-0.120537	0.120537	fail	FALSE	117170	118070	105535	111845	117325	117200
Q4J877	123852	137625	181880	171917	117800	124020	136840	136740	113970	113740	131060	130010	139920	151530	138590	134640	190010	183590	190530	190300	158410	178440	162770	156630	186260	171120	180670	174050	120910	136790	113855	186800	190415	168425	0.00379248	pass	pass	ΔGPN_S	1.46853	0.554374	0.554374	pass	TRUE	186800	190415	168425	159700	178690	177360
Q4J7A2	124430	129278	119845	101656	130790	131900	124190	123810	123090	112800	106230	122930	179770	123110	133730	109900	137900	118490	131710	116370	121460	93139	111600	107880	108760	74192	120940	86567	131345	124000	117945	128195	124040	107300	0.57251	fail	fail	WT_S	0.963151	-0.0541666	0.0541666	fail	FALSE	128195	124040	107300	109740	91476	103754
Q4J9E2	124607	139199	95832	92713.5	119040	123020	131260	134150	119470	120700	120470	118100	206000	194490	97831	98301	94110	93685	93626	96781	95870	100920	89719	91820	88154	90761	99482	96345	121030	132705	120085	93897.5	95203.5	98395	0.00253262	pass	pass	WT_S	0.769076	-0.378802	0.378802	pass	TRUE	93897.5	95203.5	98395	90769.5	89457.5	97913.5
Q4J715	124808	163655	129538	138010	119700	126310	128620	139290	115630	119300	133310	139950	211010	190230	148960	158470	135650	136300	131020	134620	119360	120280	145610	143950	138080	123680	145830	130910	123005	133955	117465	135975	132820	119820	0.531927	fail	fail	ΔGPN_S	1.0379	0.0536648	0.0536648	fail	FALSE	135975	132820	119820	144780	130880	138370
Q4J6K2	125165	144893	137370	135098	124360	129580	115450	107580	140210	133810	112590	116000	197290	182860	141470	119150	154530	145860	125900	122360	147360	128210	142870	155800	124380	123330	131240	132970	126970	111515	137010	150195	124130	137785	0.312344	fail	fail	ΔGPN_S	1.09751	0.134236	0.134236	fail	FALSE	150195	124130	137785	149335	123855	132105
Q4J8A4	125613	83698.3	136680	128180	128580	138070	128840	125840	122840	109510	126510	152000	0	0	110740	112940	126980	133160	132510	138330	126030	163070	120510	156380	119440	141710	121850	109190	133325	127340	116175	130070	135420	144550	0.167231	fail	fail	ΔGPN_S	1.0881	0.121813	0.121813	fail	FALSE	130070	135420	144550	138445	130575	115520
Q4JCF6	125652	148025	136692	130098	123200	122760	137930	136560	113970	119490	133100	129080	158880	169240	151410	146440	149240	140050	127370	133820	132700	136970	149320	119250	129820	120760	130650	130790	122980	137245	116730	144645	130595	134835	0.207996	fail	fail	ΔGPN_S	1.08786	0.121495	0.121495	fail	FALSE	144645	130595	134835	134285	125290	130720
Q4JBG8	125772	148858	90951.2	94633.5	129960	133510	122640	119040	125390	124090	110000	103600	167530	201870	157850	152300	105880	105240	81355	76820	90512	85900	106260	102650	91263	82467	94979	90182	131735	120840	124740	105560	79087.5	88206	0.0142743	fail	pass	WT_S	0.723145	-0.467643	0.467643	pass	TRUE	105560	79087.5	88206	104455	86865	92580.5
Q9UWN7	126010	136115	158888	180672	118290	116320	123950	118320	137120	142060	139880	136130	159190	138560	120350	122580	162770	172140	158400	149700	150730	159590	186620	171960	180340	204380	168560	172170	117305	121135	139590	167455	154050	155160	0.0154257	fail	pass	ΔGPN_S	1.26092	0.334475	0.334475	pass	TRUE	167455	154050	155160	179290	192360	170365
Q4JCH7	126062	150102	112827	103076	122090	123370	140020	134810	120290	115790	134290	127760	185800	175460	136080	141220	118410	112870	118480	116080	106950	104170	95956	91608	110910	102840	106150	110990	122730	137415	118040	115640	117280	105560	0.127171	fail	fail	WT_S	0.895012	-0.160022	0.160022	pass	FALSE	115640	117280	105560	93782	106875	108570
Q4JBU8	127195	82906.7	122162	99400	161670	168180	0	157950	143360	132010	130010	0	0	134430	118330	114670	155260	167220	149170	0	125470	135850	171590	151300	147330	0	126180	0	164925	78975	137685	161240	74585	130660	0.8952	fail	fail	WT_S	0.960428	-0.0582503	0.0582503	fail	FALSE	161240	74585	130660	161445	73665	63090
P13005	127372	165327	119425	114438	122720	119850	142470	135480	124240	119470	131590	125210	226840	227090	145870	135360	124020	113700	124290	121970	116580	115990	122120	113720	113280	112690	114020	110800	121285	138975	121855	118860	123130	116285	0.265091	fail	fail	WT_S	0.93761	-0.0929395	0.0929395	fail	FALSE	118860	123130	116285	117920	112985	112410
Q4JAJ3	128197	55483.3	123879	175980	99414	104680	161510	173370	105960	124250	71691	81029	0	0	84306	95874	138050	160760	96975	86389	136980	124120	170580	179440	178690	183530	178800	164840	102047	167440	115105	149405	91682	130550	0.877216	fail	fail	WT_S	0.966315	-0.0494346	0.0494346	fail	FALSE	149405	91682	130550	175010	181110	171820
Q4JAG6	128653	146307	81651	86130.5	140880	132850	118340	110760	132430	136660	107830	106060	191700	177110	147060	148080	91306	91903	66335	67624	86219	86519	107450	99572	78765	66062	83763	81171	136865	114550	134545	91604.5	66979.5	86369	0.0103434	fail	pass	WT_S	0.634659	-0.655946	0.655946	pass	TRUE	91604.5	66979.5	86369	103511	72413.5	82467
Q4JA22	129067	144015	194022	206203	131440	129970	125970	128400	123660	134960	114360	116800	174060	185850	130230	142790	191600	198020	176070	185040	206410	206990	190570	199170	205540	205620	222090	214230	130705	127185	129310	194810	180555	206700	0.00104266	pass	pass	ΔGPN_S	1.50327	0.588101	0.588101	pass	TRUE	194810	180555	206700	194870	205580	218160
Q4JCI5	129593	137537	144138	146825	127210	125930	136800	133580	125930	128110	126800	133710	128760	164580	138180	133190	143320	145640	145820	149870	136880	143300	154800	133130	150500	154750	141900	145870	126570	135190	127020	144480	147845	140090	0.0154568	fail	pass	ΔGPN_S	1.11224	0.153463	0.153463	pass	TRUE	144480	147845	140090	143965	152625	143885
Q4J7N1	130090	98907.7	125252	111113	141330	154950	119920	128880	113780	121680	109430	111070	23846	0	177640	171460	127450	132880	121170	122350	122830	124830	113630	132380	111600	102700	99610	106760	148140	124400	117730	130165	121760	123830	0.639683	fail	fail	WT_S	0.962808	-0.0546803	0.0546803	fail	FALSE	130165	121760	123830	123005	107150	103185
Q4JBR5	131475	92180	205850	190008	143310	137100	138380	129980	123750	116330	127120	126660	0	0	153470	145830	224720	210230	221450	215100	186170	177430	204660	182920	202790	179400	196180	174100	140205	134180	120040	217475	218275	181800	0.00519758	pass	pass	ΔGPN_S	1.5657	0.646805	0.646805	pass	TRUE	217475	218275	181800	193790	191095	185140
Q4J9F8	131843	118088	77836.7	80617.2	134510	136890	134200	134480	118420	132560	166240	163380	0	0	188070	190840	73512	85887	89880	79635	70335	67771	72856	76065	74725	90487	87208	82362	135700	134340	125490	79699.5	84757.5	69053	0.000658775	pass	pass	WT_S	0.590372	-0.760303	0.760303	pass	TRUE	79699.5	84757.5	69053	74460.5	82606	84785
Q4J7P1	132803	171798	149933	155043	127560	129120	146580	145110	122650	125800	159070	157040	197260	200510	161150	155760	156190	153600	157530	154870	136580	140830	150250	155300	159180	150360	158310	156860	128340	145845	124225	154895	156200	138705	0.120138	fail	fail	ΔGPN_S	1.12899	0.17503	0.17503	pass	FALSE	154895	156200	138705	152775	154770	157585
Q4J7N5	133792	135057	133860	112107	138250	139370	137010	143570	118270	126280	145690	149730	84061	114260	158970	157630	130580	137960	139310	147740	125530	122040	105540	100220	116910	110690	126160	113120	138810	140290	122275	134270	143525	123785	0.993685	fail	fail	ΔGPN_S	1.00051	0.00073666	0.00073666	fail	FALSE	134270	143525	123785	102880	113800	119640
Q4JBS5	134423	159058	140655	120450	117870	130040	162780	155900	119290	120660	151900	141900	208280	141650	160480	150140	139640	136360	155330	159170	130870	122560	127820	93463	122450	124780	123270	130920	123955	159340	119975	138000	157250	126715	0.705758	fail	fail	ΔGPN_S	1.04636	0.0653773	0.0653773	fail	FALSE	138000	157250	126715	110642	123615	127095
Q4JB17	134433	193680	154357	148547	133930	126110	149290	149130	125480	122660	154260	156700	271440	262790	164710	152180	146030	147280	166670	159440	153630	153090	142240	135290	156720	144110	162760	150160	130020	149210	124070	146655	163055	153360	0.0901374	fail	fail	ΔGPN_S	1.1482	0.199377	0.199377	pass	FALSE	146655	163055	153360	138765	150415	156460
Q4JAS0	134517	112115	138478	108640	159510	150810	131870	127280	115970	121660	108620	113880	104260	97698	123330	124900	143610	141580	135740	140160	129660	140120	107300	112750	98970	104320	117540	110960	155160	129575	118815	142595	137950	134890	0.737153	fail	fail	ΔGPN_S	1.02945	0.0418753	0.0418753	fail	FALSE	142595	137950	134890	110025	101645	114250
Q4JC33	134638	163865	108425	105611	132000	135520	137930	133430	136680	132270	156670	154450	191410	199230	140410	141020	115190	111830	104170	111950	105740	101670	109050	121350	107820	91894	100500	103050	133760	135680	134475	113510	108060	103705	0.000820188	pass	pass	WT_S	0.805306	-0.312392	0.312392	pass	TRUE	113510	108060	103705	115200	99857	101775
Q4JAK4	134851	189729	93409	38958.3	190680	180270	127300	133110	84837	92908	151220	128070	109510	563460	96855	89259	107940	0	142250	106690	111030	92544	0	0	93987	0	75090	64673	185475	130205	88872.5	53970	124470	101787	0.300195	fail	fail	WT_S	0.692684	-0.529731	0.529731	pass	FALSE	53970	124470	101787	0	46993.5	69881.5
Q4J6L7	135493	70068.5	140647	130950	133750	150750	119240	150510	131070	127640	94752	96529	0	0	116780	112350	166940	156440	125460	138210	118090	138740	153330	120490	128830	79703	154450	148900	142250	134875	129355	161690	131835	128415	0.669563	fail	fail	ΔGPN_S	1.03803	0.0538535	0.0538535	fail	FALSE	161690	131835	128415	136910	104266	151675
Q4J8Q1	136545	149452	131048	140138	140440	134870	149630	138880	131290	124160	126160	119740	158280	167150	167020	158360	131200	136610	130220	134790	125990	127480	138860	141720	138520	136340	137580	147810	137655	144255	127725	133905	132505	126735	0.356752	fail	fail	WT_S	0.959745	-0.0592775	0.0592775	fail	FALSE	133905	132505	126735	140290	137430	142695
Q4JA44	136570	193563	204555	203028	124120	128900	158110	145700	126880	135710	128390	135210	260680	255460	195860	185780	219130	203900	197020	205780	183780	217720	178800	239410	180510	227020	201980	190450	126510	151905	131295	211515	201400	200750	0.0013458	pass	pass	ΔGPN_S	1.4978	0.582848	0.582848	pass	TRUE	211515	201400	200750	209105	203765	196215
Q4J930	136708	130628	101104	91260	133000	130810	153540	143690	130540	128670	119400	113860	150430	121680	140010	138390	107300	90753	112790	101050	98738	95995	105480	71045	91207	87951	85267	106610	131905	148615	129605	99026.5	106920	97366.5	0.0059525	pass	pass	WT_S	0.739562	-0.435256	0.435256	pass	TRUE	99026.5	106920	97366.5	88262.5	89579	95938.5
Q4J9S5	136962	164010	176662	178262	139380	131580	149240	148350	125640	127580	146570	149270	197910	205390	144970	139950	171160	176800	174780	183220	173310	180700	177050	177380	179280	181230	175700	178930	135480	148795	126610	173980	179000	177005	0.00386834	pass	pass	ΔGPN_S	1.28986	0.367217	0.367217	pass	TRUE	173980	179000	177005	177215	180255	177315
Q4J8D7	137695	42236.7	121612	3839.67	109320	111740	143740	138630	162880	159860	43947	50224	0	60493	33795	64961	100260	91884	83573	78168	194530	181260	0	0	23038	0	0	0	110530	141185	161370	96072	80870.5	187895	0.682673	fail	fail	WT_S	0.883202	-0.179185	0.179185	pass	FALSE	96072	80870.5	187895	0	11519	0
Q4JAH2	138305	117875	197507	152863	147740	151320	121240	132370	142210	134950	144230	150860	30127	34251	173460	174320	185930	212880	194170	211650	192940	187470	152480	159290	144550	144990	159110	156760	149530	126805	138580	199405	202910	190205	0.00144792	pass	pass	ΔGPN_S	1.42805	0.514048	0.514048	pass	TRUE	199405	202910	190205	155885	144770	157935
Q4JCP1	138403	142293	137777	105828	142320	141690	131160	139870	145970	129410	146700	130960	106300	112020	179610	178170	161510	130170	147270	137230	121380	129100	116540	97638	96730	63822	132790	127450	142005	135515	137690	145840	142250	125240	0.929279	fail	fail	WT_S	0.995472	-0.00654711	0.00654711	fail	FALSE	145840	142250	125240	107089	80276	130120
Q4J9M7	139568	184377	131655	107488	158130	152220	127280	101500	136880	161400	161850	173790	243340	282870	122530	121880	118700	135230	134440	147220	121740	132600	89502	71856	109490	132190	119830	122060	155175	114390	149140	126965	140830	127170	0.589556	fail	fail	WT_S	0.943301	-0.0842093	0.0842093	fail	FALSE	126965	140830	127170	80679	120840	120945
Q4JBV7	140450	135480	134000	91128.2	144760	137860	135120	136610	142170	146180	127470	142530	116710	120720	148000	157450	135650	125080	155750	154420	115600	117500	71838	106630	90289	103030	83602	91380	141310	135865	144175	130365	155085	116550	0.605785	fail	fail	WT_S	0.954076	-0.0678236	0.0678236	fail	FALSE	130365	155085	116550	89234	96659.5	87491
Q4J9G6	141027	166775	216057	192442	130420	138590	140310	142870	143330	150640	151770	152540	205260	231050	125130	134900	203810	220400	223070	242310	200740	206010	197050	190130	190680	194180	190210	192400	134505	141590	146985	212105	232690	203375	0.00134157	pass	pass	ΔGPN_S	1.53203	0.615442	0.615442	pass	TRUE	212105	232690	203375	193590	192430	191305
Q4J9E1	141213	133765	154237	149908	136600	143230	145040	143240	147470	131700	131610	132210	136920	126340	138050	137460	157950	157770	148290	148540	157880	154990	164450	142510	146890	137060	154770	153770	139915	144140	139585	157860	148415	156435	0.0166186	fail	pass	ΔGPN_S	1.09222	0.127269	0.127269	fail	FALSE	157860	148415	156435	153480	141975	154270
Q4JAA4	141707	148053	117337	122823	137150	134380	159000	148520	138300	132890	154840	143870	124710	126450	164230	174220	118420	111900	120050	122960	114240	116450	130210	121210	111740	122750	132990	118040	135765	153760	135595	115160	121505	115345	0.0187561	fail	pass	WT_S	0.828025	-0.272254	0.272254	pass	TRUE	115160	121505	115345	125710	117245	125515
Q4J7T6	141827	159747	122508	123103	136960	131700	161070	159580	130770	130880	149030	150280	177180	161900	162710	157380	123180	122070	128420	132950	112860	115570	120530	125890	123060	126100	120620	122420	134330	160325	130825	122625	130685	114215	0.138175	fail	fail	WT_S	0.863789	-0.211249	0.211249	pass	FALSE	122625	130685	114215	123210	124580	121520
Q4J7B5	142360	105261	137003	94495.2	161570	180640	111760	123710	130030	146450	73838	77922	138160	171730	85571	84343	129520	129010	122980	132200	165210	143100	91661	95464	89745	96260	98621	95220	171105	117735	138240	129265	127590	154155	0.777966	fail	fail	WT_S	0.962372	-0.0553328	0.0553328	fail	FALSE	129265	127590	154155	93562.5	93002.5	96920.5
Q4J9H8	142902	141363	178577	167025	136040	140190	156370	147540	139750	137520	145090	147460	112520	120380	163390	159340	170910	168420	176620	181930	181360	192220	142360	164070	174370	171880	173740	175730	138115	151955	138635	169665	179275	186790	0.00603092	pass	pass	ΔGPN_S	1.24965	0.321521	0.321521	pass	TRUE	169665	179275	186790	153215	173125	174735
Q4JCM9	142907	167020	190867	190153	146870	145290	143670	145310	138280	138020	138320	137020	197470	187990	170810	170510	192990	191620	198830	192220	181700	187840	181210	196280	190280	190480	192470	190200	146080	144490	138150	192305	195525	184770	0.000278128	pass	pass	ΔGPN_S	1.3356	0.417492	0.417492	pass	TRUE	192305	195525	184770	188745	190380	191335
Q4JC70	144090	101689	114136	72407.7	161530	170800	116260	141320	136010	138620	84505	121350	123540	43229	129220	108290	99983	98821	116050	118900	133380	117680	120040	107720	113360	0	0	93326	166165	128790	137315	99402	117475	125530	0.0939848	fail	fail	WT_S	0.792114	-0.336221	0.336221	pass	FALSE	99402	117475	125530	113880	56680	46663
Q4JCL2	144220	289608	309572	326153	0	217710	219020	224380	0	204210	172290	143530	275840	817600	149710	178680	291230	379450	269970	275390	321540	319850	372330	402650	424640	412270	345030	0	108855	221700	102105	335340	272680	320695	0.0185988	fail	pass	ΔGPN_S	2.14652	1.102	1.102	pass	TRUE	335340	272680	320695	387490	418455	172515
Q4J8M3	144658	118978	139963	132280	131930	126460	163160	159600	148430	138370	171470	169150	40090	38171	148390	146600	146120	145660	144480	143190	135130	125200	143600	120330	141430	125340	135990	126990	129195	161380	143400	145890	143835	130165	0.679017	fail	fail	WT_S	0.967544	-0.0476005	0.0476005	fail	FALSE	145890	143835	130165	131965	133385	131490
Q4J936	145390	111777	110597	89035.5	120770	120720	157730	147330	163150	162640	117980	118200	119110	116130	95001	104240	103090	96753	112110	123020	108920	119690	74555	77784	104760	103020	86599	87495	120745	152530	162895	99921.5	117565	114305	0.0651499	fail	fail	WT_S	0.760693	-0.394614	0.394614	pass	FALSE	99921.5	117565	114305	76169.5	103890	87047
Q4J9D1	145545	109693	156977	168698	157570	147170	158670	141810	138420	129630	90519	88703	91094	107470	138800	141570	180880	178760	153290	143270	143710	141950	194360	173650	164490	159570	165650	154470	152370	150240	134025	179820	148280	142830	0.425683	fail	fail	ΔGPN_S	1.07854	0.109085	0.109085	fail	FALSE	179820	148280	142830	184005	162030	160060
Q4J7Q5	145757	175650	166523	178750	140750	138950	150930	150340	147280	146290	154320	154860	220210	226110	144460	153940	164700	180150	162980	165320	153360	172630	170480	186250	182810	205030	154330	173600	139850	150635	146785	172425	164150	162995	0.00869542	pass	pass	ΔGPN_S	1.14247	0.192162	0.192162	pass	TRUE	172425	164150	162995	178365	193920	163965
Q4JA55	146070	156505	105483	109630	144280	141310	151990	154400	142990	141450	154440	153640	179650	163280	147050	140970	102620	97899	108680	109760	103610	110330	103980	96453	117250	117300	111020	111780	142795	153195	142220	100260	109220	106970	0.000814225	pass	pass	WT_S	0.722141	-0.469647	0.469647	pass	TRUE	100260	109220	106970	100216	117275	111400
Q4J806	146085	162343	200877	201953	147300	142580	157440	155140	137830	136220	157880	170270	142260	178750	164160	160740	201310	196490	210390	210850	193160	193060	205720	193240	205020	205000	205870	196870	144940	156290	137025	198900	210620	193110	0.00196392	pass	pass	ΔGPN_S	1.37507	0.459502	0.459502	pass	TRUE	198900	210620	193110	199480	205010	201370
Q9V2T5	146743	137736	104389	114792	143050	132530	151360	149470	152040	152010	150640	167330	91450	55205	174680	187110	99708	92587	117610	110430	102680	103320	111730	103960	107270	112160	135330	118300	137790	150415	152025	96147.5	114020	103000	0.00353619	pass	pass	WT_S	0.711372	-0.491323	0.491323	pass	TRUE	96147.5	114020	103000	107845	109715	126815
Q4JCD5	147017	166637	116982	110566	149290	140890	158080	154070	137380	142390	134280	126410	217500	204740	160410	156480	118550	115760	119790	116720	113570	117500	107720	96178	113400	113750	122030	110320	145090	156075	139885	117155	118255	115535	0.00342216	pass	pass	WT_S	0.795703	-0.329697	0.329697	pass	TRUE	117155	118255	115535	101949	113575	116175
Q4J8U0	147093	134810	230295	215565	128710	133420	131660	133110	184280	171380	158770	164900	116550	126600	123150	118890	237600	241390	230540	225780	216470	229990	223520	245110	219610	236270	179410	189470	131065	132385	177830	239495	228160	223230	0.00667608	pass	pass	ΔGPN_S	1.56564	0.646751	0.646751	pass	TRUE	239495	228160	223230	234315	227940	184440
Q4J7U2	147170	161095	193742	191732	155810	152660	146350	144520	141640	142040	144690	147220	121800	146040	200150	206670	202770	200360	198070	193130	182050	186070	209640	184710	190020	180450	192940	192630	154235	145435	141840	201565	195600	184060	0.00180823	pass	pass	ΔGPN_S	1.31645	0.396651	0.396651	pass	TRUE	201565	195600	184060	197175	185235	192785
Q4J7L6	147944	110310	137867	125070	173610	163450	156730	80743	163030	150100	126850	143970	0	0	196460	194580	140760	135540	124800	116590	144490	165020	96314	85369	139000	111680	166490	151570	168530	118736	156565	138150	120695	154755	0.604317	fail	fail	WT_S	0.931885	-0.101776	0.101776	fail	FALSE	138150	120695	154755	90841.5	125340	159030
Q4JAB5	149091	157372	145302	145528	10468	174360	191610	166480	172730	178900	173130	165830	138040	180600	134860	151770	151730	146960	164420	128600	131980	148120	167790	123850	154830	143310	140260	143130	92414	179045	175815	149345	146510	140050	0.900593	fail	fail	WT_S	0.974582	-0.0371451	0.0371451	fail	FALSE	149345	146510	140050	145820	149070	141695
P17196	149627	174498	128253	134587	151910	145640	162560	155890	140330	141430	150250	143560	198530	202700	181920	170030	133670	126470	137600	127380	120460	123940	143480	129240	136010	131110	137500	130180	148775	159225	140880	130070	132490	122200	0.0255155	fail	pass	WT_S	0.857156	-0.222371	0.222371	pass	TRUE	130070	132490	122200	136360	133560	133840
Q4JA08	149683	108864	159893	147165	148620	147060	148340	150060	146430	157590	125490	119200	62386	72125	133020	140960	173950	169770	156550	166400	147700	144990	154990	166940	164830	167300	114680	114250	147840	149200	152010	171860	161475	146345	0.245517	fail	fail	ΔGPN_S	1.06821	0.0951962	0.0951962	fail	FALSE	171860	161475	146345	160965	166065	114465
Q8NKQ0	150012	152365	87999.7	85354	187970	190360	133730	125800	125300	136910	112500	122470	104710	164030	201200	209280	118300	99682	73326	76997	80960	78733	100070	76505	84132	59428	101650	90339	189165	129765	131105	108991	75161.5	79846.5	0.0495062	fail	pass	WT_S	0.586619	-0.769505	0.769505	pass	TRUE	108991	75161.5	79846.5	88287.5	71780	95994.5
Q4J920	150067	155430	86166.7	75340.8	145470	136030	170110	157620	150770	140400	139350	138560	204330	144640	161190	144510	87470	80109	90174	84504	94763	79980	74926	74685	67580	70759	83823	80272	140750	163865	145585	83789.5	87339	87371.5	0.000861589	pass	pass	WT_S	0.574189	-0.800402	0.800402	pass	TRUE	83789.5	87339	87371.5	74805.5	69169.5	82047.5
Q4JCA6	150972	165028	139327	111986	142530	145810	163170	158780	146730	148810	141550	145180	197740	191600	156350	157750	140430	137550	135320	140480	143330	138850	109240	111300	120900	99614	115630	115230	144170	160975	147770	138990	137900	141090	0.0884058	fail	fail	WT_S	0.922866	-0.115806	0.115806	fail	FALSE	138990	137900	141090	110270	110257	115430
Q4J8B4	151160	157896	208210	191202	154390	174920	180130	182780	102630	112110	238760	230810	16349	19715	274190	167550	193700	238280	256150	206070	189240	165820	227910	196410	179080	146140	219600	178070	164655	181455	107370	215990	231110	177530	0.10685	fail	fail	ΔGPN_S	1.37741	0.461963	0.461963	pass	FALSE	215990	231110	177530	212160	162610	198835
Q4J943	151313	164213	128127	112330	130940	136480	172300	196290	138220	133650	155430	136100	147300	181440	182590	182420	121970	140970	131060	145240	114580	114940	88538	115100	113610	116760	115970	124000	133710	184295	135935	131470	138150	114760	0.265114	fail	fail	WT_S	0.846764	-0.239968	0.239968	pass	FALSE	131470	138150	114760	101819	115185	119985
Q4J9D0	151687	139821	91117.3	92339.7	155090	158160	156180	153170	148660	138860	152900	146520	83904	100970	172760	181870	94807	89815	95378	93607	83426	89671	89779	88298	89418	89658	102960	93925	156625	154675	143760	92311	94492.5	86548.5	0.000200802	pass	pass	WT_S	0.600694	-0.735297	0.735297	pass	TRUE	92311	94492.5	86548.5	89038.5	89538	98442.5
Q4J6L8	152747	71150.8	133795	86541.8	181000	155180	155000	144970	148540	131790	101860	86052	7832.9	0	127110	104050	146730	120690	151040	132280	134450	117580	98505	91903	85841	73641	85847	83514	168090	149985	140165	133710	141660	126015	0.11241	fail	fail	WT_S	0.875927	-0.191117	0.191117	pass	FALSE	133710	141660	126015	95204	79741	84680.5
Q4J9Y1	152838	127510	140168	110752	147980	150870	165070	155660	148180	149270	139170	141160	84287	78682	161550	160210	146940	139660	131870	130310	147710	144520	113450	110720	109690	108740	112540	109370	149425	160365	148725	143300	131090	146115	0.100496	fail	fail	WT_S	0.917102	-0.124846	0.124846	fail	FALSE	143300	131090	146115	112085	109215	110955
Q4JAJ2	152988	111124	145343	115110	170660	175800	124100	129650	158300	159420	93440	104460	31309	42377	195140	200020	180960	179090	103960	119140	142870	146040	120110	142190	92357	104660	119750	111590	173230	126875	158860	180025	111550	144455	0.766521	fail	fail	WT_S	0.950029	-0.0739567	0.0739567	fail	FALSE	180025	111550	144455	131150	98508.5	115670
Q4J6U5	153018	234655	74313.2	109110	147830	158660	145560	161070	149390	155600	212460	212160	294760	306930	182260	199360	63514	79950	80863	82063	70066	69423	100130	111020	108000	124110	102740	108660	153245	153315	152495	71732	81463	69744.5	2.67737e-05	pass	pass	WT_S	0.485649	-1.04201	1.04201	pass	TRUE	71732	81463	69744.5	105575	116055	105700
Q4JBV8	153599	120410	92944.5	74242.3	212680	207260	81708	91538	164170	164240	79943	75827	112160	112900	164510	177120	128100	104810	69985	65550	103490	85732	127360	107400	39598	45278	70354	55464	209970	86623	164205	116455	67767.5	94611	0.1917	fail	fail	WT_S	0.60511	-0.724731	0.724731	pass	FALSE	116455	67767.5	94611	117380	42438	62909
Q4JBF1	153910	159340	164547	158743	153080	140620	173090	163230	152330	141110	152300	146660	183560	117210	184940	171370	149680	162730	180830	175710	164580	153750	142100	150780	165870	165240	179400	149070	146850	168160	146720	156205	178270	159165	0.344369	fail	fail	ΔGPN_S	1.06911	0.0964098	0.0964098	fail	FALSE	156205	178270	159165	146440	165555	164235
Q4JBZ1	154287	170278	68342.7	60690.3	154840	154850	147730	158090	146730	163480	205730	196500	0	0	304710	314730	58353	56107	86241	83991	59184	66180	62568	48008	50050	70388	68183	64945	154845	152910	155105	57230	85116	62682	0.000553622	pass	pass	WT_S	0.442959	-1.17475	1.17475	pass	TRUE	57230	85116	62682	55288	60219	66564
Q4J9D8	154438	422738	547068	1.21677e+06	149970	150130	153210	151800	157840	163680	367710	382810	473440	435600	425280	451590	551640	590460	519030	543090	540080	538110	1297600	1276500	1224600	1235700	1133800	1132400	150050	152505	160760	571050	531060	539095	6.39117e-06	pass	pass	ΔGPN_S	3.54231	1.82469	1.82469	pass	TRUE	571050	531060	539095	1287050	1230150	1133100
Q4J6J3	154533	176583	160070	147853	159570	166090	159950	144830	146920	149840	135240	137230	210040	208860	184290	183840	170620	173910	159730	157820	151180	147160	155360	179140	132590	137360	144000	138670	162830	152390	148380	172265	158775	149170	0.525167	fail	fail	ΔGPN_S	1.03583	0.0507849	0.0507849	fail	FALSE	172265	158775	149170	167250	134975	141335
Q4JAT3	154603	186882	159217	176315	157120	155720	163500	156480	147230	147570	154420	152420	209470	206040	201700	197240	177990	174560	155310	148030	150900	148510	203660	201300	142160	167110	167660	176000	156420	159990	147400	176275	151670	149705	0.647003	fail	fail	ΔGPN_S	1.02984	0.0424199	0.0424199	fail	FALSE	176275	151670	149705	202480	154635	171830
Q4JBU6	155198	162020	140380	138507	144450	153290	168410	166010	151170	147860	155660	158890	152050	142890	181390	181240	149070	146060	144270	146570	131660	124650	141590	124720	144580	152930	142760	124460	148870	167210	149515	147565	145420	128155	0.159738	fail	fail	WT_S	0.90452	-0.144776	0.144776	fail	FALSE	147565	145420	128155	133155	148755	133610
Q4JC51	155270	163238	188095	174632	173010	169440	155050	156800	140940	136380	146730	147810	191590	191660	149270	152370	185560	188680	189950	190400	187250	186730	166300	171740	172220	168270	185540	183720	171225	155925	138660	187120	190175	186990	0.0256191	fail	pass	ΔGPN_S	1.21141	0.276682	0.276682	pass	TRUE	187120	190175	186990	169020	170245	184630
Q4J774	155747	151727	158422	168347	172740	172480	137540	134290	152520	164910	132130	134940	150930	161660	174230	156470	175230	182570	128270	144920	151910	167630	182180	188490	149360	156240	160480	173330	172610	135915	158715	178900	136595	159770	0.877219	fail	fail	ΔGPN_S	1.01718	0.0245684	0.0245684	fail	FALSE	178900	136595	159770	185335	152800	166905
Q4J8P7	155760	180810	111360	108068	156460	135760	195860	177840	131960	136680	166920	159990	156560	122440	243530	235420	112370	107940	129830	121600	97638	98782	109250	106410	105480	92649	120970	113650	146110	186850	134320	110155	125715	98210	0.0671115	fail	fail	WT_S	0.714946	-0.484094	0.484094	pass	FALSE	110155	125715	98210	107830	99064.5	117310
Q4JBH0	156035	155552	205098	141542	161720	157190	166130	147900	158890	144380	113570	112850	240680	225270	121310	119630	219920	205380	218550	215100	184820	186820	139070	126080	145970	143070	158110	136950	159455	157015	151635	212650	216825	185820	0.00796554	pass	pass	ΔGPN_S	1.31444	0.394446	0.394446	pass	TRUE	212650	216825	185820	132575	144520	147530
Q4JB42	157417	212890	165508	164653	143070	145290	165990	174470	153970	161710	183470	177240	320020	249270	168630	178710	157320	175910	177800	176870	148460	156690	146500	179750	146710	181050	162530	171380	144180	170230	157840	166615	177335	152575	0.479673	fail	fail	ΔGPN_S	1.0514	0.0723156	0.0723156	fail	FALSE	166615	177335	152575	163125	163880	166955
Q4JB46	157542	120206	135739	152608	215990	204580	114260	115420	151530	143470	71133	72395	130730	120030	166800	160150	167990	172960	95314	95062	149470	133640	201110	212500	115270	125570	120430	140770	210285	114840	147500	170475	95188	141555	0.573041	fail	fail	WT_S	0.861609	-0.214895	0.214895	pass	FALSE	170475	95188	141555	206805	120420	130600
Q4J7J3	157722	115352	175898	148220	169050	142510	170700	161080	149160	153830	122100	151630	85315	73427	133720	125920	196740	178800	170020	175480	163060	171290	138210	140560	152400	132620	174380	151150	155780	165890	151495	187770	172750	167175	0.0721205	fail	fail	ΔGPN_S	1.11525	0.157361	0.157361	pass	FALSE	187770	172750	167175	139385	142510	162765
Q4J7M4	157792	181635	136143	135572	156800	154270	161930	163710	152870	157170	172740	166740	206630	204400	166890	172410	136460	131300	138060	138620	134900	137520	133700	134170	134390	139910	135900	135360	155535	162820	155020	133880	138340	136210	0.00156658	pass	pass	WT_S	0.862804	-0.212895	0.212895	pass	TRUE	133880	138340	136210	133935	137150	135630
Q4J8J1	157867	176308	122260	90321.2	151210	153360	178060	169360	144110	151100	163540	159450	214590	224900	148010	147360	121350	120470	140460	131340	110000	109940	87203	87865	90771	91514	95553	89021	152285	173710	147605	120910	135900	109970	0.0317908	fail	pass	WT_S	0.774451	-0.368754	0.368754	pass	TRUE	120910	135900	109970	87534	91142.5	92287
Q4JB80	157885	81466.5	197002	108102	174090	172990	154270	152060	147530	146370	85503	87228	81093	80804	78284	75887	202030	207870	213700	228020	171330	159060	116240	121220	112580	116890	88922	92763	173540	153165	146950	204950	220860	165195	0.100649	fail	fail	ΔGPN_S	1.24775	0.319334	0.319334	pass	FALSE	204950	220860	165195	118730	114735	90842.5
Q4JC76	158165	211730	161863	177537	151860	149270	168700	165760	159610	153790	178620	180660	247720	235210	217280	210890	164280	162830	155480	158090	164590	165910	171220	176710	175300	161930	197980	182080	150565	167230	156700	163555	156785	165250	0.538902	fail	fail	ΔGPN_S	1.02338	0.0333458	0.0333458	fail	FALSE	163555	156785	165250	173965	168615	190030
Q4JCK4	159058	201273	133512	139008	163320	155910	168520	169690	150400	146510	168000	174960	243180	225360	201120	195020	130360	130330	130830	146840	128200	134510	143140	130430	133940	138630	147360	140550	159615	169105	148455	130345	138835	131355	0.0174566	fail	pass	WT_S	0.839388	-0.25259	0.25259	pass	TRUE	130345	138835	131355	136785	136285	143955
Q4JCB9	159522	326040	249753	217340	153810	141110	159420	165530	175400	161860	309290	297040	335050	354220	340460	320180	246640	239900	265720	282470	224640	239150	233360	238570	238740	224780	183700	184890	147460	162475	168630	243270	274095	231895	0.00305144	pass	pass	ΔGPN_S	1.56564	0.646752	0.646752	pass	TRUE	243270	274095	231895	235965	231760	184295
Q4JBQ2	159933	150477	126748	114386	177220	176970	154520	163140	142750	145000	147070	148400	31705	42638	267880	265170	123260	125300	141080	128110	128550	114190	129960	111530	114910	92246	119720	117950	177095	158830	143875	124280	134595	121370	0.0332854	fail	pass	WT_S	0.792507	-0.335504	0.335504	pass	TRUE	124280	134595	121370	120745	103578	118835
Q4JAN1	159952	347920	241982	232767	24283	178630	182040	204200	188020	182540	177870	289100	274040	529040	469110	348360	337050	232350	216730	247470	231540	186750	172890	254450	224390	221510	203340	320020	101456	193120	185280	284700	232100	209145	0.0902324	fail	fail	ΔGPN_S	1.51284	0.597257	0.597257	pass	FALSE	284700	232100	209145	213670	222950	261680
Q4JCA7	160527	187188	128113	80887	153840	158280	168530	173120	154980	154410	143650	144320	272750	254960	150910	156540	118960	116760	131270	130960	136230	134500	67767	64705	87523	93455	87758	84114	156060	170825	154695	117860	131115	135365	0.0117611	fail	pass	WT_S	0.798081	-0.325392	0.325392	pass	TRUE	117860	131115	135365	66236	90489	85936
Q4J7J4	160862	193153	161467	155152	160150	163450	156640	161430	157260	166240	177850	187930	227570	264880	146020	154670	143850	153720	168820	176900	166420	159090	143880	126240	166830	167600	171910	154450	161800	159035	161750	148785	172860	162755	0.935638	fail	fail	ΔGPN_S	1.00376	0.00541579	0.00541579	fail	FALSE	148785	172860	162755	135060	167215	163180
Q4JBT1	161440	154893	154383	128540	156300	156860	175780	171390	149480	158830	173730	180620	58277	146970	179440	190320	147490	162080	167820	157050	140520	151340	113570	128890	119080	135100	131550	143050	156580	173585	154155	154785	162435	145930	0.414203	fail	fail	WT_S	0.956289	-0.0644811	0.0644811	fail	FALSE	154785	162435	145930	121230	127090	137300
Q4JBS1	161990	184763	150188	151193	165140	160070	164170	165980	156840	159740	195340	191790	118540	117100	252370	233440	161530	161870	154440	153560	136340	133390	146090	127200	155580	137700	169550	171040	162605	165075	158290	161700	154000	134865	0.224431	fail	fail	WT_S	0.927146	-0.109132	0.109132	fail	FALSE	161700	154000	134865	136645	146640	170295
Q4JC75	162232	88071.7	150892	73576.2	139000	151820	166070	166480	174130	175890	95216	89316	74199	118090	75547	76062	125100	118740	130150	121740	206190	203430	68016	61725	78293	75929	78864	78630	145410	166275	175010	121920	125945	204810	0.709855	fail	fail	WT_S	0.9301	-0.104542	0.104542	fail	FALSE	121920	125945	204810	64870.5	77111	78747
Q4J7B8	162580	157013	77654.5	64015.8	156180	150450	176220	174600	158750	159280	166440	169450	147940	151950	153130	153170	72195	71873	82256	84808	74423	80372	59856	61187	67106	70936	65395	59615	153315	175410	159015	72034	83532	77397.5	0.00033061	pass	pass	WT_S	0.477639	-1.06601	1.06601	pass	TRUE	72034	83532	77397.5	60521.5	69021	62505
Q4J6V5	163020	208408	126170	125820	167500	159690	163900	165640	164650	156740	196600	196900	201880	207300	231620	216150	132280	128750	125240	125150	120580	125020	121990	128190	120440	113260	136880	134160	163595	164770	160695	130515	125195	122800	0.000139901	pass	pass	WT_S	0.773954	-0.36968	0.36968	pass	TRUE	130515	125195	122800	125090	116850	135520
Q4J718	163305	176572	240085	255293	204180	205350	124710	129230	157410	158950	129720	130530	243260	230660	157600	167660	262560	285030	184610	192210	252350	263750	298280	303470	216600	230170	232670	250570	204765	126970	158180	273795	188410	258050	0.0908906	fail	fail	ΔGPN_S	1.47016	0.555976	0.555976	pass	FALSE	273795	188410	258050	300875	223385	241620
Q4J8D8	164020	178047	181015	154648	177640	173770	167110	156950	152860	155790	148110	144940	250010	254680	131460	139080	182700	186990	182550	180390	178290	175170	153860	166620	143980	153580	152560	157290	175705	162030	154325	184845	181470	176730	0.0636972	fail	fail	ΔGPN_S	1.10362	0.142238	0.142238	pass	FALSE	184845	181470	176730	160240	148780	154925
P27341	165483	367157	169338	255087	161680	146830	209490	201150	139090	134660	306060	306210	496550	479030	303490	311600	183170	177640	173520	171750	156250	153700	267270	265940	246780	227870	270070	252590	154255	205320	136875	180405	172635	154975	0.868677	fail	fail	ΔGPN_S	1.0233	0.0332227	0.0332227	fail	FALSE	180405	172635	154975	266605	237325	261330
Q4J8H4	165588	176337	187163	202323	164880	152950	172750	197190	150690	155070	195730	192360	210160	158010	151140	150620	193380	211050	210580	189020	159410	159540	222280	205550	184540	196710	216480	188380	158915	184970	152880	202215	199800	159475	0.273286	fail	fail	ΔGPN_S	1.13029	0.176697	0.176697	pass	FALSE	202215	199800	159475	213915	190625	202430
Q4J9Y8	166885	153780	155563	134863	166660	159950	180290	168840	161120	164450	163840	157260	106970	118420	193470	182720	151970	148450	164430	145510	165340	157680	139820	126420	147060	128830	137130	129920	163305	174565	162785	150210	154970	161510	0.0884102	fail	fail	WT_S	0.932159	-0.101352	0.101352	fail	FALSE	150210	154970	161510	133120	137945	133525
Q4JAT4	167238	162737	167987	218683	198520	213120	122640	123390	172380	173380	130480	114060	149100	159120	201070	222590	205630	221880	150290	130180	154920	145020	226470	320470	193340	212590	175970	183260	205820	123015	172880	213755	140235	149970	0.983163	fail	fail	ΔGPN_S	1.00447	0.00644116	0.00644116	fail	FALSE	213755	140235	149970	273470	202965	179615
Q4JA72	167743	412733	157623	236188	176810	170950	193010	198390	133420	133880	306740	311830	589060	550020	361230	357520	161260	157560	186240	184710	130150	125820	210400	210400	229950	219360	276620	270400	173880	195700	133650	159410	185475	127985	0.702184	fail	fail	WT_S	0.93967	-0.0897743	0.0897743	fail	FALSE	159410	185475	127985	210400	224655	273510
Q4JAC6	168305	110023	208587	206673	154320	158270	186800	183200	164680	162560	160460	152940	0	0	176360	170380	228490	219830	203900	207470	197800	194030	228000	206370	220160	188340	207970	189200	156295	185000	163620	224160	205685	195915	0.0280021	fail	pass	ΔGPN_S	1.23934	0.309569	0.309569	pass	TRUE	224160	205685	195915	217185	204250	198585
Q4JA89	168348	227042	187903	197600	168560	160050	178950	181320	159420	161790	201000	200470	270260	267320	211470	211730	192430	194490	202770	194860	172150	170720	195000	183310	202590	202100	214170	188430	164305	180135	160605	193460	198815	171435	0.130422	fail	fail	ΔGPN_S	1.11616	0.158541	0.158541	pass	FALSE	193460	198815	171435	189155	202345	201300
Q4J8Y5	168840	168135	240293	327253	174580	182280	170810	185250	149450	150670	165460	173140	195570	181950	132900	159790	233000	255440	277880	275850	195120	204470	309640	337780	302550	341200	324730	347620	178430	178030	150060	244220	276865	199795	0.0420053	fail	pass	ΔGPN_S	1.4232	0.50914	0.50914	pass	TRUE	244220	276865	199795	323710	321875	336175
Q4JCJ0	169073	189642	162273	152360	164010	154750	182400	164510	176270	172500	178580	190770	199710	224510	173340	170940	156520	159540	167830	167340	162970	159440	147120	147800	150620	157530	154490	156600	159380	173455	174385	158030	167585	161205	0.292057	fail	fail	WT_S	0.959781	-0.0592232	0.0592232	fail	FALSE	158030	167585	161205	147460	154075	155545
Q4J6H1	169085	279943	110848	167847	175660	179820	178970	181300	149490	149270	262990	265680	278200	288740	287750	296300	99931	106730	119780	125430	105400	107820	171130	171930	166920	163200	171140	162760	177740	180135	149380	103330	122605	106610	0.00723237	pass	pass	WT_S	0.655579	-0.609159	0.609159	pass	TRUE	103330	122605	106610	171530	165060	166950
Q4J6K7	170147	199128	120358	139878	195690	187700	144560	137670	180670	174590	188760	188460	203070	154580	229200	230700	129710	141090	120210	119830	104150	107160	169670	170700	119480	134180	123760	121480	191695	141115	177630	135400	120020	105655	0.0454699	fail	pass	WT_S	0.70738	-0.499443	0.499443	pass	TRUE	135400	120020	105655	170185	126830	122620
Q4JAA8	170922	161817	137463	143958	161350	164280	183090	180720	161470	174620	179710	185060	125210	108860	182180	189880	138260	139910	143960	136580	135070	131000	138840	146580	142200	148650	143950	143530	162815	181905	168045	139085	140270	133035	0.00544564	pass	pass	WT_S	0.804248	-0.314288	0.314288	pass	TRUE	139085	140270	133035	142710	145425	143740
Q4J6Q1	171395	191032	140585	103966	168040	166320	193560	189210	162110	149130	169330	181180	213780	230540	183330	168030	151000	131020	141460	130030	151660	138340	95113	86055	106680	95946	136300	103700	167180	191385	155620	141010	135745	145000	0.0471697	fail	pass	WT_S	0.82024	-0.285882	0.285882	pass	TRUE	141010	135745	145000	90584	101313	120000
Q4J8J4	171570	231180	171580	156123	164920	182850	168240	180080	155280	178050	205450	215720	294900	315950	167270	187790	145630	186050	170260	189310	155780	182450	134250	153910	154210	167470	157980	168920	173885	174160	166665	165840	179785	169115	0.998461	fail	fail	ΔGPN_S	1.00006	8.40854e-05	8.40854e-05	fail	FALSE	165840	179785	169115	144080	160840	163450
Q4J939	171643	167290	151607	152533	164880	177200	184340	181940	156980	164520	167830	171420	124710	138590	203510	197680	160200	159870	155440	154600	136800	142730	148050	140310	158290	165510	151340	151700	171040	183140	160750	160035	155020	139765	0.0872551	fail	fail	WT_S	0.883266	-0.179081	0.179081	pass	FALSE	160035	155020	139765	144180	161900	151520
Q4J8C4	171718	153765	171465	187557	167930	156870	163640	162400	203990	175480	165940	165340	185630	158800	108830	138050	178680	187190	156870	180180	147320	178550	177550	205120	193440	226990	139390	182850	162400	163020	189735	182935	168525	162935	0.982412	fail	fail	WT_S	0.998525	-0.00212996	0.00212996	fail	FALSE	182935	168525	162935	191335	210215	161120
Q4J704	172078	219775	117278	125602	170950	160060	182170	173930	174870	170490	176840	176490	263910	252260	225170	223980	111500	123640	120670	120480	116490	110890	125830	124810	123570	116230	139350	123820	165505	178050	172680	117570	120575	113690	0.00018903	pass	pass	WT_S	0.68154	-0.553129	0.553129	pass	TRUE	117570	120575	113690	125320	119900	131585
Q4J9X2	172463	84267.7	170572	95379	155480	166010	185320	180260	173230	174480	103980	101130	37757	68549	95146	99044	154000	156540	180300	176660	181640	174290	83894	88161	100200	99344	102670	98005	160745	182790	173855	155270	178480	177965	0.858853	fail	fail	WT_S	0.989031	-0.0159116	0.0159116	fail	FALSE	155270	178480	177965	86027.5	99772	100338
Q4JBR7	172920	310108	196992	277930	179510	198570	146880	168780	163880	179900	234490	254540	447800	423100	253950	246770	226380	213760	180950	219000	165370	176490	319290	276070	262600	266840	269140	273640	189040	157830	171890	220070	199975	170930	0.226972	fail	fail	ΔGPN_S	1.13921	0.18803	0.18803	pass	FALSE	220070	199975	170930	297680	264720	271390
Q4J9I8	173655	225383	149590	163945	165760	165620	176020	181760	169980	182790	179250	175910	258650	385810	173330	179350	147160	148770	138960	150400	143900	168350	175040	169080	151850	177010	149740	160950	165690	178890	176385	147965	144680	156125	0.0104082	fail	pass	WT_S	0.861421	-0.21521	0.21521	pass	TRUE	147965	144680	156125	172060	164430	155345
Q4J7G3	174065	184033	198223	166610	173950	151630	205250	184360	169980	159220	205270	197550	114640	130660	232360	223720	207920	184900	207790	192770	210350	185610	162540	141490	155340	154540	205910	179840	162790	194805	164600	196410	200280	197980	0.0817466	fail	fail	ΔGPN_S	1.13879	0.187501	0.187501	pass	FALSE	196410	200280	197980	152015	154940	192875
Q4J9J1	174172	223325	140663	134307	172720	181410	162970	172120	172880	182930	192510	202090	252850	280670	194830	217000	128160	157400	141310	155350	131110	130650	118260	133990	133830	140390	131750	147620	177065	167545	177905	142780	148330	130880	0.00543594	pass	pass	WT_S	0.807613	-0.308264	0.308264	pass	TRUE	142780	148330	130880	126125	137110	139685
Q4J835	174312	217913	216437	212500	175020	169170	194860	184160	165250	157410	202360	220160	243080	262560	188530	190790	212720	211910	225530	227970	208050	212440	197520	198530	224310	215000	219120	220520	172095	189510	161330	212315	226750	210245	0.0122845	fail	pass	ΔGPN_S	1.24166	0.312276	0.312276	pass	TRUE	212315	226750	210245	198025	219655	219820
Q4J6F2	174910	124430	101719	103662	205580	202100	168490	171920	147090	154280	175150	142610	0	0	211590	217230	105750	106400	106370	116310	82693	92789	98859	121050	84071	92653	113510	111830	203840	170205	150685	106075	111340	87741	0.0128257	fail	pass	WT_S	0.581549	-0.782028	0.782028	pass	TRUE	106075	111340	87741	109954	88362	112670
Q4J782;REV__Q4J6R4	176355	122907	201405	181793	181000	162790	183240	177050	186240	167810	179120	171670	0	0	198960	187690	192590	202940	203930	195100	209630	204240	177270	189800	183930	180880	184120	174760	171895	180145	177025	197765	199515	206935	0.00248163	pass	pass	ΔGPN_S	1.14204	0.191617	0.191617	pass	TRUE	197765	199515	206935	183535	182405	179440
Q4JAM3	176590	212792	192802	170738	197360	191950	177240	166590	168090	158310	161860	162270	274170	259190	208740	210520	204270	200920	196030	182830	191960	180800	183790	189790	147790	135320	191090	176650	194655	171915	163200	202595	189430	186380	0.201397	fail	fail	ΔGPN_S	1.0918	0.126714	0.126714	fail	FALSE	202595	189430	186380	186790	141555	183870
Q4JAI0	178167	156097	169215	187235	167480	172170	171630	180280	190600	186840	178070	180640	143090	101130	167630	166020	186320	180770	163140	164990	162230	157840	218320	199520	200040	171840	170120	163570	169825	175955	188720	183545	164065	160035	0.383161	fail	fail	WT_S	0.949757	-0.07437	0.07437	fail	FALSE	183545	164065	160035	208920	185940	166845
Q4JAX3	178323	192627	122927	124370	165140	165350	187570	188380	185090	178410	185420	191010	227000	150320	196280	205730	127560	122550	112490	122660	119060	133240	124680	129770	123550	129140	123360	115720	165245	187975	181750	125055	117575	126150	0.00161515	pass	pass	WT_S	0.689347	-0.536698	0.536698	pass	TRUE	125055	117575	126150	127225	126345	119540
Q4J9E9	179800	212597	159222	154278	172620	174040	183680	189850	172950	185660	193360	193400	240340	257760	196120	194600	151410	158560	168320	162310	156020	158710	137280	128030	162850	159980	169930	167600	173330	186765	179305	154985	165315	157365	0.0145236	fail	pass	WT_S	0.885549	-0.175356	0.175356	pass	TRUE	154985	165315	157365	132655	161415	168765
Q4J8M4	180207	220275	115251	127375	171030	172800	193220	199800	168210	176180	186820	198580	280650	236880	205020	213700	115510	124490	120550	125400	97898	107660	109940	125190	124630	132330	128500	143660	171915	196510	172195	120000	122975	102779	0.0032321	pass	pass	WT_S	0.639551	-0.644869	0.644869	pass	TRUE	120000	122975	102779	117565	128480	136080
Q4J8F2	180388	188192	200360	196273	173930	180450	179440	183370	180370	184770	200090	202280	195500	203860	151520	175900	186450	195320	209380	216450	193730	200830	190930	178070	208430	210710	194550	194950	177190	181405	182570	190885	212915	197280	0.0415021	fail	pass	ΔGPN_S	1.11071	0.151488	0.151488	pass	TRUE	190885	212915	197280	184500	209570	194750
Q4J8I9	181078	201792	172073	173392	178540	181020	190680	183890	180890	171450	205530	205090	214410	173410	203830	208480	173780	176210	173610	177480	156640	174720	173470	174540	171730	181480	166250	172880	179780	187285	176170	174995	175545	165680	0.120597	fail	fail	WT_S	0.95027	-0.0735904	0.0735904	fail	FALSE	174995	175545	165680	174005	176605	169565
Q4J6J6	182260	212722	179060	197735	181360	175520	202070	190240	168680	175690	194580	195480	204030	252320	214330	215590	192080	184270	192850	189700	158810	156650	197910	204680	191270	204640	202100	185810	178440	196155	172185	188175	191275	157730	0.816118	fail	fail	WT_S	0.982443	-0.0255549	0.0255549	fail	FALSE	188175	191275	157730	201295	197955	193955
Q4J7W4	182863	173810	164913	165778	198670	214500	179540	176190	162000	166280	191620	181910	116380	182580	183910	186460	155890	164780	173360	177970	162130	155350	151680	167190	155830	179520	165570	174880	206585	177865	164140	160335	175665	158740	0.257924	fail	fail	WT_S	0.901839	-0.149058	0.149058	fail	FALSE	160335	175665	158740	159435	167675	170225
Q4J825	182923	207015	254412	279758	180120	186400	166300	164190	226940	173590	191420	196090	249090	252840	179530	173120	253710	259390	244970	246950	254490	266960	256090	358510	253460	290080	262180	258230	183260	165245	200265	256550	245960	260725	0.00291568	pass	pass	ΔGPN_S	1.39081	0.475926	0.475926	pass	TRUE	256550	245960	260725	307300	271770	260205
Q4JC25	183248	188010	179215	125663	192210	211380	170120	178610	158670	188500	205790	208290	0	0	337000	376980	178520	193390	171090	174910	167600	189780	0	196480	182150	0	199650	175700	201795	174365	173585	185955	173000	178690	0.70747	fail	fail	WT_S	0.97799	-0.0321087	0.0321087	fail	FALSE	185955	173000	178690	98240	91075	187675
P39472	183258	224630	117075	77737	180360	172330	184180	173730	190370	198580	179530	193640	260310	304950	204430	204920	111190	103590	122150	116390	126670	122460	83973	85654	83001	61330	91808	60656	176345	178955	194475	107390	119270	124565	0.000959061	pass	pass	WT_S	0.638852	-0.646446	0.646446	pass	TRUE	107390	119270	124565	84813.5	72165.5	76232
Q4J8Z6	183462	184170	168582	163798	177880	178600	192140	182770	187410	181970	186380	189550	134570	137060	228410	229050	172890	166900	173060	169840	165090	163710	188420	155470	155560	153600	173510	156230	178240	187455	184690	169895	171450	164400	0.0127388	fail	pass	WT_S	0.918893	-0.122031	0.122031	fail	FALSE	169895	171450	164400	171945	154580	164870
Q4J9X8	183578	176422	246913	201388	158570	150400	199560	182320	213480	197140	158890	150280	242740	220190	144140	142290	283440	275230	217750	226640	237970	240450	243280	234170	224280	235970	139170	131460	154485	190940	205310	279335	222195	239210	0.0493677	fail	pass	ΔGPN_S	1.345	0.427609	0.427609	pass	TRUE	279335	222195	239210	238725	230125	135315
Q4J905	183828	196405	165225	143545	185640	189950	183750	171750	179330	192550	180670	186310	168340	192730	224080	226300	163180	183620	153890	165770	160690	164200	140440	152720	134820	149890	145420	137980	187795	177750	185940	173400	159830	162445	0.0228904	fail	pass	WT_S	0.898801	-0.153927	0.153927	pass	TRUE	173400	159830	162445	146580	142355	141700
Q4J8Z9	183958	214523	276867	275252	177470	188700	184480	182030	180440	190630	175720	177990	295450	285070	181630	171280	299110	287510	281460	266260	272920	253940	272570	286160	277720	267120	281420	266520	183085	183255	185535	293310	273860	263430	0.000453561	pass	pass	ΔGPN_S	1.50505	0.589812	0.589812	pass	TRUE	293310	273860	263430	279365	272420	273970
Q4JA47	184607	202968	140215	122782	182940	169790	198220	199020	184360	173310	170180	157130	255180	244700	185380	205240	145360	146980	137180	136780	135470	139520	127810	127140	117440	111880	129540	122880	176365	198620	178835	146170	136980	137495	0.00438233	pass	pass	WT_S	0.759534	-0.396814	0.396814	pass	TRUE	146170	136980	137495	127475	114660	126210
Q4J8N3	185085	138027	153517	135903	194210	168470	195570	197140	192050	163070	164340	166120	44904	142040	163060	147700	168550	154310	155210	146910	152040	144080	148660	126420	144650	131720	132020	131950	181340	196355	177560	161430	151060	148060	0.0108742	fail	pass	WT_S	0.829439	-0.269793	0.269793	pass	TRUE	161430	151060	148060	137540	138185	131985
Q4JAF4	185337	235758	169470	157088	177820	184860	192520	204450	171720	180650	211780	209010	338810	333230	156530	165190	155090	168690	173110	183110	168990	167830	155600	154120	167420	165440	143650	156300	181340	198485	176185	161890	178110	168410	0.125925	fail	fail	WT_S	0.91439	-0.129118	0.129118	fail	FALSE	161890	178110	168410	154860	166430	149975
Q4J8C0	185965	209148	262325	268745	174130	189370	186980	193360	175220	196730	155850	169100	256550	237740	224680	210970	260040	256230	254240	264570	261130	277740	276520	272090	267710	263930	260850	271370	181750	190170	185975	258135	259405	269435	6.02899e-05	pass	pass	ΔGPN_S	1.41061	0.496324	0.496324	pass	TRUE	258135	259405	269435	274305	265820	266110
Q4JAQ8	185993	175762	173578	157185	195420	187490	181060	187300	190960	173730	189650	187740	111910	128110	220410	216750	184530	181720	175940	173340	169250	156690	167580	161140	149860	134740	177550	152240	191455	184180	182345	183125	174640	162970	0.127476	fail	fail	WT_S	0.93325	-0.099664	0.099664	fail	FALSE	183125	174640	162970	164360	142300	164895
Q4JC79	186040	117570	155408	186768	195110	206150	167700	162450	192750	192080	144520	154310	0	0	202300	204290	162580	158950	149640	158730	152090	150460	185240	224000	190350	190980	167680	162360	200630	165075	192415	160765	154185	151275	0.0509728	fail	fail	WT_S	0.835349	-0.259549	0.259549	pass	FALSE	160765	154185	151275	204620	190665	165020
Q4J7A8	186218	174195	219317	189183	186670	179780	187580	183010	188630	191640	200870	199230	137610	120870	190480	196110	211710	221650	225860	224650	213600	218430	183600	193450	178860	212660	184790	181740	183225	185295	190135	216680	225255	216015	0.000787224	pass	pass	ΔGPN_S	1.17774	0.23602	0.23602	pass	TRUE	216680	225255	216015	188525	195760	183265
Q4J9L4	186665	1.43399e+06	165753	1363905	194940	192990	183060	185780	175940	187280	1770300	1944400	1733700	931620	1081500	1142400	175560	182270	204270	199900	121890	110630	1541600	1556500	1750000	1694900	853420	787010	193965	184420	181610	178915	202085	116260	0.464804	fail	fail	WT_S	0.887972	-0.171414	0.171414	pass	FALSE	178915	202085	116260	1549050	1722450	820215
Q4JA56	186742	333882	116891	161025	222500	224860	184660	181360	155450	151620	239840	240440	478000	423760	311720	309530	125850	146500	111740	116610	103790	96857	190080	180430	149630	147880	150570	147560	223680	183010	153535	136175	114175	100324	0.0378089	fail	pass	WT_S	0.625951	-0.675878	0.675878	pass	TRUE	136175	114175	100324	185255	148755	149065
Q4J919	187138	213517	124177	126443	175140	171080	212420	199890	185370	178930	208960	212170	217740	193540	224940	223750	126940	128170	119000	123430	127070	120450	115640	135710	114620	122030	136090	134570	173110	206155	182150	127555	121215	123760	0.00328861	pass	pass	WT_S	0.663555	-0.591711	0.591711	pass	TRUE	127555	121215	123760	125675	118325	135330
Q4J6U9	189010	206343	218057	188702	195850	190090	187840	184390	186550	189340	184490	186850	270650	257480	162810	175780	222460	212720	226960	224690	208110	213400	189660	181870	198090	186420	195880	180290	192970	186115	187945	217590	225825	210755	0.00380483	pass	pass	ΔGPN_S	1.15368	0.206241	0.206241	pass	TRUE	217590	225825	210755	185765	192255	188085
Q4J7H3	189292	282667	150277	152883	174620	185390	189750	200940	191340	193710	212160	223580	429740	360130	217390	253000	151120	162320	149500	153510	134340	150870	147290	174270	137270	169830	142140	146500	180005	195345	192525	156720	151505	142605	0.00337871	pass	pass	WT_S	0.79389	-0.33299	0.33299	pass	TRUE	156720	151505	142605	160780	153550	144320
Q4J8Q4	189597	220078	141942	112350	178370	176920	232730	226020	167800	155740	221490	225360	249810	194000	214980	214830	165470	163500	166350	157020	105830	93482	113690	96397	125560	109310	116340	112800	177645	229375	161770	164485	161685	99656	0.180334	fail	fail	WT_S	0.748652	-0.417632	0.417632	pass	FALSE	164485	161685	99656	105044	117435	114570
Q4JB45	189868	183120	161908	156898	183160	181490	203770	202150	183830	184810	220250	227620	127080	106320	206420	211030	157030	155470	170440	172160	158660	157690	148580	145620	167310	159230	167360	153290	182325	202960	184320	156250	171300	158175	0.0259662	fail	pass	WT_S	0.85274	-0.229822	0.229822	pass	TRUE	156250	171300	158175	147100	163270	160325
Q4J791	190113	158202	143532	139590	161060	155650	205840	196350	210260	211520	196060	199660	83744	145220	170200	154330	125680	103630	155890	147970	161230	166790	133060	144380	167500	136960	138890	116750	158355	201095	210890	114655	151930	164010	0.100835	fail	fail	WT_S	0.754979	-0.405491	0.405491	pass	FALSE	114655	151930	164010	138720	152230	127820
Q4JBN9	192183	97311.7	162895	147002	267360	268990	168510	158900	148720	140620	63020	200040	0	0	167060	153750	177210	158960	185100	166700	142980	146420	150580	154760	190530	128210	130010	127920	268175	163705	144670	168085	175900	144700	0.499767	fail	fail	WT_S	0.847602	-0.238541	0.238541	pass	FALSE	168085	175900	144700	152670	159370	128965
Q4J7V3	192323	182258	156022	136010	207300	192530	209020	200330	176490	168270	178840	174900	191420	176680	187940	183770	161260	141520	165350	150150	161460	156390	135230	116900	139940	131500	150710	141780	199915	204675	172380	151390	157750	158925	0.0246119	fail	pass	WT_S	0.811247	-0.301787	0.301787	pass	TRUE	151390	157750	158925	126065	135720	146245
Q4J6P5	192482	215487	189523	182232	190760	188700	208850	202620	184550	179410	206330	205280	241890	252420	191820	195180	186970	190970	201270	197340	183000	177590	173520	176070	193980	199530	179200	171090	189730	205735	181980	188970	199305	180295	0.756131	fail	fail	WT_S	0.984631	-0.0223456	0.0223456	fail	FALSE	188970	199305	180295	174795	196755	175145
Q4J7Q8	192655	230018	160983	149433	186320	192740	219850	205520	171430	180070	215650	216280	265480	272000	213130	197570	155780	153930	174380	169580	154340	157890	132190	142140	158270	154670	151020	158310	189530	212685	175750	154855	171980	156115	0.0589975	fail	fail	WT_S	0.835604	-0.259108	0.259108	pass	FALSE	154855	171980	156115	137165	156470	154665
Q4J817	193517	220287	216837	212617	194410	201710	204420	205220	180290	175050	204860	208530	313480	288130	151420	155300	216260	218420	217560	220060	216970	211750	216500	224440	215210	207450	212060	200040	198060	204820	177670	217340	218810	214360	0.0477442	fail	pass	ΔGPN_S	1.12051	0.164151	0.164151	pass	TRUE	217340	218810	214360	220470	211330	206050
Q4J8D0	195790	188412	224607	193172	229100	219970	189610	181440	177810	176810	187920	186490	201710	191030	182090	181230	228350	223370	233870	226040	224140	211870	190100	180220	195850	184530	211390	196940	224535	185525	177310	225860	229955	218005	0.126787	fail	fail	ΔGPN_S	1.14718	0.198094	0.198094	pass	FALSE	225860	229955	218005	185160	190190	204165
Q4J7E9	196120	220592	158423	144692	204170	209740	182940	181510	205760	192600	182890	184190	253210	270640	215920	216700	161450	185490	152210	152240	148090	151060	145700	157330	140370	148480	140710	135560	206955	182225	199180	173470	152225	149575	0.023039	fail	pass	WT_S	0.807788	-0.307952	0.307952	pass	TRUE	173470	152225	149575	151515	144425	138135
Q4J6J7	197735	224003	174077	182633	204050	208830	197600	182500	194920	198510	164630	161710	265410	264730	243660	243880	193730	197190	154440	156130	169920	173050	211570	208190	157700	175820	176090	166430	206440	190050	196715	195460	155285	171485	0.133706	fail	fail	WT_S	0.880353	-0.183845	0.183845	pass	FALSE	195460	155285	171485	209880	166760	171260
Q4J769	198345	181687	182318	190928	168850	171520	205570	198970	217810	227350	192290	203910	196930	191600	154050	151340	184250	181980	181610	176050	185100	184920	193100	196130	191670	186540	187200	190930	170185	202270	222580	183115	178830	185010	0.355699	fail	fail	WT_S	0.919198	-0.121552	0.121552	fail	FALSE	183115	178830	185010	194615	189105	189065
Q4J9J8	198442	420813	160210	232983	222780	226760	225610	242670	131550	141280	371980	363370	562000	534670	352270	340590	180980	177920	191280	192250	111530	107300	270580	281620	228110	223100	203910	190580	224770	234140	136415	179450	191765	109415	0.396864	fail	fail	WT_S	0.807341	-0.308751	0.308751	pass	FALSE	179450	191765	109415	276100	225605	197245
Q4J6Q9	199102	126172	149200	88243.8	202690	213800	193820	201390	187830	195080	130880	138230	100650	104590	139870	142810	134310	133810	151110	158610	159510	157850	77595	79671	85000	86333	101330	99534	208245	197605	191455	134060	154860	158680	0.00535771	pass	pass	WT_S	0.749366	-0.416258	0.416258	pass	TRUE	134060	154860	158680	78633	85666.5	100432
Q4JBJ8	200198	314263	231602	216128	196030	198230	198300	195120	210480	203030	220980	223810	593270	541240	142930	163350	233750	232070	240140	236400	220780	226470	208480	199510	231610	227080	203710	226380	197130	196710	206755	232910	238270	223625	0.00432597	pass	pass	ΔGPN_S	1.15686	0.210216	0.210216	pass	TRUE	232910	238270	223625	203995	229345	215045
Q4J8F9	200215	167247	184452	149152	197660	211270	189240	201840	197180	204100	152510	156560	185620	189300	155110	164380	181210	181380	178590	184470	197230	183830	157140	165610	137970	150120	144750	139320	204465	195540	200640	181295	181530	190530	0.0168153	fail	pass	WT_S	0.921268	-0.118307	0.118307	fail	FALSE	181295	181530	190530	161375	144045	142035
Q4J796	200817	31180.5	63259.8	4094.83	243130	248290	152160	202170	170670	188480	48841	37218	0	0	40975	60049	56836	74770	75381	60586	53343	58643	0	0	7963	0	0	16606	245710	177165	179575	65803	67983.5	55993	0.00377924	pass	pass	WT_S	0.315013	-1.66652	1.66652	pass	TRUE	65803	67983.5	55993	0	3981.5	8303
Q4J9M6	201188	241892	186193	190132	206250	195030	200530	204620	204350	196350	200440	201760	296910	289330	238820	224090	188110	204470	177910	178760	184090	183820	177450	202270	183180	195940	192870	189080	200640	202575	200350	196290	178335	183955	0.0486308	fail	pass	WT_S	0.925468	-0.111745	0.111745	fail	FALSE	196290	178335	183955	189860	189560	190975
Q4JBF0	201232	276718	0	398380	183450	245030	0	179780	0	599130	1069000	34406	0	0	556900	0	0	0	0	0	0	0	802390	590090	0	997800	0	0	214240	89890	299565	0	0	0	0.0297775	fail	pass	WT_S	0	#NUM!	#NUM!	pass	TRUE	0	0	0	696240	498900	0
Q4J9R9	201845	137475	617097	394902	272540	236600	240180	212290	119020	130440	120740	182990	112230	107450	160840	140600	616840	466080	749180	647810	610990	611680	416110	355650	397740	298280	532850	368780	254570	226235	124730	541460	698495	611335	0.0023076	pass	pass	ΔGPN_S	3.05728	1.61225	1.61225	pass	TRUE	541460	698495	611335	385880	348010	450815
Q4J9W8	202160	219193	238267	258518	191590	214020	207560	218020	190570	191200	184030	180730	236180	320770	203230	190220	252450	282800	226290	225390	207660	235010	281260	279150	246450	290250	219680	234320	202805	212790	190885	267625	225840	221335	0.0875348	fail	fail	ΔGPN_S	1.1786	0.23708	0.23708	pass	FALSE	267625	225840	221335	280205	268350	227000
Q4J6W6	203032	228395	126478	74500	194450	210670	211930	209590	194410	197140	209520	216480	288800	284110	185430	186030	123070	118530	132880	133270	122770	128350	71160	70277	74841	86106	71718	72898	202560	210760	195775	120800	133075	125560	0.000167674	pass	pass	WT_S	0.622949	-0.682814	0.682814	pass	TRUE	120800	133075	125560	70718.5	80473.5	72308
Q4J9B0	203182	204550	192183	183878	207220	200730	204810	213990	191360	200980	167120	176220	264860	165160	222910	231030	192880	213310	184420	184360	187770	190360	171370	209670	154200	184490	184810	198730	203975	209400	196170	203095	184390	189065	0.181438	fail	fail	WT_S	0.945869	-0.080287	0.080287	fail	FALSE	203095	184390	189065	190520	169345	191770
Q4J7S1	203647	153710	213025	151377	249920	228880	188150	184990	190360	179580	165640	165130	133680	107640	178110	172060	196870	188800	217480	216940	234900	223160	148010	141620	145100	141100	171090	161340	239400	186570	184970	192835	217210	229030	0.675678	fail	fail	ΔGPN_S	1.04605	0.0649546	0.0649546	fail	FALSE	192835	217210	229030	144815	143100	166215
Q4J9J2	205040	101997	302770	193292	202250	211340	256840	198750	188920	172140	168990	155720	0	0	149460	137810	297180	252200	288090	295490	328110	355550	158150	196510	212480	206060	204130	182420	206795	227795	180530	274690	291790	341830	0.0159406	fail	pass	ΔGPN_S	1.47664	0.562317	0.562317	pass	TRUE	274690	291790	341830	177330	209270	193275
Q4J8Z0	205708	251633	207303	209300	186150	203480	213690	224970	198950	207010	230010	212990	335890	326640	200480	203790	192290	206480	217380	217450	209790	200430	192880	199460	223720	233240	200100	206400	194815	219330	202980	199385	217415	205110	0.867327	fail	fail	ΔGPN_S	1.00775	0.0111431	0.0111431	fail	FALSE	199385	217415	205110	196170	228480	203250
Q4J9S4	207262	183253	264968	265415	212870	215990	207570	212630	195020	199490	211830	221670	114590	115310	208850	227270	249320	276880	265390	267210	254830	276180	263150	281140	261800	280730	245170	260500	214430	210100	197255	263100	266300	265505	0.00038817	pass	pass	ΔGPN_S	1.27842	0.354367	0.354367	pass	TRUE	263100	266300	265505	272145	271265	252835
Q4JBU7	207292	156340	332755	292377	207600	216380	195140	199570	208130	216930	165180	165920	126960	153100	158920	167960	352540	349300	319350	330430	320950	323960	298210	286240	293030	300540	300180	276060	211990	197355	212530	350920	324890	322455	0.000268484	pass	pass	ΔGPN_S	1.60525	0.682798	0.682798	pass	TRUE	350920	324890	322455	292225	296785	288120
Q4J9C0	207415	158505	267482	213663	191260	200580	206110	250920	186660	208960	216300	178930	0	0	317840	237960	241530	235800	305980	304200	275510	241870	249840	162640	331050	256960	281490	0	195920	228515	197810	238665	305090	258690	0.0546583	fail	fail	ΔGPN_S	1.2896	0.36692	0.36692	pass	FALSE	238665	305090	258690	206240	294005	140745
Q4J7U5	209722	197935	193495	170028	205890	220830	213890	223730	192730	201260	211940	213550	155060	136580	233010	237470	187630	205480	196570	197380	185500	188410	151010	155140	174620	172480	185930	180990	213360	218810	196995	196555	196975	186955	0.091133	fail	fail	WT_S	0.922628	-0.11618	0.11618	fail	FALSE	196555	196975	186955	153075	173550	183460
Q4J9Q8	210477	259302	205633	194888	201930	198530	215330	224250	205480	217340	212440	222760	310550	306860	249430	253770	207610	214800	210630	198910	202280	199570	193480	196640	203270	193160	191050	191730	200230	219790	211410	211205	204770	200925	0.491975	fail	fail	WT_S	0.976989	-0.0335862	0.0335862	fail	FALSE	211205	204770	200925	195060	198215	191390
Q4JAA7	210938	189113	245355	225488	186570	162270	232400	225290	234530	224570	222610	217300	195220	189450	155750	154350	243410	246040	232070	217330	262720	270560	205890	215210	243630	250570	222520	215110	174420	228845	229550	244725	224700	266640	0.191343	fail	fail	ΔGPN_S	1.16316	0.218049	0.218049	pass	FALSE	244725	224700	266640	210550	247100	218815
P39467	211983	344595	196057	183108	36390	246340	245930	250760	256140	236340	244770	268450	262810	498690	487740	305110	275590	182130	184540	185000	176860	172220	170020	199570	182720	188870	184240	173230	141365	248345	246240	228860	184770	174540	0.704262	fail	fail	WT_S	0.924868	-0.11268	0.11268	fail	FALSE	228860	184770	174540	184795	185795	178735
Q4JC40	212283	213938	231305	211598	217620	208210	220740	202220	224700	200210	190470	195360	276280	254900	179800	186820	238530	225060	221390	264830	200550	237470	217860	223200	235340	219210	172600	201380	212915	211480	212455	231795	243110	219010	0.0525825	fail	fail	ΔGPN_S	1.08961	0.123805	0.123805	fail	FALSE	231795	243110	219010	220530	227275	186990
Q4J8K7	212750	168778	142378	111347	235050	216510	253700	212610	186360	172270	297310	290060	0	0	221790	203510	168190	139200	154300	138100	135240	119240	130830	96122	118290	87430	128170	107240	225780	233155	179315	153695	146200	127240	0.0193804	fail	pass	WT_S	0.669228	-0.57943	0.57943	pass	TRUE	153695	146200	127240	113476	102860	117705
Q4JA54	213460	218267	143642	139753	208750	210310	214390	217530	211280	218500	208790	217920	197250	220000	234210	231430	146340	141820	142480	143620	146520	141070	126190	140190	128410	124210	158310	161210	209530	215960	214890	144080	143050	143795	4.12077e-06	pass	pass	WT_S	0.672921	-0.571491	0.571491	pass	TRUE	144080	143050	143795	133190	126310	159760
Q4J9E5	213643	199425	211695	173855	256260	260150	170700	166810	208660	219280	139480	134800	285170	188020	232490	216590	226130	245250	214030	170530	212390	201840	189080	230850	153240	145630	173760	150570	258205	168755	213970	235690	192280	207115	0.9493	fail	fail	WT_S	0.99088	-0.0132171	0.0132171	fail	FALSE	235690	192280	207115	209965	149435	162165
Q4J9Q6	213765	223163	144402	127797	196850	202690	209800	224740	218060	230450	239190	243120	206650	227590	209430	213000	145460	155020	121320	125210	157460	161940	130970	137700	119090	125700	125730	127590	199770	217270	224255	150240	123265	159700	0.00614441	pass	pass	WT_S	0.675516	-0.565938	0.565938	pass	TRUE	150240	123265	159700	134335	122395	126660
Q4JA92	214090	229103	269047	290798	207850	218630	191830	204730	221820	239680	187190	195190	311540	306550	181580	192570	271010	305720	248790	262120	249740	276900	286700	300470	299820	326080	266000	265720	213240	198280	230750	288365	255455	263320	0.0158082	fail	pass	ΔGPN_S	1.2567	0.329639	0.329639	pass	TRUE	288365	255455	263320	293585	312950	265860
Q4JBZ6	214827	197722	108916	58451.2	223280	213420	234270	203110	213220	201660	223420	235110	152640	131440	236810	206910	103990	88203	100250	109250	137900	113900	93033	0	87913	28178	70079	71504	218350	218690	207440	96096.5	104750	125900	0.000382526	pass	pass	WT_S	0.506992	-0.979964	0.979964	pass	TRUE	96096.5	104750	125900	46516.5	58045.5	70791.5
Q4JAY2	215140	136392	218738	196178	277100	282150	151570	135010	206260	238750	148680	146780	0	27203	245320	250370	254340	291270	158420	169050	214370	224980	195100	227450	180420	168680	201390	204030	279625	143290	222505	272805	163735	219675	0.946656	fail	fail	ΔGPN_S	1.01673	0.0239303	0.0239303	fail	FALSE	272805	163735	219675	211275	174550	202710
Q4J8I5	217547	309075	190508	200902	215330	222570	216280	218470	218840	213790	190330	193640	510430	508200	219080	232770	195310	198750	181140	185970	192910	188970	210640	213570	192470	189650	205610	193470	218950	217375	216315	197030	183555	190940	0.00242979	pass	pass	WT_S	0.875712	-0.191471	0.191471	pass	TRUE	197030	183555	190940	212105	191060	199540
Q4JBI0	218198	193173	208877	207882	187800	207000	229260	245010	215120	225000	205070	209350	243820	118060	189270	193470	207240	217130	210270	228940	197730	191950	182050	237280	227840	224930	186380	188810	197400	237135	220060	212185	219605	194840	0.532128	fail	fail	WT_S	0.957279	-0.0629887	0.0629887	fail	FALSE	212185	219605	194840	209665	226385	187595
Q4J8W9	218408	110031	122902	121957	270010	262180	152450	162570	232960	230280	85968	87825	97823	102330	150950	135290	149740	150810	84545	83460	131240	137620	162990	161220	114670	95379	97912	99571	266095	157510	231620	150275	84002.5	134430	0.0646895	fail	fail	WT_S	0.562719	-0.829514	0.829514	pass	FALSE	150275	84002.5	134430	162105	105024	98741.5
Q4JAC7	218633	286798	225387	246655	207040	208460	221000	215310	220150	239840	285550	271510	399540	440400	154830	168960	219980	231130	212750	237610	217810	233040	207990	237590	266930	269810	248650	248960	207750	218155	229995	225555	225180	225425	0.352649	fail	fail	ΔGPN_S	1.03089	0.0438888	0.0438888	fail	FALSE	225555	225180	225425	222790	268370	248805
Q4J8F3	218938	236752	221047	210612	215890	215200	224790	211810	224200	221740	229200	239680	254140	262650	214040	220800	207940	216150	233590	238810	212290	217500	190810	204060	218050	228120	210100	212530	215545	218300	222970	212045	236200	214895	0.803321	fail	fail	ΔGPN_S	1.00963	0.0138264	0.0138264	fail	FALSE	212045	236200	214895	197435	223085	211315
Q4J7G6	219265	251455	243910	229972	232840	224660	223200	228060	204260	202570	231180	245750	291600	260690	235470	244040	242870	240610	250240	254600	230920	244220	225410	213360	242970	236960	233350	227780	228750	225630	203415	241740	252420	237570	0.0539623	fail	fail	ΔGPN_S	1.1124	0.153673	0.153673	pass	FALSE	241740	252420	237570	219385	239965	230565
Q4J9M1	220085	248395	247793	242663	235140	252300	196630	217440	207960	211040	240540	252290	208630	272520	235320	281070	215280	251300	272980	280200	233660	233340	223210	242520	228230	268870	250450	242700	243720	207035	209500	233290	276590	233500	0.211359	fail	fail	ΔGPN_S	1.1259	0.171077	0.171077	pass	FALSE	233290	276590	233500	232865	248550	246575
Q4JC46	220662	197380	154572	144612	207150	206520	233710	233550	219570	223470	201740	201110	193160	144920	209460	233890	158410	163180	142430	142410	159100	161900	144720	136310	136480	142380	153110	154670	206835	233630	221520	160795	142420	160500	0.00256405	pass	pass	WT_S	0.700492	-0.51356	0.51356	pass	TRUE	160795	142420	160500	140515	139430	153890
Q4J798	222160	41884.3	73747.7	49358.4	252220	251390	245060	234130	171500	178660	48788	58822	0	0	81130	62566	74004	63891	84408	81881	74891	63411	72094	35400	68177	8928.6	70111	41440	251805	239595	175080	68947.5	83144.5	69151	0.00361654	pass	pass	WT_S	0.331957	-1.59093	1.59093	pass	TRUE	68947.5	83144.5	69151	53747	38552.8	55775.5
Q4J815	222798	295197	251625	226033	229750	216520	242270	227620	207260	213370	242370	241660	433810	374190	247420	231730	243260	245100	262760	254810	255220	248600	213110	213350	232060	223680	235360	238640	223135	234945	210315	244180	258785	251910	0.0252121	fail	pass	ΔGPN_S	1.12938	0.175537	0.175537	pass	TRUE	244180	258785	251910	213230	227870	237000
Q4JAD9	223023	335293	238783	227848	216580	212660	230040	229050	227500	222310	257200	245400	486890	500410	270660	251200	229790	230730	259730	249100	241380	221970	218010	218860	241050	226790	249800	212580	214620	229545	224905	230260	254415	231675	0.154233	fail	fail	ΔGPN_S	1.07067	0.0985075	0.0985075	fail	FALSE	230260	254415	231675	218435	233920	231190
Q4J881	223057	174363	234612	191565	187980	181050	215750	204070	282210	267280	182860	179220	189230	172620	162560	159690	229070	226460	208540	201370	264790	277440	193850	194860	191520	212060	173270	183830	184515	209910	274745	227765	204955	271115	0.744902	fail	fail	ΔGPN_S	1.0518	0.0728645	0.0728645	fail	FALSE	227765	204955	271115	194355	201790	178550
Q4JCA8	223572	363052	225227	280488	233080	236440	268870	257600	180270	165170	382030	347700	466090	437800	281970	262720	239200	220270	164880	173860	269150	284000	352550	313000	285180	273110	220510	238580	234760	263235	172720	229735	169370	276575	0.969699	fail	fail	ΔGPN_S	1.0074	0.0106403	0.0106403	fail	FALSE	229735	169370	276575	332775	279145	229545
Q4JA75	224652	132335	186170	164018	214930	194710	227360	216690	249890	244330	194470	194400	0	0	205830	199310	195080	186710	181010	181440	189550	183230	169360	163090	162980	153770	172200	162710	204820	222025	247110	190895	181225	186390	0.0378072	fail	pass	WT_S	0.828705	-0.271069	0.271069	pass	TRUE	190895	181225	186390	166225	158375	167455
Q4J7A9	225582	237223	196862	180220	234020	233110	227250	215340	221500	222270	209010	208280	310940	280560	210570	203980	202040	205120	192610	188100	191180	202120	191820	188270	164810	189850	167260	179310	233565	221295	221885	203580	190355	196650	0.00653303	pass	pass	WT_S	0.872685	-0.196468	0.196468	pass	TRUE	203580	190355	196650	190045	177330	173285
Q4J6J4	226278	301805	195390	156608	232970	211980	265580	237150	209100	200890	243320	243880	480640	354040	248850	240100	208320	169640	222450	198090	191860	181980	161340	150300	167380	122520	182840	155270	222475	251365	204995	188980	210270	186920	0.116107	fail	fail	WT_S	0.863494	-0.211742	0.211742	pass	FALSE	188980	210270	186920	155820	144950	169055
Q4JA33	227053	188785	156967	184000	250250	254770	239960	204200	212080	201060	230400	235550	0	0	342090	324670	197820	148490	193010	180840	96623	125020	224630	219280	186960	179560	195740	97829	252510	222080	206570	173155	186925	110822	0.0604525	fail	fail	WT_S	0.691323	-0.532568	0.532568	pass	FALSE	173155	186925	110822	221955	183260	146784
Q4JA46	227285	260463	130417	111653	221810	224650	250220	246000	212070	208960	234260	238960	342720	355650	185610	205580	114010	107770	143710	142800	136270	137940	86576	96273	118490	116580	129430	122570	223230	248110	210515	110890	143255	137105	0.00284845	pass	pass	WT_S	0.573802	-0.801374	0.801374	pass	TRUE	110890	143255	137105	91424.5	117535	126000
Q4JAA3	227508	207867	266857	273803	231180	223860	237260	274050	188530	210170	196120	208170	186580	179790	219300	257240	291860	235020	262130	263730	273950	274450	288980	284400	279720	278160	245610	265950	227520	255655	199350	263440	262930	274200	0.0775554	fail	fail	ΔGPN_S	1.17295	0.230146	0.230146	pass	FALSE	263440	262930	274200	286690	278940	255780
Q4J9Y4	229415	77977.5	282232	139593	195810	194170	230620	228180	263780	263930	101460	101290	24867	37311	103510	99427	290210	311410	262220	264670	285400	279480	173530	158880	149430	146950	101210	107560	194990	229400	263855	300810	263445	282440	0.0797961	fail	fail	ΔGPN_S	1.23022	0.29892	0.29892	pass	FALSE	300810	263445	282440	166205	148190	104385
Q4J837	230110	207708	634178	499972	319560	280280	236340	208290	168320	167870	211590	222360	204270	223980	207720	176330	621850	587120	706870	696080	631420	561730	641830	446240	531840	446550	499570	433800	299920	222315	168095	604485	701475	596575	0.00137331	pass	pass	ΔGPN_S	2.75598	1.46256	1.46256	pass	TRUE	604485	701475	596575	544035	489195	466685
Q4JC13	231640	135229	176207	122060	227370	215420	231510	242210	237390	235940	138300	144610	98312	71763	178050	180340	189690	153420	185130	164660	198040	166300	145550	141700	113660	80442	136710	114300	221395	236860	236665	171555	174895	182170	0.00076552	pass	pass	WT_S	0.760692	-0.394616	0.394616	pass	TRUE	171555	174895	182170	143625	97051	125505
Q4J9I7	232767	332943	225222	211215	238330	240430	222080	223960	235740	236060	161180	163250	536450	510280	326000	300500	239740	227230	233290	208210	228610	214250	205050	207710	206620	210560	225400	211950	239380	223020	235900	233485	220750	221430	0.308377	fail	fail	WT_S	0.967586	-0.0475388	0.0475388	fail	FALSE	233485	220750	221430	206380	208590	218675
Q4J9Z4	233397	310692	196438	203345	244980	211320	261180	262760	209060	211080	274330	285310	336190	345380	321780	301160	205370	207220	204750	191850	179900	189540	211400	206970	194020	210790	202850	194040	228150	261970	210070	206295	198300	184720	0.0881287	fail	fail	WT_S	0.84165	-0.248707	0.248707	pass	FALSE	206295	198300	184720	209185	202405	198445
Q4JAR1	233425	334143	258117	283198	225960	232120	261340	252350	207120	221660	306180	304940	369050	413180	299320	312190	259700	268100	268320	281470	229740	241370	272230	286600	279900	308020	278040	274400	229040	256845	214390	263900	274895	235555	0.2222	fail	fail	ΔGPN_S	1.10578	0.145064	0.145064	pass	FALSE	263900	274895	235555	279415	293960	276220
Q4JCG2	235253	208190	190513	200287	210630	220700	239210	240750	244920	255310	253580	249580	147290	166940	216270	215480	192580	192200	202840	189040	179300	187120	185700	227340	215520	202360	176780	194020	215665	239980	250115	192390	195940	183210	0.0148101	fail	pass	WT_S	0.809822	-0.304323	0.304323	pass	TRUE	192390	195940	183210	206520	208940	185400
Q4J6W5	235305	214307	219458	200813	237010	218570	240980	223050	244090	248130	243980	245850	0	0	395020	400990	213350	233010	223170	231650	200520	215050	201960	228100	202690	202020	197080	173030	227790	232015	246110	223180	227410	207785	0.123358	fail	fail	WT_S	0.932655	-0.100585	0.100585	fail	FALSE	223180	227410	207785	215030	202355	185055
Q4J9B1	235355	231823	268563	269327	238150	224090	243780	242970	233090	230050	236720	234030	238210	213430	233830	234720	270900	275320	271790	273780	254890	264700	263600	259680	265820	269510	264910	292440	231120	243375	231570	273110	272785	259795	0.00503361	pass	pass	ΔGPN_S	1.1411	0.190424	0.190424	pass	TRUE	273110	272785	259795	261640	267665	278675
Q4JC41	235413	317915	207472	185323	232890	226770	266040	234660	229710	222410	263760	270340	396060	451730	270740	254860	198040	199430	225580	212570	210280	198930	168810	176530	188440	196770	199200	182190	229830	250350	226060	198735	219075	204605	0.0445721	fail	pass	WT_S	0.881308	-0.182282	0.182282	pass	TRUE	198735	219075	204605	172670	192605	190695
Q4J917	238098	222540	133218	105106	243150	233060	266570	245840	219820	220150	188960	191580	263330	269110	214370	207890	138040	128830	137420	133370	126960	134690	104660	111620	99767	105960	107320	101310	238105	256205	219985	133435	135395	130825	0.000572713	pass	pass	WT_S	0.55951	-0.837765	0.837765	pass	TRUE	133435	135395	130825	108140	102864	104315
Q4J8C5	239167	323822	358410	395495	249010	209390	280040	251540	233170	211850	301790	293470	384610	378370	288490	296200	348740	404360	365080	400440	298780	333060	384170	418760	440680	468980	299450	360930	229200	265790	222510	376550	382760	315920	0.00910282	pass	pass	ΔGPN_S	1.49858	0.583595	0.583595	pass	TRUE	376550	382760	315920	401465	454830	330190
Q4J6U8	240473	276678	285525	266265	238530	237560	248050	244780	241470	232450	240360	245520	338480	330220	254950	250540	295170	291030	294540	293550	263410	275450	260250	280270	267900	270330	264300	254540	238045	246415	236960	293100	294045	269430	0.00631593	pass	pass	ΔGPN_S	1.18735	0.24774	0.24774	pass	TRUE	293100	294045	269430	270260	269115	259420
Q4JBX2	241513	319093	201707	194125	246840	233960	252910	248450	238010	228910	267090	234120	489360	412320	261880	249790	186810	189370	213270	218800	208240	193750	212370	145010	218240	183420	214680	191030	240400	250680	233460	188090	216035	200995	0.0137979	fail	pass	WT_S	0.835178	-0.259844	0.259844	pass	TRUE	188090	216035	200995	178690	200830	202855
Q4JCD8	242550	258262	103230	114748	245060	226130	255850	244170	254570	229520	275590	271290	192610	228790	300540	280750	100840	103260	105970	106010	101510	101790	119210	120950	120820	116360	110640	100510	235595	250010	242045	102050	105990	101650	5.89151e-06	pass	pass	WT_S	0.425603	-1.23242	1.23242	pass	TRUE	102050	105990	101650	120080	118590	105575
Q4J763	244160	275642	328333	305283	241090	232950	243210	236450	257430	253830	248280	251090	315170	293280	280980	265050	332650	327820	347970	331890	319860	309810	292360	310000	307200	317200	301380	303560	237020	239830	255630	330235	339930	314835	0.000833873	pass	pass	ΔGPN_S	1.34475	0.427334	0.427334	pass	TRUE	330235	339930	314835	301180	312200	302470
Q4J836	244195	64045.3	258737	114023	256080	136740	282610	207220	325200	257320	38931	72818	66302	62532	90935	52754	277240	235760	143570	191760	385170	318920	204460	91104	135090	45772	107540	100170	196410	244915	291260	256500	167665	352045	0.820031	fail	fail	ΔGPN_S	1.05955	0.0834509	0.0834509	fail	FALSE	256500	167665	352045	147782	90431	103855
Q4J7B7	244717	21138.5	199503	8152.18	214790	187270	251370	241650	294580	278640	26892	28635	17685	20591	18647	14381	173580	177640	172170	158890	264470	250270	11000	27031	0	6239.6	0	4642.5	201030	246510	286610	175610	165530	257370	0.301748	fail	fail	WT_S	0.815242	-0.2947	0.2947	pass	FALSE	175610	165530	257370	19015.5	3119.8	2321.25
Q4JBR4	245045	210654	231682	212367	251860	250310	256950	233290	245570	232290	267370	244300	85887	94569	282540	289260	242890	237880	238690	224590	217800	228240	209840	235340	185830	214360	227490	201340	251085	245120	238930	240385	231640	223020	0.0943325	fail	fail	WT_S	0.945466	-0.0809028	0.0809028	fail	FALSE	240385	231640	223020	222590	200095	214415
Q4JAJ8	245045	253133	146580	162840	248230	237600	259490	242410	244450	238090	250560	255350	253980	249380	255130	254400	149060	143980	147310	152260	144030	142840	158350	157690	161890	160720	166290	172100	242915	250950	241270	146520	149785	143435	9.58168e-06	pass	pass	WT_S	0.598176	-0.741358	0.741358	pass	TRUE	146520	149785	143435	158020	161305	169195
Q4JB33	245080	226402	286240	263883	284080	279660	200850	199870	253170	252850	168620	175380	227900	282900	257800	245810	301020	320160	264230	282220	262810	287000	286680	299230	252260	252940	248500	243690	281870	200360	253010	310590	273225	274905	0.199284	fail	fail	ΔGPN_S	1.16795	0.223973	0.223973	pass	FALSE	310590	273225	274905	292955	252600	246095
Q4JBI2	245545	90341	83399.7	98445.3	231640	263830	234080	257340	221220	265160	103010	157250	0	0	93606	188180	114760	119520	73708	96782	95628	0	0	127560	143550	124280	100920	94362	247735	245710	243190	117140	85245	47814	0.00127702	pass	pass	WT_S	0.339651	-1.55787	1.55787	pass	TRUE	117140	85245	47814	63780	133915	97641
Q4J6Z0	247342	248545	101361	72656.7	231110	228660	243570	251570	260490	268650	227980	212340	288360	280570	240820	241200	78123	108530	99270	94185	115760	112300	90122	14287	99452	84774	74850	72455	229885	247570	264570	93326.5	96727.5	114030	0.000252714	pass	pass	WT_S	0.409803	-1.287	1.287	pass	TRUE	93326.5	96727.5	114030	52204.5	92113	73652.5
Q4JBK0	248015	258668	319238	288273	250350	258590	245590	242890	243590	247080	244370	247260	267580	236870	275020	280910	335460	324210	320750	324700	306250	304060	307600	317240	276520	255010	294980	278290	254470	244240	245335	329835	322725	305155	0.000888044	pass	pass	ΔGPN_S	1.28717	0.364207	0.364207	pass	TRUE	329835	322725	305155	312420	265765	286635
P39464	249062	294843	182875	211617	280560	274830	216900	214380	259350	248350	223970	228030	354550	395990	285010	281510	197950	201160	163640	182620	169880	182000	240030	235030	189550	188470	214760	201860	277695	215640	253850	199555	173130	175940	0.0293114	fail	pass	WT_S	0.734256	-0.445645	0.445645	pass	TRUE	199555	173130	175940	237530	189010	208310
Q4JC84	249882	325805	279632	259958	247000	245500	256710	264330	234090	251660	287920	305300	448200	426650	227670	259090	274150	280710	291460	301820	264680	264970	246120	245550	282430	280810	264670	240170	246250	260520	242875	277430	296640	264825	0.0499937	fail	pass	ΔGPN_S	1.11906	0.162283	0.162283	pass	TRUE	277430	296640	264825	245835	281620	252420
Q4JAP8	250013	271495	224925	168182	270740	268640	231650	249180	229040	250830	227840	249360	309350	311500	258060	272860	214510	225390	238790	252900	206070	211890	164650	162650	168330	162030	179980	171450	269690	240415	239935	219950	245845	208980	0.163194	fail	fail	WT_S	0.899652	-0.152561	0.152561	pass	FALSE	219950	245845	208980	163650	165180	175715
Q4J9H9	250113	234563	238023	262870	232330	250570	251350	262760	252520	251150	244890	242100	187320	199940	270410	262720	250300	254050	237290	231050	227020	228430	282090	285460	264790	260920	250070	233890	241450	257055	251835	252175	234170	227725	0.234068	fail	fail	WT_S	0.951662	-0.071479	0.071479	fail	FALSE	252175	234170	227725	283775	262855	241980
Q4JCG3	250420	236857	255027	243522	275200	258910	213060	223360	263450	268540	196250	217660	285940	272500	213900	234890	257080	270360	243760	242460	260030	256470	248260	242250	245660	232850	245680	246430	267055	218210	265995	263720	243110	258250	0.802598	fail	fail	ΔGPN_S	1.0184	0.0262983	0.0262983	fail	FALSE	263720	243110	258250	245255	239255	246055
Q4J9U6	251445	241632	286073	241568	244500	242860	246860	252740	255870	265840	243410	255440	236590	208960	252760	252630	286930	279150	290320	286570	275660	297810	235260	233870	258060	236870	254020	231330	243680	249800	260855	283040	288445	286735	0.00278143	pass	pass	ΔGPN_S	1.13772	0.186142	0.186142	pass	TRUE	283040	288445	286735	234565	247465	242675
P39468	251773	320010	185033	185752	256000	253890	249860	238390	252760	259740	266760	261320	428450	385520	283860	294150	175260	194050	179820	182380	185560	193130	165110	181280	177020	185220	205720	200160	254945	244125	256250	184655	181100	189345	0.000122892	pass	pass	WT_S	0.73492	-0.44434	0.44434	pass	TRUE	184655	181100	189345	173195	181120	202940
Q4J9X9	251937	407763	240705	254510	253610	238450	272750	261700	249110	236000	383540	374550	520580	493660	337900	336350	261020	230200	250260	245510	225520	231720	255130	251840	269200	257670	254270	238950	246030	267225	242555	245610	247885	228620	0.316414	fail	fail	WT_S	0.955419	-0.065795	0.065795	fail	FALSE	245610	247885	228620	253485	263435	246610
Q4JCI3	251974	323358	257105	259802	36307	310910	309080	272330	271720	311500	301740	290450	284300	382210	397330	284120	284100	249620	271230	246850	253790	237040	256040	268190	281020	257530	268780	227250	173608	290705	291610	266860	259040	245415	0.903368	fail	fail	ΔGPN_S	1.02036	0.0290799	0.0290799	fail	FALSE	266860	259040	245415	262115	269275	248015
Q4J6K4	252327	293667	232667	195040	256260	231210	269400	264150	260120	232820	267600	279960	393520	363800	234830	222290	214390	175270	296820	273990	227450	208080	209110	195600	200470	189740	189950	185370	243735	266775	246470	194830	285405	217765	0.523289	fail	fail	WT_S	0.922085	-0.117028	0.117028	fail	FALSE	194830	285405	217765	202355	195105	187660
Q4J8M9	253503	333153	202352	209722	270240	221350	304190	247840	251410	225990	296000	295220	442520	363640	317460	284080	203700	200940	213100	202630	211890	181850	206360	222800	200420	201680	223740	203330	245795	276015	238700	202320	207865	196870	0.0125628	fail	pass	WT_S	0.798221	-0.32514	0.32514	pass	TRUE	202320	207865	196870	214580	201050	213535
Q4JAI7	253977	370857	184697	218728	233030	240860	287030	295720	224370	242850	308660	312920	470680	471700	320730	340450	155750	178230	228280	243070	154700	148150	188160	201060	239990	262190	200300	220670	236945	291375	233610	166990	235675	151425	0.0959455	fail	fail	WT_S	0.727219	-0.459538	0.459538	pass	FALSE	166990	235675	151425	194610	251090	210485
Q4JBN7	255452	274070	260005	272848	251580	241660	270020	263790	258180	247480	255460	258090	281890	313640	270350	264990	272650	272520	248040	260200	253620	253000	301160	282030	272090	265800	269240	246770	246620	266905	252830	272585	254120	253310	0.628233	fail	fail	ΔGPN_S	1.01782	0.025489	0.025489	fail	FALSE	272585	254120	253310	291595	268945	258005
Q4J7M9	256143	206302	270617	200570	241540	262540	258730	261960	263380	248710	164210	169120	231000	233880	213340	226260	246550	260790	231560	249120	312820	322860	240150	208730	158890	237240	193310	165100	252040	260345	256045	253670	240340	317840	0.579647	fail	fail	ΔGPN_S	1.0565	0.0792994	0.0792994	fail	FALSE	253670	240340	317840	224440	198065	179205
Q4JB49	256665	178278	134929	70499.7	343520	414340	138790	193380	227640	222320	337020	281920	75691	0	202830	172210	0	253810	72476	212440	102660	168190	69758	99246	90700	126720	0	36574	378930	166085	224980	126905	142458	135425	0.128194	fail	fail	WT_S	0.525702	-0.927683	0.927683	pass	FALSE	126905	142458	135425	84502	108710	18287
Q4J6H6	257310	254425	264055	288080	256330	268300	252170	258200	254040	254820	241700	235520	242130	237250	282820	287130	273310	274840	255420	256850	260400	263510	298320	307640	268370	284300	290000	279850	262315	255185	254430	274075	256135	261955	0.313189	fail	fail	ΔGPN_S	1.02621	0.0373309	0.0373309	fail	FALSE	274075	256135	261955	302980	276335	284925
Q4J8M2	257848	200810	172752	162537	266140	245710	291880	252460	234350	256550	330250	325180	0	0	273740	275690	180940	165700	189770	196930	139870	163300	221310	192430	145780	134850	175290	105560	255925	272170	245450	173320	193350	151585	0.00405061	pass	pass	WT_S	0.669974	-0.577823	0.577823	pass	TRUE	173320	193350	151585	206870	140315	140425
Q4JBT7	259636	334537	121627	321634	380040	360040	27914	276710	139870	373240	391860	298560	400390	435940	296360	184110	0	0	183530	230040	0	316190	19812	432600	510610	370220	273300	323260	370040	152312	256555	0	206785	158095	0.19428	fail	fail	WT_S	0.468451	-1.09403	1.09403	pass	FALSE	0	206785	158095	226206	440415	298280
Q4J7Y3	260227	272845	169788	162472	279440	271340	243590	228410	273530	265050	240950	232000	303980	314260	278070	267810	181300	179280	169890	166740	161000	160520	172820	190490	152540	151200	157520	150260	275390	236000	269290	180290	168315	160760	0.00258091	pass	pass	WT_S	0.652463	-0.616031	0.616031	pass	TRUE	180290	168315	160760	181655	151870	153890
Q4J8J2	260772	219125	313833	376060	330480	336120	228540	225460	223220	220810	179080	182840	234570	240030	240530	237700	378130	359590	264190	270000	305530	305560	483370	446930	313460	286390	367510	358700	333300	227000	222015	368860	267095	305545	0.32091	fail	fail	ΔGPN_S	1.20348	0.267211	0.267211	pass	FALSE	368860	267095	305545	465150	299925	363105
Q4JB16	261323	722757	330723	611520	209550	208280	353260	365940	208570	222340	631700	660470	756590	778580	754430	754770	375000	402820	337430	336970	259300	272820	602000	611310	563650	580930	663210	648020	208915	359600	215455	388910	337200	266060	0.316785	fail	fail	ΔGPN_S	1.26557	0.339789	0.339789	pass	FALSE	388910	337200	266060	606655	572290	655615
Q4J9J0	261510	416777	199487	247942	261360	262000	269070	271110	253870	251650	388990	389390	488040	466620	385740	381880	202770	209570	219610	216540	168470	179960	216720	225760	246200	241800	274370	282800	261680	270090	252760	206170	218075	174215	0.0114709	fail	pass	WT_S	0.762826	-0.390574	0.390574	pass	TRUE	206170	218075	174215	221240	244000	278585
Q4JB20	261918	246627	190197	149630	262030	240650	272980	259620	260290	275940	217670	227740	291900	254640	250130	237680	191570	175170	213450	200420	187590	172980	159330	151870	137890	132210	169780	146700	251340	266300	268115	183370	206935	180285	0.00196681	pass	pass	WT_S	0.726168	-0.461625	0.461625	pass	TRUE	183370	206935	180285	155600	135050	158240
Q4J6Y9	262825	180558	125806	62045.7	246030	244870	255100	264810	284480	281660	182040	183740	172930	160960	184850	198830	99509	104850	104090	114190	171230	160970	48221	85855	56252	53301	68984	59661	245450	259955	283070	102180	109140	166100	0.00399818	pass	pass	WT_S	0.47867	-1.0629	1.0629	pass	TRUE	102180	109140	166100	67038	54776.5	64322.5
P39470	263203	234253	336138	581398	203290	242270	207350	160550	482600	283160	589430	457130	0	0	76819	282140	387320	477340	292710	312930	244860	301670	487820	650690	522190	861820	402750	563120	222780	183950	382880	432330	302820	273265	0.402983	fail	fail	ΔGPN_S	1.27711	0.352877	0.352877	pass	FALSE	432330	302820	273265	569255	692005	482935
Q4J7B0	264272	305088	272492	284755	249350	263220	275030	255620	267390	275020	249680	285490	416220	365900	262750	250490	283050	272530	253070	265620	275060	285620	267920	317460	288110	283840	266070	285130	256285	265325	271205	277790	259345	280340	0.357439	fail	fail	ΔGPN_S	1.0311	0.0441904	0.0441904	fail	FALSE	277790	259345	280340	292690	285975	275600
Q4JBV1	266185	268933	198153	134453	281700	265070	259490	250000	269320	271530	255990	292340	305640	309710	236260	213660	182700	175360	176810	188840	205640	259570	141220	155350	131060	152400	100860	125830	273385	254745	270425	179030	182825	232605	0.0201697	fail	pass	WT_S	0.74442	-0.425812	0.425812	pass	TRUE	179030	182825	232605	148285	141730	113345
Q4J9C6	266275	313090	289428	297472	272900	267310	276090	272240	257190	251920	229650	228110	447730	413550	281420	278080	297150	297930	298620	289160	273930	279780	339500	316620	281330	276800	286960	283620	270105	274165	254555	297540	293890	276855	0.0569907	fail	fail	ΔGPN_S	1.08695	0.120289	0.120289	fail	FALSE	297540	293890	276855	328060	279065	285290
Q4JAC4	267522	261977	312590	139630	224610	231380	378760	375910	195530	198940	200090	203740	369210	400120	196850	201850	389420	379970	298240	310830	244700	252380	152220	144830	147240	145120	125390	122980	227995	377335	197235	384695	304535	248540	0.544984	fail	fail	ΔGPN_S	1.16847	0.224616	0.224616	pass	FALSE	384695	304535	248540	148525	146180	124185
Q4J6Z5	267570	339807	270172	843513	250190	258870	296830	304750	239400	255380	312700	309450	381340	356480	338790	340080	260410	267230	280530	282440	258550	271870	895690	853250	568330	608510	1048100	1087200	254530	300790	247390	263820	281485	265210	0.890081	fail	fail	ΔGPN_S	1.00972	0.01396	0.01396	fail	FALSE	263820	281485	265210	874470	588420	1067650
Q4JAP1	268620	440182	331237	407788	253830	257560	298040	299950	243640	258700	424690	398150	487960	474350	422890	433050	326680	335230	338950	339210	294670	352680	380310	356540	428350	392930	458830	429770	255695	298995	251170	330955	339080	323675	0.0169141	fail	pass	ΔGPN_S	1.23311	0.302296	0.302296	pass	TRUE	330955	339080	323675	368425	410640	444300
Q4JBU3	274837	228427	235355	192092	258680	273730	288890	287810	269650	270260	243700	238190	151210	136940	299650	300870	268790	239500	234280	224390	238030	207140	204880	184670	185600	177570	195400	204430	266205	288350	269955	254145	229335	222585	0.0285649	fail	pass	WT_S	0.856345	-0.223736	0.223736	pass	TRUE	254145	229335	222585	194775	181585	199915
Q4J891	275098	291293	292610	256115	276390	268000	293750	271660	283560	257230	257980	259370	318540	319980	304920	286970	291760	273340	304530	289080	307070	289880	258950	239650	261130	238840	284650	253470	272195	282705	270395	282550	296805	298475	0.0508712	fail	fail	ΔGPN_S	1.06366	0.0890317	0.0890317	fail	FALSE	282550	296805	298475	249300	249985	269060
Q4J702	276572	286045	196635	161182	286940	255190	293430	262410	288190	273270	283750	292350	283390	294180	302170	260430	180090	157540	237470	209100	205320	190290	150860	130760	161450	168550	192250	163220	271065	277920	280730	168815	223285	197805	0.0075026	pass	pass	WT_S	0.710973	-0.492133	0.492133	pass	TRUE	168815	223285	197805	140810	165000	177735
Q4JA41	276862	358873	235235	299158	324530	333470	222760	224040	276430	279940	233010	237700	475020	490080	351160	366270	265140	262540	212420	214080	228360	228870	348100	331510	284470	280010	273300	277560	329000	223400	278185	263840	213250	228615	0.287643	fail	fail	WT_S	0.849648	-0.235063	0.235063	pass	FALSE	263840	213250	228615	339805	282240	275430
Q4JB40	277702	361943	243855	241530	264890	270390	291190	296370	270040	273330	306810	311040	441870	456920	318180	336840	234380	250830	254490	253290	229210	240930	237560	241910	239420	241540	246750	242000	267640	293780	271685	242605	253890	235070	0.0259053	fail	pass	WT_S	0.878119	-0.187512	0.187512	pass	TRUE	242605	253890	235070	239735	240480	244375
Q4J915	279700	371532	321325	249837	262670	270820	296650	265740	292120	290200	254340	241620	632110	617350	242250	241520	316930	322510	326800	304500	332400	324810	239370	261940	268650	259520	241040	228500	266745	281195	291160	319720	315650	328605	0.00665936	pass	pass	ΔGPN_S	1.14882	0.200153	0.200153	pass	TRUE	319720	315650	328605	250655	264085	234770
Q4JAP3	279970	295045	201188	222748	291240	297160	292620	293740	248630	256430	278210	286190	363250	280630	278870	283120	208600	205680	201590	209640	182400	199220	215930	223190	213480	233030	227170	223690	294200	293180	252530	207140	205615	190810	0.00581783	pass	pass	WT_S	0.718607	-0.476726	0.476726	pass	TRUE	207140	205615	190810	219560	223255	225430
Q4J6V4	280082	244690	439637	375492	272910	275680	286970	262320	284570	298040	250300	251110	311750	209090	232540	213350	463610	482290	463150	434920	402630	391220	470050	360440	392810	397270	319170	313210	274295	274645	291305	472950	449035	396925	0.00231766	pass	pass	ΔGPN_S	1.56967	0.650464	0.650464	pass	TRUE	472950	449035	396925	415245	395040	316190
Q4JA68	280308	230513	380225	219883	242990	247280	306850	295860	301870	287000	209490	200000	288780	289870	200560	194380	420950	420720	407170	392680	319520	320310	230660	234740	282400	236520	177030	157950	245135	301355	294435	420835	399925	319915	0.0480276	fail	pass	ΔGPN_S	1.35645	0.439839	0.439839	pass	TRUE	420835	399925	319915	232700	259460	167490
Q4J747	280637	248708	246203	395850	425100	402850	161490	122090	284530	287760	132100	128870	258970	264840	292820	414650	347520	377090	108330	119050	201080	324150	576560	486840	446370	255900	255310	354120	413975	141790	286145	362305	113690	262615	0.763223	fail	fail	WT_S	0.877303	-0.188853	0.188853	pass	FALSE	362305	113690	262615	531700	351135	304715
Q4J859	281700	337343	349345	320393	282590	274910	290330	282580	280580	279210	307280	314380	374310	400060	317620	310410	333200	352010	326750	352590	363730	367790	305840	312710	317800	315800	339120	331090	278750	286455	279895	342605	339670	365760	0.00140763	pass	pass	ΔGPN_S	1.24013	0.310493	0.310493	pass	TRUE	342605	339670	365760	309275	316800	335105
Q4J9A6	282012	179195	222540	365828	429810	560010	206860	171900	160050	163440	427210	413330	0	0	160420	74210	220800	271880	272930	250370	140900	178360	320840	362270	278730	313910	465680	453540	494910	189380	161745	246340	261650	159630	0.621648	fail	fail	WT_S	0.789116	-0.34169	0.34169	pass	FALSE	246340	261650	159630	341555	296320	459610
Q4JBZ7	284133	266890	230495	182872	293370	289820	292810	286420	271100	271280	273300	274350	270280	250160	267600	265650	223230	227940	245690	242950	225230	217930	181610	187600	186690	188840	180750	171740	291595	289615	271190	225585	244320	221580	0.00495134	pass	pass	WT_S	0.811221	-0.301833	0.301833	pass	TRUE	225585	244320	221580	184605	187765	176245
Q4J816	284230	234026	322272	306253	275570	251960	323560	291820	271530	290940	284650	263400	97949	135620	334270	288270	336940	303800	342250	315870	325810	308960	308340	303420	318020	309690	309700	288350	263765	307690	281235	320370	329060	317385	0.0453174	fail	pass	ΔGPN_S	1.13384	0.181219	0.181219	pass	TRUE	320370	329060	317385	305880	313855	299025
Q4JAS4	287308	320467	230737	252815	282190	282220	308960	289780	274430	286270	306100	276610	362170	318990	331460	327470	239940	231600	233350	229110	227450	222970	260600	252470	251700	252540	259830	239750	282205	299370	280350	235770	231230	225210	0.00112971	pass	pass	WT_S	0.803098	-0.316353	0.316353	pass	TRUE	235770	231230	225210	256535	252120	249790
Q4JBG0	287365	250465	319405	256368	333350	342370	282380	292170	239810	234110	227960	223200	186180	393090	237910	234450	298620	314210	322220	324650	324630	332100	250110	212460	270210	246560	287340	271530	337860	287275	236960	306415	323435	328365	0.343927	fail	fail	ΔGPN_S	1.1115	0.152503	0.152503	pass	FALSE	306415	323435	328365	231285	258385	279435
Q4JB77	287895	371518	293990	274742	332020	341350	254400	244970	287290	267340	274920	272650	555670	556770	284050	285050	342740	301080	277750	282600	272180	287590	295530	296700	258040	252060	282700	263420	336685	249685	277315	321910	280175	279885	0.844943	fail	fail	ΔGPN_S	1.02117	0.0302243	0.0302243	fail	FALSE	321910	280175	279885	296115	255050	273060
Q4JAF5	289317	344548	247107	206665	286220	266660	329980	300990	284430	267620	246400	238680	448060	410670	375210	348270	235120	212040	275820	248580	256340	254740	198650	202230	217570	194880	225280	201380	276440	315485	276025	223580	262200	255540	0.0755957	fail	fail	WT_S	0.854104	-0.227516	0.227516	pass	FALSE	223580	262200	255540	200440	206225	213330
Q4JB82	290050	311443	304828	257587	294080	309620	292700	293550	272510	277840	225310	231480	423950	414390	285300	288230	289210	306610	263320	287850	336920	345060	217940	267350	248760	258940	272520	280010	301850	293125	275175	297910	275585	340990	0.515466	fail	fail	ΔGPN_S	1.05095	0.0716954	0.0716954	fail	FALSE	297910	275585	340990	242645	253850	276265
Q4JC49	291388	354667	263668	261733	282110	297080	328810	311540	259610	269180	294020	283680	499830	365550	352030	332890	256730	272650	270250	267680	252450	262250	281830	251830	266230	240170	273390	256950	289595	320175	264395	264690	268965	257350	0.167853	fail	fail	WT_S	0.904869	-0.144219	0.144219	fail	FALSE	264690	268965	257350	266830	253200	265170
Q4J974	291463	232513	300677	285187	311260	307950	317140	301030	253910	257490	250570	199440	193830	159380	298640	293220	328570	328250	320110	312470	267900	246760	328510	295910	248730	234070	287460	316440	309605	309085	255700	328410	316290	257330	0.761199	fail	fail	ΔGPN_S	1.03161	0.0448985	0.0448985	fail	FALSE	328410	316290	257330	312210	241400	301950
Q4J6K5	291480	240822	230880	203785	353820	344920	238990	248710	272930	289510	170610	173240	287550	323240	251460	238830	235720	238340	204790	204700	252870	248860	234750	204850	184100	193360	209930	195720	349370	243850	281220	237030	204745	250865	0.147244	fail	fail	WT_S	0.792096	-0.336254	0.336254	pass	FALSE	237030	204745	250865	219800	188730	202825
Q4JA98	292847	441950	217405	268660	283660	265240	349730	332990	263530	261930	358660	359050	610580	575850	375310	372250	223340	226350	221330	212900	214480	206030	274410	275320	259630	243970	285030	273600	274450	341360	262730	224845	217115	210255	0.038564	fail	pass	WT_S	0.742385	-0.42976	0.42976	pass	TRUE	224845	217115	210255	274865	251800	279315
Q4J9P6	293147	290990	251443	188388	270770	294020	306920	304050	290850	292270	268220	273600	343330	326810	261270	272710	231240	252190	244670	248920	267120	264520	173830	177240	212440	195020	180860	190940	282395	305485	291560	241715	246795	265820	0.0137636	fail	pass	WT_S	0.857739	-0.221389	0.221389	pass	TRUE	241715	246795	265820	175535	203730	185900
Q4JB71	293742	262867	280698	295268	309430	280600	313690	316690	265080	276960	286170	274990	237390	213290	275140	290220	277760	300980	273490	268230	254410	309320	296110	312950	283990	304270	281290	293000	295015	315190	271020	289370	270860	281865	0.399703	fail	fail	WT_S	0.955596	-0.0655274	0.0655274	fail	FALSE	289370	270860	281865	304530	294130	287145
Q4J8P3	294262	384853	240653	208697	307510	284650	331370	324840	263350	253850	336000	335900	362030	395240	439340	440610	245460	239930	256390	270830	209160	222150	184680	186510	201670	200270	252290	226760	296080	328105	258600	242695	263610	215655	0.0930958	fail	fail	WT_S	0.817821	-0.290143	0.290143	pass	FALSE	242695	263610	215655	185595	200970	239525
Q4JC29	295982	327512	357752	392495	297420	306750	320140	312640	273490	265450	326140	323600	302040	287060	358290	367940	374530	373180	387670	379930	317340	313860	402710	398130	399780	397650	376520	380180	302085	316390	269470	373855	383800	315600	0.0718405	fail	fail	ΔGPN_S	1.2087	0.273451	0.273451	pass	FALSE	373855	383800	315600	400420	398715	378350
Q4J9D5	297835	277575	265770	264330	286130	282010	314250	309470	296040	299110	305420	325670	24000	266210	346980	397170	244890	269210	281280	277570	257140	264530	246920	272770	255910	258660	283130	268590	284070	311860	297575	257050	279425	260835	0.0388799	fail	pass	WT_S	0.89234	-0.164335	0.164335	pass	TRUE	257050	279425	260835	259845	257285	275860
Q4JB43	298312	252520	516390	339430	284150	307770	296530	281840	288450	331130	264740	301390	177430	186180	292160	293220	507510	441070	646990	502840	510600	489330	391650	388880	332590	340170	297810	285480	295960	289185	309790	474290	574915	499965	0.00209746	pass	pass	ΔGPN_S	1.73104	0.791641	0.791641	pass	TRUE	474290	574915	499965	390265	336380	291645
P11386	298570	358583	321117	302168	294050	287890	338870	328770	279290	262550	333490	340350	417610	334140	363280	362630	334040	339450	356120	338480	286330	272280	309360	287320	288850	284690	324890	317900	290970	333820	270920	336745	347300	279305	0.467528	fail	fail	ΔGPN_S	1.07552	0.105028	0.105028	fail	FALSE	336745	347300	279305	298340	286770	321395
Q4J8N6	298695	328152	262647	275850	287930	288210	312500	308830	290040	304660	318840	332670	310910	290490	367710	348290	278200	271910	263890	262320	247350	252210	264590	299100	281500	266010	281030	262870	288070	310665	297350	275055	263105	249780	0.0213212	fail	pass	WT_S	0.879314	-0.18555	0.18555	pass	TRUE	275055	263105	249780	281845	273755	271950
Q4JCE8	299518	398690	289712	334505	294270	299070	290700	289280	313830	309960	344290	340300	513320	540500	323640	330090	311620	312420	286780	279870	272150	275430	316710	340940	343390	347780	325150	333060	296670	289990	311895	312020	283325	273790	0.498516	fail	fail	WT_S	0.967259	-0.0480265	0.0480265	fail	FALSE	312020	283325	273790	328825	345585	329105
Q4JBS6	299720	412530	321068	325708	293780	290320	336590	317730	275540	284360	357190	366510	541780	501120	352640	355940	298660	304790	354390	355830	310030	302710	283810	307550	328180	320700	370700	343310	292050	327160	279950	301725	355110	306370	0.3903	fail	fail	ΔGPN_S	1.07123	0.099265	0.099265	fail	FALSE	301725	355110	306370	295680	324440	357005
Q4J8G3	302515	308637	222135	242647	271280	289410	305570	317550	314580	316700	287060	296170	358030	327500	294400	288660	224800	232340	205430	205800	234090	230350	219840	247760	237520	258890	247470	244400	280345	311560	315640	228570	205615	232220	0.00445909	pass	pass	WT_S	0.734294	-0.44557	0.44557	pass	TRUE	228570	205615	232220	233800	248205	245935
Q4J9K5	303325	405548	300952	298207	312430	322220	330650	340290	265700	248660	390000	343870	471110	423690	400900	403720	315440	324040	246540	279560	325430	314700	310330	303580	276790	288230	302980	307330	317325	335470	257180	319740	263050	320065	0.941356	fail	fail	WT_S	0.992176	-0.0113326	0.0113326	fail	FALSE	319740	263050	320065	306955	282510	305155
Q4JCL7	303578	404200	354462	368497	283270	292520	333020	324090	300490	288080	324520	329270	548170	512550	344330	366360	368810	350670	352690	359200	357750	337650	379230	322230	356060	371130	402030	380300	287895	328555	294285	359740	355945	347700	0.0178426	fail	pass	ΔGPN_S	1.16761	0.223561	0.223561	pass	TRUE	359740	355945	347700	350730	363595	391165
Q4JC53	303617	379257	343053	347900	268240	288130	325880	352370	263760	323320	334150	351540	497300	504540	275360	312650	327150	372680	364870	379370	299280	314970	318070	336760	344800	397590	322870	367310	278185	339125	293540	349915	372120	307125	0.209976	fail	fail	ΔGPN_S	1.12989	0.176182	0.176182	pass	FALSE	349915	372120	307125	327415	371195	345090
Q4JBJ7	305088	323935	290728	276347	295130	289790	310170	336360	304510	294570	342080	347330	263470	385710	301330	303690	287710	286360	326100	294410	286280	263510	263660	261440	271710	319600	270250	271420	292460	323265	299540	287035	310255	274895	0.361221	fail	fail	WT_S	0.952932	-0.0695553	0.0695553	fail	FALSE	287035	310255	274895	262550	295655	270835
Q4J9R3	305263	235253	397490	162802	279180	309160	433870	322840	258800	227730	207220	241220	242210	299310	206960	214600	359970	302370	439670	331130	462850	488950	140410	144740	180640	117940	162120	230960	294170	378355	243265	331170	385400	475900	0.18543	fail	fail	ΔGPN_S	1.30212	0.380864	0.380864	pass	FALSE	331170	385400	475900	142575	149290	196540
Q4J6U6	306814	257137	333348	276375	38296	354360	345880	429080	404430	268840	261980	297260	312230	79500	263540	328310	299410	337030	316170	383610	373560	290310	323650	310490	220040	242730	273750	287590	196328	387480	336635	318220	349890	331935	0.6705	fail	fail	ΔGPN_S	1.08648	0.119665	0.119665	fail	FALSE	318220	349890	331935	317070	231385	280670
Q4J810	306850	331308	405147	459243	265800	261160	305990	311610	349600	346940	288790	293380	414210	371470	308900	311100	442980	465750	357620	369450	398390	396690	462120	491310	464440	478520	427350	431720	263480	308800	348270	454365	363535	397540	0.0527616	fail	fail	ΔGPN_S	1.32034	0.400911	0.400911	pass	FALSE	454365	363535	397540	476715	471480	429535
Q4J8S5	307892	203798	347048	334227	412730	429450	191960	182490	304590	326130	172340	173380	92335	140290	328440	316000	431370	440810	254320	265130	349020	341640	398370	420040	253270	250290	328890	354500	421090	187225	315360	436090	259725	345330	0.667691	fail	fail	ΔGPN_S	1.12718	0.172714	0.172714	pass	FALSE	436090	259725	345330	409205	251780	341695
Q9HH76	308092	340875	297255	280752	313080	278470	279940	309760	322580	344720	322150	343330	465470	442270	215010	257020	273420	355170	245600	314050	271320	323970	258270	291200	267580	301690	259070	306700	295775	294850	333650	314295	279825	297645	0.54016	fail	fail	WT_S	0.964826	-0.0516586	0.0516586	fail	FALSE	314295	279825	297645	274735	284635	282885
Q4J764	308402	247582	214790	107720	282270	292690	309940	314900	319700	330910	244800	242790	254850	251790	243730	247530	159340	164360	189370	173270	305620	296780	104710	102870	104220	118360	114010	102150	287480	312420	325305	161850	181320	301200	0.105778	fail	fail	WT_S	0.696462	-0.521884	0.521884	pass	FALSE	161850	181320	301200	103790	111290	108080
Q4JBP1	308530	372852	320110	339773	299900	298050	327560	332550	293440	299680	304800	310090	419760	411950	399690	390820	336450	333090	337110	333920	288940	291150	364120	370650	323420	331170	320310	328970	298975	330055	296560	334770	335515	290045	0.565343	fail	fail	ΔGPN_S	1.03753	0.053157	0.053157	fail	FALSE	334770	335515	290045	367385	327295	324640
Q4J8N5	309108	352608	255345	241167	317000	303540	315570	302200	313090	303250	304630	306270	409250	374060	363400	358040	286450	260720	256470	251830	245730	230870	253570	241340	231580	223270	271170	226070	310270	308885	308170	273585	254150	238300	0.00625635	pass	pass	WT_S	0.82607	-0.275665	0.275665	pass	TRUE	273585	254150	238300	247455	227425	248620
Q4J9Z9	310142	382412	284607	281178	301890	284430	340760	331830	307410	294530	345810	343700	489840	449260	329980	335880	298000	278810	291770	299310	262580	277170	287190	279220	276680	294370	283000	266610	293160	336295	300970	288405	295540	269875	0.1708	fail	fail	WT_S	0.917667	-0.123958	0.123958	fail	FALSE	288405	295540	269875	283205	285525	274805
Q4JC97	312835	291875	257715	215085	305380	297130	338820	332230	299470	303980	290170	292980	332320	307290	269150	259340	254510	254240	264120	265500	257210	250710	214720	188970	217730	213610	218910	236570	301255	335525	301725	254375	264810	253960	0.009759	pass	pass	WT_S	0.823805	-0.279625	0.279625	pass	TRUE	254375	264810	253960	201845	215670	227740
Q4J8Q0	313247	433810	268410	259212	322790	295440	322360	323100	312280	303510	381610	365030	568020	599660	340070	348470	249490	265690	281130	269560	266680	277910	258170	256840	254260	273140	256940	255920	309115	322730	307895	257590	275345	272295	0.00348468	pass	pass	WT_S	0.856865	-0.222861	0.222861	pass	TRUE	257590	275345	272295	257505	263700	256430
Q4JA77	313295	556370	354545	374002	328550	347330	290190	297510	303750	312440	616240	599730	595360	543390	479900	503600	329560	370170	340710	351290	354170	381370	372590	379500	336540	392930	375320	387130	337940	293850	308095	349865	346000	367770	0.0477499	fail	pass	ΔGPN_S	1.13167	0.178447	0.178447	pass	TRUE	349865	346000	367770	376045	364735	381225
Q4J6R2	314337	274538	261547	237303	342310	351280	314730	303940	285200	288560	313160	302110	171270	193320	331780	335590	269150	274930	274850	271820	241730	236800	237250	242450	229690	226830	254910	232690	346795	309335	286880	272040	273335	239265	0.0635234	fail	fail	WT_S	0.832059	-0.265242	0.265242	pass	FALSE	272040	273335	239265	239850	228260	243800
Q4J8T2	314705	351700	372680	411650	313270	299670	341990	333330	304980	294990	317000	335040	384960	349700	367040	356460	376490	354920	375800	366570	376360	385940	430170	389600	412920	431290	416160	389760	306470	337660	299985	365705	371185	381150	0.0096864	pass	pass	ΔGPN_S	1.18422	0.243937	0.243937	pass	TRUE	365705	371185	381150	409885	422105	402960
Q4J6J0	317283	368175	336937	345287	301240	308550	330810	335590	309480	318030	322360	345540	381750	472230	343830	343340	338150	350330	342970	350740	312830	326600	337880	346430	349590	383900	324340	329580	304895	333200	313755	344240	346855	319715	0.177511	fail	fail	ΔGPN_S	1.06194	0.0867057	0.0867057	fail	FALSE	344240	346855	319715	342155	366745	326960
Q4JAD0	317585	335407	291967	366850	297300	308530	356450	344550	306810	291870	381470	371630	311000	313830	334600	299910	303600	320000	290130	290740	270230	277100	421440	378860	317540	364750	353210	365300	302915	350500	299340	311800	290435	273665	0.266219	fail	fail	WT_S	0.919334	-0.121339	0.121339	fail	FALSE	311800	290435	273665	400150	341145	359255
Q4JB18	317658	417030	279605	336375	296350	289530	372340	367390	289430	290910	281360	275670	593210	526980	406310	418650	299030	289180	274470	287970	258650	268330	335400	375240	307080	349760	331120	319650	292940	369865	290170	294105	281220	263490	0.239806	fail	fail	WT_S	0.880207	-0.184086	0.184086	pass	FALSE	294105	281220	263490	355320	328420	325385
Q4JBQ3	318270	353838	386937	365522	330460	331350	334350	332360	284530	296570	364110	372970	430520	431000	264740	259690	373850	366400	388420	412090	375340	405520	335140	363080	394630	374170	392230	333880	330905	333355	290550	370125	400255	390430	0.0140439	fail	pass	ΔGPN_S	1.21575	0.281846	0.281846	pass	TRUE	370125	400255	390430	349110	384400	363055
Q4J7M6	318503	288692	209513	195398	344170	323170	319460	306960	320040	297220	330670	329080	97387	88477	442620	443920	203310	198990	239900	201210	222470	191200	200010	185930	183510	201640	200000	201300	333670	313210	308630	201150	220555	206835	0.000345153	pass	pass	WT_S	0.657806	-0.604266	0.604266	pass	TRUE	201150	220555	206835	192970	192575	200650
Q4J805	320850	392325	313243	258032	305560	312270	359000	340870	295030	312370	357630	357290	485580	458870	320970	373610	286800	314290	323290	333260	320470	301350	237910	246940	262520	265100	279380	256340	308915	349935	303700	300545	328275	310910	0.67255	fail	fail	WT_S	0.976292	-0.0346152	0.0346152	fail	FALSE	300545	328275	310910	242425	263810	267860
Q4JAL1	321720	445008	261580	246792	318980	315580	344800	338580	293940	318440	348460	377850	628850	588140	347700	379050	243470	250100	285520	275420	252190	262780	237660	238810	217530	272880	261620	252250	317280	341690	306190	246785	280470	257485	0.0141111	fail	pass	WT_S	0.813067	-0.298553	0.298553	pass	TRUE	246785	280470	257485	238235	245205	256935
Q4JA53	322038	412213	299335	280423	316150	309550	330990	323190	315240	337110	335510	352880	567400	531150	349370	336970	298130	279920	305850	312160	286640	313310	257010	275420	283620	291470	294720	280300	312850	327090	326175	289025	309005	299975	0.037146	fail	pass	WT_S	0.929501	-0.105471	0.105471	fail	FALSE	289025	309005	299975	266215	287545	287510
Q4J946	323073	382640	595172	438677	374930	347180	295180	289820	309620	321710	236210	275250	671150	604190	223520	285520	645700	600630	594260	574420	581480	574540	501170	530370	412240	438090	388500	361690	361055	292500	315665	623165	584340	578010	0.000379249	pass	pass	ΔGPN_S	1.84222	0.881444	0.881444	pass	TRUE	623165	584340	578010	515770	425165	375095
Q4JCA0	325400	373542	403707	428125	292410	300710	343640	347770	325020	342850	371370	327190	395300	366660	385920	394810	438710	418310	407880	386170	397810	373360	445990	428800	461200	438400	391860	402500	296560	345705	333935	428510	397025	385585	0.0161961	fail	pass	ΔGPN_S	1.24065	0.311093	0.311093	pass	TRUE	428510	397025	385585	437395	449800	397180
Q4J6U2	325545	511643	171817	223635	309610	321570	337920	361370	305990	316810	430750	452840	667870	698540	401430	418430	169560	180730	180510	189680	146500	163920	212380	214090	220490	229940	224530	240380	315590	349645	311400	175145	185095	155210	0.000506002	pass	pass	WT_S	0.527782	-0.921987	0.921987	pass	TRUE	175145	185095	155210	213235	225215	232455
Q4J979	325692	393710	186750	204367	324170	318500	359560	352250	308790	290880	397010	387150	440590	349430	397260	390820	208290	184600	199150	189890	176830	161740	213940	192720	198030	178490	233690	209330	321335	355905	299835	196445	194520	169285	0.00169182	pass	pass	WT_S	0.573395	-0.802399	0.802399	pass	TRUE	196445	194520	169285	203330	188260	221510
Q4JA16	326025	360715	471538	418592	336510	335280	329830	318200	320100	316230	351380	354290	363760	353480	369060	372320	468430	460190	485080	483650	466400	465480	405810	384960	426870	413430	455810	424670	335895	324015	318165	464310	484365	465940	6.15664e-05	pass	pass	ΔGPN_S	1.44633	0.532392	0.532392	pass	TRUE	464310	484365	465940	395385	420150	440240
Q4J952	327700	507968	327278	372490	288160	312760	340290	318050	369690	337250	389980	381380	726630	758630	399680	391510	307410	316520	337560	329450	345390	327340	360800	365660	375860	406150	382710	343760	300460	329170	353470	311965	333505	336365	0.981559	fail	fail	WT_S	0.998713	-0.00185758	0.00185758	fail	FALSE	311965	333505	336365	363230	391005	363235
Q4J9M3	329228	362600	421568	414040	331040	324720	338900	348810	315910	315990	336480	334610	383890	383600	374530	362490	428490	415640	439870	438490	403440	403480	412220	407900	428390	416350	413450	405930	327880	343855	315950	422065	439180	403460	0.00213859	pass	pass	ΔGPN_S	1.28047	0.356678	0.356678	pass	TRUE	422065	439180	403460	410060	422370	409690
Q4JBY2	329935	285665	74728.2	41199.2	326440	305010	312590	290550	395430	349590	330230	319340	222120	189220	321890	331190	58605	61890	83863	81828	80672	81511	38831	25222	49847	49365	44997	38933	315725	301570	372510	60247.5	82845.5	81091.5	0.00036638	pass	pass	WT_S	0.226494	-2.14246	2.14246	pass	TRUE	60247.5	82845.5	81091.5	32026.5	49606	41965
Q4JB02	330870	411740	293005	271258	335970	328490	354950	349100	312620	304090	344490	341360	531850	504910	378570	369260	302620	306430	312710	311780	275660	248830	273810	269190	276460	247460	288120	272510	332230	352025	308355	304525	312245	262245	0.131578	fail	fail	WT_S	0.885559	-0.175339	0.175339	pass	FALSE	304525	312245	262245	271500	261960	280315
Q4J9Y2	331423	353385	351748	365057	364320	363960	345150	329350	295500	290260	301680	316150	359900	358450	378590	405540	406100	380300	327640	360320	317980	318150	381470	403510	333410	340450	379520	351980	364140	337250	292880	393200	343980	318065	0.538904	fail	fail	ΔGPN_S	1.06133	0.0858684	0.0858684	fail	FALSE	393200	343980	318065	392490	336930	365750
Q4J710	331900	219902	288938	259782	454730	458120	262090	271580	271080	273800	188270	188310	218240	204460	259060	261070	308700	310570	211870	215650	348980	337860	284940	313600	220380	233920	253350	252500	456425	266835	272440	309635	213760	343420	0.58976	fail	fail	WT_S	0.870558	-0.199987	0.199987	pass	FALSE	309635	213760	343420	299270	227150	252925
Q4JCB1	332665	322047	333068	303370	351030	352240	287430	318770	352410	334110	323970	312320	298320	327780	317890	352000	347870	345340	304020	324380	324770	352030	312080	295170	321690	299020	301990	290270	351635	303100	343260	346605	314200	338400	0.983065	fail	fail	ΔGPN_S	1.00121	0.00174811	0.00174811	fail	FALSE	346605	314200	338400	303625	310355	296130
Q4JC50	333137	407093	240693	246793	361930	322610	384280	339690	294770	295540	419380	389160	456620	535250	340190	301960	252590	256290	256090	248980	218040	212170	231820	238780	249650	273600	242420	244490	342270	361985	295155	254440	252535	215105	0.0172939	fail	pass	WT_S	0.722506	-0.468918	0.468918	pass	TRUE	254440	252535	215105	235300	261625	243455
Q4JA57	334172	401763	222145	218202	307780	336300	341400	354070	327310	338170	370450	352360	489600	478450	347180	372540	216190	225410	221800	227980	213340	228150	188470	204440	213140	231960	237620	233580	322040	347735	332740	220800	224890	220745	0.000121842	pass	pass	WT_S	0.664763	-0.589088	0.589088	pass	TRUE	220800	224890	220745	196455	222550	235600
Q4JAR7	334602	331515	276462	274340	323760	333650	352900	325010	338000	334290	423650	410790	329850	239910	295820	289070	262040	296650	276600	264820	266490	292170	253450	304180	271050	332590	238020	246750	328705	338955	336145	279345	270710	279330	0.000157534	pass	pass	WT_S	0.826241	-0.275365	0.275365	pass	TRUE	279345	270710	279330	278815	301820	242385
Q4JCP8	335653	418912	312867	297713	326410	326290	355020	356410	321020	328770	372660	369890	514330	518210	370740	367640	294330	319760	327900	333310	297000	304900	279130	290870	304650	307920	305300	298410	326350	355715	324895	307045	330605	300950	0.166976	fail	fail	WT_S	0.932112	-0.101424	0.101424	fail	FALSE	307045	330605	300950	285000	306285	301855
Q4J9P4	336912	275380	402013	392242	364200	344680	345780	323600	325110	318100	306380	273550	137880	151920	396700	385850	440560	424940	409080	390600	378790	368110	441150	400410	387040	360540	387610	376700	354440	334690	321605	432750	399840	373450	0.0294721	fail	pass	ΔGPN_S	1.19323	0.254873	0.254873	pass	TRUE	432750	399840	373450	420780	373790	382155
P39466	336950	401798	249512	240278	327810	328780	331810	343120	344690	345490	347470	351460	519300	512550	334780	345230	240500	255510	248860	260620	240630	250950	228920	243150	231600	261330	241260	235410	328295	337465	345090	248005	254740	245790	9.49049e-05	pass	pass	WT_S	0.740501	-0.433427	0.433427	pass	TRUE	248005	254740	245790	236035	246465	238335
Q4J8I4	337355	389267	335417	328238	344670	346440	310570	315550	349730	357170	315810	336900	511540	389010	382970	399370	337050	371560	313050	337650	322690	330500	367370	359860	308740	306760	324410	302290	345555	313060	353450	354305	325350	326595	0.906865	fail	fail	WT_S	0.994254	-0.00831317	0.00831317	fail	FALSE	354305	325350	326595	363615	307750	313350
P38619	337782	616778	218578	235427	337370	313790	397570	388840	285300	303820	377500	395760	1203600	1134400	286450	302960	201240	209860	247260	255940	199190	197980	217160	205610	220620	239350	267920	261900	325580	393205	294560	205550	251600	198585	0.0237066	fail	pass	WT_S	0.647099	-0.627941	0.627941	pass	TRUE	205550	251600	198585	211385	229985	264910
Q4JAJ7	338075	418745	305815	303363	334120	321570	370530	355450	326720	320060	343640	330650	583080	476770	389990	388340	303300	315390	307960	308250	294550	305440	295640	279600	309790	300070	303010	332070	327845	362990	323390	309345	308105	299995	0.0661915	fail	fail	WT_S	0.904577	-0.144684	0.144684	fail	FALSE	309345	308105	299995	287620	304930	317540
Q4J986	338345	522612	306133	346930	315580	324530	361580	363120	330080	335180	453910	449520	462870	487640	641430	640300	337070	332650	275760	284410	300910	306000	353100	343470	297960	304650	397830	384570	320055	362350	332630	334860	280085	303455	0.186456	fail	fail	WT_S	0.904796	-0.144335	0.144335	fail	FALSE	334860	280085	303455	348285	301305	391200
Q4J824	340012	387998	477752	516755	359360	367980	326100	321680	325680	339270	366050	355420	423340	451220	364660	367300	488700	487090	493570	488380	460140	448630	483970	528340	508830	559730	501060	518600	363670	323890	332475	487895	490975	454385	0.00121491	pass	pass	ΔGPN_S	1.4051	0.490677	0.490677	pass	TRUE	487895	490975	454385	506155	534280	509830
Q4J9P7	341162	326465	468398	485757	428790	469570	286980	289450	280590	291590	283650	280770	391800	388260	295600	318710	450940	525140	442520	484370	440050	467370	503070	516550	457520	461470	484410	491520	449180	288215	286090	488040	463445	453710	0.0816143	fail	fail	ΔGPN_S	1.37295	0.45728	0.45728	pass	FALSE	488040	463445	453710	509810	459495	487965
Q4JC18	343093	432415	271697	258902	338720	307260	363490	342970	336260	369860	440730	413070	450310	601130	325810	363440	292340	290280	277100	272250	234790	263420	236580	265510	275280	273060	234910	268070	322990	353230	353060	291310	274675	249105	0.0108201	fail	pass	WT_S	0.791903	-0.336604	0.336604	pass	TRUE	291310	274675	249105	251045	274170	251490
Q4J8L2	343187	380255	395033	377688	342320	344720	339970	321810	357560	352740	362070	351810	437260	400220	368350	361820	403350	406880	395200	401680	380400	382690	384950	378980	387550	378690	368960	367000	343520	330890	355150	405115	398440	381545	0.00638325	pass	pass	ΔGPN_S	1.15107	0.202981	0.202981	pass	TRUE	405115	398440	381545	381965	383120	367980
Q4J6I5	343633	398037	292625	291295	334660	325980	360310	350350	343470	347030	369770	357560	475380	460840	351840	372830	286690	297450	302990	303830	282950	281840	298800	291040	296070	306160	278880	276820	330320	355330	345250	292070	303410	282395	0.00574175	pass	pass	WT_S	0.851562	-0.231817	0.231817	pass	TRUE	292070	303410	282395	294920	301115	277850
Q4JBA7	345482	234865	142095	109360	377450	368070	415970	451640	225490	234270	301690	293520	172300	181900	231660	228120	108010	136850	172370	177900	122680	134760	102270	96591	104210	98991	132760	121340	372760	433805	229880	122430	175135	128720	0.0315156	fail	pass	WT_S	0.411295	-1.28175	1.28175	pass	TRUE	122430	175135	128720	99430.5	101600	127050
Q4J9A5	345652	296122	486305	427278	314290	297000	372530	372500	350200	367390	377750	387650	153350	172690	346230	339060	470490	451750	554040	536200	456130	449220	474390	443240	450150	423090	396640	376160	305645	372515	358795	461120	545120	452675	0.0172282	fail	pass	ΔGPN_S	1.40692	0.492543	0.492543	pass	TRUE	461120	545120	452675	458815	436620	386400
Q4JC05	346697	403493	327388	315828	346210	358910	341520	348800	343650	341090	398010	393530	497690	471670	315360	344700	308500	322860	334020	343860	313150	341940	293610	307100	307600	339380	329910	317370	352560	345160	342370	315680	338940	327545	0.0588354	fail	fail	WT_S	0.944308	-0.0826711	0.0826711	fail	FALSE	315680	338940	327545	300355	323490	323640
Q4J8V8	350495	319255	258388	275210	379710	376890	327630	318860	354680	345200	271860	279270	310920	312130	363550	377800	276050	286640	247270	251010	240440	248920	304070	319290	256570	246980	268170	256180	378300	323245	349940	281345	249140	244680	0.00939411	pass	pass	WT_S	0.73721	-0.439853	0.439853	pass	TRUE	281345	249140	244680	311680	251775	262175
Q4JB26	351335	286770	422345	378985	364960	367480	316150	319320	366240	373860	278740	280670	273050	214200	330530	343430	445700	454770	397610	396590	419640	419760	396750	428540	373370	382160	338250	354840	366220	317735	370050	450235	397100	419700	0.0357841	fail	pass	ΔGPN_S	1.20211	0.265575	0.265575	pass	TRUE	450235	397100	419700	412645	377765	346545
Q4J6X4	351570	290690	162997	85120.3	321100	344060	376440	377740	343830	346250	280520	279760	295480	280210	309710	298460	173730	186970	135930	135950	173060	172340	76864	83069	78711	80882	98136	93060	332580	377090	345040	180350	135940	172700	0.00058688	pass	pass	WT_S	0.463625	-1.10897	1.10897	pass	TRUE	180350	135940	172700	79966.5	79796.5	95598
Q4J6P7	351597	334093	409433	456467	353900	349320	351140	342370	357600	355250	386680	387870	232930	241070	378390	377620	420310	413420	413600	413430	396260	399580	434410	448490	459490	455210	474780	466420	351610	346755	356425	416865	413515	397920	0.000866331	pass	pass	ΔGPN_S	1.1645	0.219707	0.219707	pass	TRUE	416865	413515	397920	441450	457350	470600
Q4J6H4	351680	217637	582225	639932	339220	419420	244890	285420	407240	413890	226070	0	415250	471800	192700	0	562720	723890	573800	602650	458820	571470	570440	895770	674690	727320	357920	613450	379320	265155	410565	643305	588225	515145	0.0162013	fail	pass	ΔGPN_S	1.65555	0.727313	0.727313	pass	TRUE	643305	588225	515145	733105	701005	485685
Q4JAI3	352030	416548	265423	287472	346210	339820	380330	366370	348960	330490	342620	339940	530890	516530	391230	378080	264030	259400	263330	269560	275610	260610	312420	289670	303240	280590	273010	265900	343015	373350	339725	261715	266445	268110	0.00134563	pass	pass	WT_S	0.753979	-0.407403	0.407403	pass	TRUE	261715	266445	268110	301045	291915	269455
Q4J8W6	352417	379375	456262	386810	429570	412230	315200	316860	338710	301930	309590	312710	499090	498100	327100	329660	482690	476840	460630	461040	446330	410040	424500	418120	362650	374740	368410	372440	420900	316030	320320	479765	460835	428185	0.0501037	fail	fail	ΔGPN_S	1.29467	0.372579	0.372579	pass	FALSE	479765	460835	428185	421310	368695	370425
Q4J9Q3	354163	433395	367738	359162	335080	338520	370120	368570	351900	360790	397200	410060	491150	542260	380900	378800	341740	359190	405240	395540	342650	362070	328640	336990	367720	369000	379990	372630	336800	369345	356345	350465	400390	352360	0.511803	fail	fail	ΔGPN_S	1.03833	0.0542647	0.0542647	fail	FALSE	350465	400390	352360	332815	368360	376310
Q4JBL7	354283	314903	350463	357882	373330	370430	350750	346170	343680	341340	333530	342920	209090	224920	382410	396550	351020	349960	353920	368670	335210	344000	358330	325950	370210	368870	364710	359220	371880	348460	342510	350490	361295	339605	0.744443	fail	fail	WT_S	0.989218	-0.0156401	0.0156401	fail	FALSE	350490	361295	339605	342140	369540	361965
Q4J6W7	354987	389157	307790	260622	353990	351920	373120	356590	338040	356260	303570	298550	500310	462370	387660	382480	321710	327910	298540	308400	292840	297340	247290	279380	258670	252940	257360	268090	352955	364855	347150	324810	303470	295090	0.0100566	fail	pass	WT_S	0.867047	-0.205818	0.205818	pass	TRUE	324810	303470	295090	263335	255805	262725
Q4J9D7	355053	197529	581270	450738	375080	418370	229220	317530	365670	424450	95564	254640	0	0	400320	434650	560970	556920	614740	608780	566590	579620	410030	316650	451680	349390	681460	495220	396725	273375	395060	558945	611760	573105	0.00666828	pass	pass	ΔGPN_S	1.63713	0.711173	0.711173	pass	TRUE	558945	611760	573105	363340	400535	588340
Q4JC71	355757	316247	367892	346007	356160	375120	330560	355220	363170	354310	286910	278380	365420	228200	368110	370460	382500	368420	358230	364730	371880	361590	358980	347990	360560	327250	361450	319810	365640	342890	358740	375460	361480	366735	0.198066	fail	fail	ΔGPN_S	1.03411	0.0483902	0.0483902	fail	FALSE	375460	361480	366735	353485	343905	340630
Q4JAC8	355862	417417	348107	325868	334090	335320	395640	400660	333890	335570	397000	395860	474400	449520	382930	404790	343130	343140	362540	379980	330200	329650	312730	299600	331270	356460	324030	331120	334705	398150	334730	343135	371260	329925	0.766568	fail	fail	WT_S	0.978208	-0.0317871	0.0317871	fail	FALSE	343135	371260	329925	306165	343865	327575
Q4J8S2	356130	337765	385893	370175	403250	400280	364390	355030	307610	306220	310940	294550	445320	425130	270260	280390	379340	391500	385400	411690	357420	390010	344340	354640	362130	394160	376500	389280	401765	359710	306915	385420	398545	373715	0.353194	fail	fail	ΔGPN_S	1.08357	0.115798	0.115798	fail	FALSE	385420	398545	373715	349490	378145	382890
Q4JCB3	356453	395887	382468	358048	376830	360450	352380	338910	354950	355200	324560	327990	452760	436390	413960	419660	390290	393510	396760	392900	360020	361330	362720	358890	336170	338570	366090	385850	368640	345645	355075	391900	394830	360675	0.112024	fail	fail	ΔGPN_S	1.07298	0.101627	0.101627	fail	FALSE	391900	394830	360675	360805	337370	375970
Q4JCC9	356583	404245	236748	266305	346260	332590	392200	387600	336310	344540	377280	387980	475460	433760	373080	377910	231580	246060	240200	239200	224790	238660	254350	300380	251170	256850	272610	262470	339425	389900	340425	238820	239700	231725	0.00206601	pass	pass	WT_S	0.663935	-0.590885	0.590885	pass	TRUE	238820	239700	231725	277365	254010	267540
Q4JBM0	356953	646133	341402	740478	335740	322260	404870	424990	355440	298420	796390	794970	357160	230910	854010	843360	352190	351260	334810	321720	325920	362510	839610	812500	719680	773110	662880	635090	329000	414930	326930	351725	328265	344215	0.629417	fail	fail	WT_S	0.956432	-0.0642654	0.0642654	fail	FALSE	351725	328265	344215	826055	746395	648985
Q4J9R6	357208	459623	1021950	839012	400540	381420	434430	433980	241200	251680	427530	440980	710720	652840	265770	259900	959090	988600	992510	978700	1101300	1111500	789560	760630	831470	807450	935560	909400	390980	434205	246440	973845	985605	1106400	0.000718368	pass	pass	ΔGPN_S	2.86094	1.51649	1.51649	pass	TRUE	973845	985605	1106400	775095	819460	922480
Q4JC09	357642	217438	304888	263222	377910	330140	374700	383590	334600	344910	322310	340570	0	0	324030	317720	330030	306210	304780	312640	297430	278240	295960	267470	238600	219290	290300	267710	354025	379145	339755	318120	308710	287835	0.0224056	fail	pass	WT_S	0.852497	-0.230234	0.230234	pass	TRUE	318120	308710	287835	281715	228945	279005
Q4J8Z2	358843	377750	424388	435708	362510	338530	313070	311510	425690	401750	283250	326090	915880	145770	273970	321540	408660	428120	408290	495570	356160	449530	426240	444740	463480	500480	359670	419640	350520	312290	413720	418390	451930	402845	0.117398	fail	fail	ΔGPN_S	1.18266	0.242031	0.242031	pass	FALSE	418390	451930	402845	435490	481980	389655
Q4J7B2	359957	316753	359933	333793	361670	356230	378900	357730	336310	368900	370600	406630	156970	280640	331070	354610	335650	362310	373090	373200	349450	365900	304950	319610	320270	358800	343800	355330	358950	368315	352605	348980	373145	357675	0.99792	fail	fail	WT_S	0.999935	-9.35223e-05	9.35223e-05	fail	FALSE	348980	373145	357675	312280	339535	349565
Q4J9F2	361422	356848	634.85	0	365730	339510	382900	354350	358470	367570	353060	369750	273330	242660	479850	422440	3809.1	0	0	0	0	0	0	0	0	0	0	0	352620	368625	363020	1904.55	0	0	1.77295e-07	pass	pass	WT_S	0.00175654	-9.15305	9.15305	pass	TRUE	1904.55	0	0	0	0	0
Q4JAP9	361758	253403	427940	428398	460150	423410	297950	283540	353300	352200	201890	211970	231620	242780	322130	310030	506710	444060	378610	358650	455710	423900	567150	490240	371240	359800	403670	378290	441780	290745	352750	475385	368630	439805	0.28688	fail	fail	ΔGPN_S	1.18294	0.242382	0.242382	pass	FALSE	475385	368630	439805	528695	365520	390980
Q4JAY4	362758	284766	190740	215577	378570	328140	416330	368190	354440	330880	442840	403410	65021	17102	405480	374740	196710	206320	193800	188330	165440	193840	244370	195830	220910	201140	217280	213930	353355	392260	342660	201515	191065	179640	0.000460532	pass	pass	WT_S	0.525805	-0.927401	0.927401	pass	TRUE	201515	191065	179640	220100	211025	215605
Q4J9I5	362923	337478	295123	268872	365220	367760	401820	381580	332000	329160	341970	362180	252460	256530	410190	401540	305400	305440	289000	300960	299030	270910	293900	280040	257590	249740	272640	259320	366490	391700	330580	305420	294980	284970	0.0222093	fail	pass	WT_S	0.813184	-0.298347	0.298347	pass	TRUE	305420	294980	284970	286970	253665	265980
Q4JBV3	362972	327222	318830	282230	348430	349140	373520	351900	388620	366220	327510	327500	271910	313210	356600	366600	311840	327380	318290	315740	325660	314070	300970	291180	284820	266370	288300	261740	348785	362710	377420	319610	317015	319865	0.00605742	pass	pass	WT_S	0.878388	-0.18707	0.18707	pass	TRUE	319610	317015	319865	296075	275595	275020
P13123	363972	684550	362123	564853	406780	399350	315440	320170	368990	373100	439770	455780	905500	882790	711900	711560	436360	454640	303660	312850	329190	336040	670220	716980	441950	460890	546740	552340	403065	317805	371045	445500	308255	332615	0.971745	fail	fail	WT_S	0.994922	-0.00734501	0.00734501	fail	FALSE	445500	308255	332615	693600	451420	549540
Q4J966	364555	581995	444438	608353	343210	354240	438840	449360	301820	299860	457370	455480	761440	716750	519550	581380	443830	500480	417520	433280	429570	441950	573550	642260	592910	629470	602620	609310	348725	444100	300840	472155	425400	435760	0.146579	fail	fail	ΔGPN_S	1.21913	0.285847	0.285847	pass	FALSE	472155	425400	435760	607905	611190	605965
Q4J9S2	365463	434747	1103300	1031290	410360	428090	469480	467510	201710	215630	437500	439210	480070	702070	269790	279840	1089200	1137000	1131000	1138500	1036500	1087600	981220	953520	1045500	1038200	1050600	1118700	419225	468495	208670	1113100	1134750	1062050	0.000866101	pass	pass	ΔGPN_S	3.01891	1.59403	1.59403	pass	TRUE	1113100	1134750	1062050	967370	1041850	1084650
Q4JBV5	365497	334137	225370	214365	344680	354460	356330	353930	401970	381610	367400	389820	220370	238890	386280	402060	223370	217250	223320	233540	224260	230480	197210	220760	216340	219740	208780	223360	349570	355130	391790	220310	228430	227370	0.000484621	pass	pass	WT_S	0.616613	-0.697563	0.697563	pass	TRUE	220310	228430	227370	208985	218040	216070
Q4J9B4	368392	361400	381928	330990	377830	382600	381230	367180	340220	361290	338650	337670	411190	428340	321250	331300	380600	389490	417960	402380	349390	351750	312130	310830	340330	346220	352760	323670	380215	374205	350755	385045	410170	350570	0.525239	fail	fail	ΔGPN_S	1.03675	0.0520615	0.0520615	fail	FALSE	385045	410170	350570	311480	343275	338215
Q4JAQ9	370647	354723	267708	255547	363240	368630	388490	357740	369700	376080	317320	310280	230050	247480	535050	488160	307460	273180	255150	238150	258010	274300	275820	231960	233160	233680	296500	262160	365935	373115	372890	290320	246650	266155	0.00131649	pass	pass	WT_S	0.722274	-0.469382	0.469382	pass	TRUE	290320	246650	266155	253890	233420	279330
P46218	370972	584603	168165	202638	437160	461030	226300	282830	393820	424690	354240	367410	1057300	992360	392180	344130	140810	154490	182460	239590	139640	152000	157500	256340	160070	254000	172500	215420	449095	254565	409255	147650	211025	145820	0.0324363	fail	pass	WT_S	0.45331	-1.14143	1.14143	pass	TRUE	147650	211025	145820	206920	207035	193960
Q4JAM5	371348	321360	451627	472765	390250	403240	332640	341040	371650	389270	309750	308870	359280	381570	285290	283400	469450	491500	435470	461310	423870	428160	493000	517190	485270	515810	420660	404660	396745	336840	380460	480475	448390	426015	0.0282074	fail	pass	ΔGPN_S	1.21618	0.282358	0.282358	pass	TRUE	480475	448390	426015	505095	500540	412660
Q4JAV0	373912	433200	379022	368080	382460	386680	381660	379540	357510	355620	341790	356270	538390	661790	356630	344330	384840	408450	374690	387900	356760	361490	377190	366050	370930	372650	370630	351030	384570	380600	356565	396645	381295	359125	0.733039	fail	fail	ΔGPN_S	1.01367	0.0195828	0.0195828	fail	FALSE	396645	381295	359125	371620	371790	360830
Q4J833	375302	457110	312063	293195	389570	394010	367990	367040	349230	383970	462750	453580	527480	413910	439670	445270	309090	309880	318550	303140	312060	319660	273380	281480	278440	306230	304910	314730	391790	367515	366600	309485	310845	315860	0.0017224	pass	pass	WT_S	0.8315	-0.266212	0.266212	pass	TRUE	309485	310845	315860	277430	292335	309820
Q4J7R4	381158	362955	343165	287485	407550	405660	396470	391290	355170	330810	342940	305900	381840	396380	383820	366850	330030	312050	398690	364570	326480	327170	315960	336850	252790	299380	283590	236340	406605	393880	342990	321040	381630	326825	0.237734	fail	fail	WT_S	0.900321	-0.151488	0.151488	fail	FALSE	321040	381630	326825	326405	276085	259965
Q4J8Q5	381538	592627	350388	435133	352260	374030	412600	404610	364150	381580	488100	479170	798680	810370	486570	492870	329060	364110	370190	373060	328130	337780	393600	429910	431830	454310	441300	459850	363145	408605	372865	346585	371625	332955	0.156222	fail	fail	WT_S	0.918357	-0.122873	0.122873	fail	FALSE	346585	371625	332955	411755	443070	450575
Q4J6D0	383263	267703	423970	426953	364600	349970	372410	369660	421980	420960	330690	312890	120210	133970	355380	353080	437870	439770	403250	413710	424960	424260	471340	442490	455100	408910	423800	360080	357285	371035	421470	438820	408480	424610	0.12977	fail	fail	ΔGPN_S	1.10621	0.145626	0.145626	pass	FALSE	438820	408480	424610	456915	432005	391940
Q4J6J8	384347	512617	350138	337785	386640	373380	395180	385370	388680	376830	433670	437600	684000	647750	426920	445760	358520	354740	345970	358490	326600	356510	317100	341880	337390	348560	360240	321540	380010	390275	382755	356630	352230	341555	0.00323682	pass	pass	WT_S	0.910996	-0.134483	0.134483	fail	FALSE	356630	352230	341555	329490	342975	340890
Q4JAG7	387338	400824	351280	422357	415430	406840	357600	388850	374360	380950	385930	395500	24237	0	842610	756670	335340	389920	365450	329360	357020	330590	462330	458230	374490	416660	419980	402450	411135	373225	377655	362630	347405	343805	0.0533046	fail	fail	WT_S	0.906907	-0.140973	0.140973	fail	FALSE	362630	347405	343805	460280	395575	411215
Q4JC27	387590	328728	226325	79766.7	421840	431770	393010	350680	353860	374380	460080	448790	0	0	500510	562990	156110	221570	259100	287800	221290	212080	0	0	267950	0	210650	0	426805	371845	364120	188840	273450	216685	0.0070992	pass	pass	WT_S	0.583929	-0.776135	0.776135	pass	TRUE	188840	273450	216685	0	133975	105325
Q4JB37	388405	406407	392923	459732	435850	481860	339290	362290	381890	329250	288180	258140	480680	573420	420060	417960	493650	511080	305950	328030	364820	354010	654580	642500	327140	437800	352710	343660	458855	350790	355570	502365	316990	359415	0.948887	fail	fail	ΔGPN_S	1.01163	0.0166861	0.0166861	fail	FALSE	502365	316990	359415	648540	382470	348185
Q4J8U1	389698	285113	406765	350577	405610	385970	457880	441210	330700	316820	392120	379790	224490	0	372680	341600	391390	365410	452770	463110	392550	375360	339380	319940	367010	329870	391270	355990	395790	449545	323760	378400	457940	383955	0.721165	fail	fail	ΔGPN_S	1.04379	0.0618378	0.0618378	fail	FALSE	378400	457940	383955	329660	348440	373630
Q4J895	390193	400597	632193	621888	380710	409900	391950	386500	377390	394710	443210	446620	327490	306410	433030	446820	633500	672820	606410	638930	592240	649260	606010	631310	634010	646240	604940	608820	395305	389225	386050	653160	622670	620750	2.38652e-05	pass	pass	ΔGPN_S	1.62021	0.696177	0.696177	pass	TRUE	653160	622670	620750	618660	640125	606880
Q4JAA0	390672	563377	310177	342390	371540	381100	407170	396770	390120	397330	439960	504590	803280	770180	395340	466910	277380	304680	297950	305550	306430	369070	360870	339830	359760	342880	343330	307670	376320	401970	393725	291030	301750	337750	0.00736958	pass	pass	WT_S	0.793957	-0.332866	0.332866	pass	TRUE	291030	301750	337750	350350	351320	325500
Q4JBZ2	390810	452310	105566	87302.8	380760	373910	356780	356650	429060	447700	409030	409950	496880	479400	449340	469260	93147	94122	106340	113670	113640	112480	76943	76153	88122	99662	93400	89537	377335	356715	438380	93634.5	110005	113060	0.000349894	pass	pass	WT_S	0.270122	-1.88832	1.88832	pass	TRUE	93634.5	110005	113060	76548	93892	91468.5
Q4JAC1	394078	403080	311737	301732	363440	349460	444670	493360	366310	347230	517820	493930	408960	179070	449310	369390	307730	272570	312520	289640	345270	342690	331270	297340	292080	285300	330640	273760	356450	469015	356770	290150	301080	343980	0.114449	fail	fail	WT_S	0.791053	-0.338155	0.338155	pass	FALSE	290150	301080	343980	314305	288690	302200
Q4J913	394202	240290	453238	344683	455360	454130	369520	355780	362650	367770	242400	246850	174360	193710	298870	285550	480330	478570	450760	452990	425810	430970	382430	348520	345000	340200	325860	326090	454745	362650	365210	479450	451875	428390	0.15454	fail	fail	ΔGPN_S	1.14976	0.201336	0.201336	pass	FALSE	479450	451875	428390	365475	342600	325975
Q4J6X6	394843	363778	275233	168510	380030	371630	448130	415780	373990	379500	345560	338430	395640	393530	354600	354910	274060	264270	247370	241430	310800	313470	148450	142470	166010	163810	197670	192650	375830	431955	376745	269165	244400	312135	0.0116088	fail	pass	WT_S	0.69707	-0.520625	0.520625	pass	TRUE	269165	244400	312135	145460	164910	195160
Q4J8L0	395757	487032	376007	355220	379070	377730	415590	403730	390960	407460	450850	447820	542360	575160	443980	462020	366670	378060	383160	387920	361580	378650	332740	334950	350470	355770	383670	373720	378400	409660	399210	372365	385540	370115	0.129586	fail	fail	WT_S	0.950096	-0.0738554	0.0738554	fail	FALSE	372365	385540	370115	333845	353120	378695
Q4JCH4	395822	446298	337123	329303	396630	397810	399210	396800	387730	396750	413410	417530	532500	489140	411170	414040	319080	339040	345420	370670	322530	326000	318800	319050	336090	335180	328330	338370	397220	398005	392240	329060	358045	324265	0.00538758	pass	pass	WT_S	0.851705	-0.231574	0.231574	pass	TRUE	329060	358045	324265	318925	335635	333350
Q4J8P1	400495	467183	489558	421687	401940	367300	450340	411030	390030	382330	439150	434850	548560	521950	440550	418040	500100	452880	542210	510190	480820	451150	424680	382930	433180	376710	486110	426510	384620	430685	386180	476490	526200	465985	0.0204573	fail	pass	ΔGPN_S	1.22238	0.289697	0.289697	pass	TRUE	476490	526200	465985	403805	404945	456310
Q4JC14	400937	430542	320978	357262	370010	393780	401820	404340	414660	421010	380650	381330	590810	548140	338610	343710	299500	336760	286230	305540	348320	349520	323010	377460	357090	376340	341700	367970	381895	403080	417835	318130	295885	348920	0.0126106	fail	pass	WT_S	0.800571	-0.320898	0.320898	pass	TRUE	318130	295885	348920	350235	366715	354835
Q4J9S8	401493	418023	444772	489310	421530	414900	427070	412910	360780	371770	344810	364940	446980	437750	450260	463400	445770	422600	468350	458130	435170	438610	470180	459920	500580	499850	504650	500680	418215	419990	366275	434185	463240	436890	0.0953609	fail	fail	ΔGPN_S	1.10779	0.147689	0.147689	pass	FALSE	434185	463240	436890	465050	500215	502665
Q4JA65	401982	465317	433310	417992	475920	473040	354730	327910	387990	392300	292630	290720	616300	593150	495900	503200	536120	515000	374140	378230	401150	395220	472950	503320	340640	341680	420810	428550	474480	341320	390145	525560	376185	398185	0.632813	fail	fail	ΔGPN_S	1.07793	0.10827	0.10827	fail	FALSE	525560	376185	398185	488135	341160	424680
Q4JCP4	402667	384515	303622	308012	397820	409490	394050	394420	414110	406110	368890	392700	313290	325140	460620	446450	310040	315930	300790	307070	296640	291260	292970	321310	303970	301330	312550	315940	403655	394235	410110	312985	303930	293950	0.000159508	pass	pass	WT_S	0.754027	-0.407311	0.407311	pass	TRUE	312985	303930	293950	307140	302650	314245
Q4J8B0	403572	506545	406287	394725	394990	383350	403160	405380	420720	413830	443250	415680	671000	611730	460050	437560	371920	374520	429310	426750	411300	423920	390030	358570	423800	377390	422190	396370	389170	404270	417275	373220	428030	417610	0.891378	fail	fail	ΔGPN_S	1.00673	0.00967313	0.00967313	fail	FALSE	373220	428030	417610	374300	400595	409280
Q4JA01	403653	520588	357112	421357	457420	446080	345040	350060	414860	408460	444270	426550	572630	531220	579010	569850	340410	338090	294500	356100	389550	424020	398860	472520	417530	470050	377990	391190	451750	347550	411660	339250	325300	406785	0.303144	fail	fail	WT_S	0.884699	-0.176742	0.176742	pass	FALSE	339250	325300	406785	435690	443790	384590
Q4J6D7	405518	520118	272108	297765	413470	396500	380880	357400	451020	433840	550390	524360	513960	570290	481760	479950	269190	263470	254380	277910	260300	307400	266310	341790	274170	359250	271380	273690	404985	369140	442430	266330	266145	283850	0.00370808	pass	pass	WT_S	0.671014	-0.575586	0.575586	pass	TRUE	266330	266145	283850	304050	316710	272535
Q4J6Q3	407043	534597	309935	309862	377370	388330	474730	444450	380210	377170	444470	469640	643780	634240	509040	506410	292790	306710	329170	330060	293820	307060	339710	314870	327150	299740	295110	282590	382850	459590	378690	299750	329615	300440	0.0258641	fail	pass	WT_S	0.76143	-0.393217	0.393217	pass	TRUE	299750	329615	300440	327290	313445	288850
Q4JBS0	408963	504488	386352	370862	384640	387820	447340	461290	384400	388290	462090	477010	555910	550860	495970	485090	395080	390580	409020	413350	362500	347580	386870	361910	363460	381390	367280	364260	386230	454315	386345	392830	411185	355040	0.465519	fail	fail	WT_S	0.94471	-0.0820569	0.0820569	fail	FALSE	392830	411185	355040	374390	372425	365770
Q9P9M0	411543	104501	219152	44141.7	463850	429720	409230	372250	418540	375670	100280	87343	140740	11015	141330	146300	223840	224900	235710	212330	205570	212560	37442	44213	50137	42044	44940	46074	446785	390740	397105	224370	224020	209065	0.000474818	pass	pass	WT_S	0.532512	-0.909115	0.909115	pass	TRUE	224370	224020	209065	40827.5	46090.5	45507
P23112	414380	683615	599175	708323	96027	437140	433540	554050	526920	438600	444850	659790	684990	667290	714490	930280	975150	546070	561360	546330	575650	390490	425880	843980	765700	711970	757590	744820	266584	493795	482760	760610	553845	483070	0.172402	fail	fail	ΔGPN_S	1.44596	0.532025	0.532025	pass	FALSE	760610	553845	483070	634930	738835	751205
Q4J6W4	415245	457583	329097	296137	391000	414510	371100	391850	448060	474950	439460	445540	411270	517900	439460	491870	295680	347910	304590	327660	345510	353230	258130	320450	291650	305500	290200	310890	402755	381475	461505	321795	316125	349370	0.0297071	fail	pass	WT_S	0.792536	-0.335451	0.335451	pass	TRUE	321795	316125	349370	289290	298575	300545
Q4JA10	417715	334357	513180	492383	438260	435370	413660	422400	395060	401540	311420	324440	268390	283470	421470	396950	579740	589990	517390	507940	441550	442470	595670	582170	517020	516690	368530	374220	436815	418030	398300	584865	512665	442010	0.0891077	fail	fail	ΔGPN_S	1.22854	0.296946	0.296946	pass	FALSE	584865	512665	442010	588920	516855	371375
Q4JA91	418795	576020	417800	428270	411130	423850	403370	418590	417150	438680	499620	496680	818790	735200	449030	456800	391880	446980	414040	424400	402450	427050	431830	401700	402860	458660	438970	435600	417490	410980	427915	419430	419220	414750	0.856564	fail	fail	WT_S	0.997624	-0.00343173	0.00343173	fail	FALSE	419430	419220	414750	416765	430760	437285
Q4J9C9	419417	589087	385168	438082	382910	415020	430350	453310	405150	429760	457370	474870	840060	771640	480920	509660	371110	413610	385200	403600	360350	377140	438720	444920	421320	448890	424370	450270	398965	441830	417455	392360	394400	368745	0.0829997	fail	fail	WT_S	0.918343	-0.122895	0.122895	fail	FALSE	392360	394400	368745	441820	435105	437320
Q4J8R4	419648	572435	401058	400298	404960	388790	454960	418130	423450	427600	425310	456040	909770	896520	380510	366460	398760	417550	421180	410360	377560	380940	425020	415170	380830	382540	402830	395400	396875	436545	425525	408155	415770	379250	0.315989	fail	fail	WT_S	0.955701	-0.0653688	0.0653688	fail	FALSE	408155	415770	379250	420095	381685	399115
Q4J6E7	421882	399827	304253	393432	399740	403280	431230	422390	425990	448660	490110	476360	266340	254070	452080	460000	295840	306380	332260	319910	279300	291830	359960	487760	334910	493450	317900	366610	401510	426810	437325	301110	326085	285565	0.00177324	pass	pass	WT_S	0.721182	-0.471565	0.471565	pass	TRUE	301110	326085	285565	423860	414180	342255
P11512	423068	333843	422265	305395	487900	501740	389560	398880	380120	380210	346570	348640	390060	381550	256360	279880	367970	424800	397570	409800	450240	483210	296610	291860	284860	298270	325260	335510	494820	394220	380165	396385	403685	466725	0.985808	fail	fail	WT_S	0.998101	-0.00274203	0.00274203	fail	FALSE	396385	403685	466725	294235	291565	330385
Q4JAJ5	425830	373740	499553	456208	415530	397260	420690	418530	448460	454510	407120	403050	314840	342040	383510	391880	542250	536770	489050	492190	466180	470880	488620	492190	474250	500000	394550	387640	406395	419610	451485	539510	490620	468530	0.0414128	fail	pass	ΔGPN_S	1.17313	0.230361	0.230361	pass	TRUE	539510	490620	468530	490405	487125	391095
Q4JAQ2	427643	497620	414070	463740	438150	453630	379150	403150	435240	456540	367980	382860	597040	583280	519290	535270	439850	466880	351210	348020	435470	442990	478590	503940	391820	420860	494140	493090	445890	391150	445890	453365	349615	439230	0.734075	fail	fail	WT_S	0.96826	-0.0465334	0.0465334	fail	FALSE	453365	349615	439230	491265	406340	493615
Q4J6F1	429388	280253	286253	236947	466220	405540	522960	484510	360170	336930	423230	417890	11085	37903	419880	371530	307290	269940	329640	294600	266000	250050	270400	242530	208590	201560	263300	235300	435880	503735	348550	288615	312120	258025	0.0395853	fail	pass	WT_S	0.666654	-0.584991	0.584991	pass	TRUE	288615	312120	258025	256465	205075	249300
Q4J6M7	430805	520978	428717	407815	449030	442600	440900	441590	408030	402680	499880	507500	477730	456000	590340	594420	464380	451010	433410	423620	396790	403090	430000	435040	389110	389580	411970	391190	445815	441245	405355	457695	428515	399940	0.925624	fail	fail	WT_S	0.995152	-0.00701049	0.00701049	fail	FALSE	457695	428515	399940	432520	389345	401580
Q4J9X5	431863	452865	485517	450310	422580	436190	459550	461070	404790	407000	469410	472260	440390	482790	418540	433800	466600	475550	507660	517500	468150	477640	422830	423710	476140	476470	456730	445980	429385	460310	405895	471075	512580	472895	0.0611727	fail	fail	ΔGPN_S	1.12424	0.168946	0.168946	pass	FALSE	471075	512580	472895	423270	476305	451355
Q4JBZ3	433483	529080	108716	97779.5	431690	428160	403070	387620	486280	464080	444900	456250	625410	580480	545030	522410	93290	93773	114590	115790	113930	120920	79833	89707	99512	119760	102460	95405	429925	395345	475180	93531.5	115190	117425	0.000182363	pass	pass	WT_S	0.250795	-1.99542	1.99542	pass	TRUE	93531.5	115190	117425	84770	109636	98932.5
Q4J8T9	433502	390072	432875	416372	441670	433870	431930	420080	434860	438600	409100	408640	306450	263920	478250	474070	458810	423340	420910	424170	426970	443050	416120	440200	400030	402960	414760	424160	437770	426005	436730	441075	422540	435010	0.929203	fail	fail	WT_S	0.998554	-0.00208706	0.00208706	fail	FALSE	441075	422540	435010	428160	401495	419460
Q4J7N2	435035	517832	394072	367922	437630	431580	455740	442270	426230	416760	450870	444040	667280	636960	451630	456210	408460	380960	415920	392790	386110	380190	383290	359560	354480	354900	385100	370200	434605	449005	421495	394710	404355	383150	0.0150692	fail	pass	WT_S	0.905839	-0.142673	0.142673	fail	FALSE	394710	404355	383150	371425	354690	377650
Q4J932	435218	491585	331147	338310	438930	418440	459620	443410	429620	421290	448340	460920	564680	584130	444350	447090	342420	326400	338270	338790	315700	325300	329240	332760	341200	329930	359050	337680	428685	451515	425455	334410	338530	320500	0.000453961	pass	pass	WT_S	0.760875	-0.394269	0.394269	pass	TRUE	334410	338530	320500	331000	335565	348365
Q4J849	436105	403350	407983	371747	473010	408060	517860	471890	389520	356290	332060	374470	448100	477910	426770	360790	401520	385820	452170	464260	366330	377800	371780	365450	392160	336750	425380	338960	440535	494875	372905	393670	458215	372065	0.555385	fail	fail	WT_S	0.935516	-0.0961653	0.0961653	fail	FALSE	393670	458215	372065	368615	364455	382170
Q4J922	436225	501585	342362	345140	443230	410520	560090	460020	362550	380940	355020	322950	576490	583830	587910	583310	323620	341960	350270	334550	343460	360310	331120	320370	342950	311980	407200	357220	426875	510055	371745	332790	342410	351885	0.081736	fail	fail	WT_S	0.784828	-0.349551	0.349551	pass	FALSE	332790	342410	351885	325745	327465	382210
Q4J6S5	443417	530260	577273	549915	453110	430480	457160	449120	468630	402000	524240	495190	614310	520730	531310	495780	595900	534020	577740	510940	680010	565030	698500	566540	550620	428970	586810	468050	441795	453140	435315	564960	544340	622520	0.00504017	pass	pass	ΔGPN_S	1.30188	0.380592	0.380592	pass	TRUE	564960	544340	622520	632520	489795	527430
Q4J8X8	446348	376202	544347	550378	434400	423280	405980	417050	497800	499580	427640	445810	343960	332700	335470	371630	572190	602190	504480	527310	535160	524750	581260	598100	554900	559770	517010	491230	428840	411515	498690	587190	515895	529955	0.0465616	fail	pass	ΔGPN_S	1.21956	0.286356	0.286356	pass	TRUE	587190	515895	529955	589680	557335	504120
Q4J6R1	449200	470732	365602	370087	439580	436140	458820	441810	460990	457860	453830	454520	504570	431120	489280	491070	377710	383510	353830	367990	351870	358700	404470	385770	368970	352460	362020	346830	437860	450315	459425	380610	360910	355285	0.00107742	pass	pass	WT_S	0.813895	-0.297085	0.297085	pass	TRUE	380610	360910	355285	395120	360715	354425
Q4JA52	452990	560723	469423	457162	457620	423040	461130	444360	478940	452850	531600	535840	685350	634250	502350	474950	462280	466010	498060	485750	439860	464580	460470	475040	443290	476600	456610	430960	440330	452745	465895	464145	491905	452220	0.302013	fail	fail	ΔGPN_S	1.03628	0.0514104	0.0514104	fail	FALSE	464145	491905	452220	467755	459945	443785
Q4JCB5	453413	452595	554553	637977	532720	496670	401190	414050	439750	436100	426910	419030	319970	318830	620540	610290	620340	612960	515150	510310	539960	528600	725370	755770	568150	578640	601610	598320	514695	407620	437925	616650	512730	534280	0.0875095	fail	fail	ΔGPN_S	1.22306	0.290499	0.290499	pass	FALSE	616650	512730	534280	740570	573395	599965
Q4JB13	454612	407958	381062	379137	528070	516290	413560	400360	440140	429250	406770	414030	398920	331410	455940	440680	400220	391930	381460	360810	368000	383950	428000	395790	375900	352340	359090	363700	522180	406960	434695	396075	371135	375975	0.107359	fail	fail	WT_S	0.838214	-0.25461	0.25461	pass	FALSE	396075	371135	375975	411895	364120	361395
Q4JAJ9	455078	558150	343262	288997	406800	406890	506550	478660	460380	471190	490410	466550	731750	690900	497220	472070	347630	366870	341720	332330	316890	354130	246600	336760	281020	297190	278390	294020	406845	492605	465785	357250	337025	335510	0.0131085	fail	pass	WT_S	0.754291	-0.406806	0.406806	pass	TRUE	357250	337025	335510	291680	289105	286205
Q4JAQ0	455132	434637	432498	429983	567030	589310	341960	355490	428230	448770	260260	239900	495330	546730	519290	546310	555730	561000	337010	340480	387950	412820	553130	487300	360910	308420	426280	443860	578170	348725	438500	558365	338745	400385	0.820544	fail	fail	WT_S	0.950271	-0.0735894	0.0735894	fail	FALSE	558365	338745	400385	520215	334665	435070
Q4JAG1	457460	599625	360495	439418	447240	435790	492990	495550	449890	423300	537690	556140	741500	713610	544420	504390	353530	329030	383800	380770	362270	353570	432330	437140	440410	426850	454800	444980	441515	494270	436595	341280	382285	357920	0.011563	fail	pass	WT_S	0.788036	-0.343666	0.343666	pass	TRUE	341280	382285	357920	434735	433630	449890
Q4J9C8	457608	553877	414500	487210	464250	462070	440670	444500	459990	474170	480360	485320	678770	647750	509490	521570	428300	437520	389610	421410	391550	418610	508640	532430	462310	498690	443290	477900	463160	442585	467080	432910	405510	405080	0.0225203	fail	pass	WT_S	0.905796	-0.142741	0.142741	fail	FALSE	432910	405510	405080	520535	480500	460595
Q4J8Y9	461193	517115	637942	754268	423760	466760	443790	502780	454790	475280	496140	495900	611410	610520	420180	468540	623690	705520	591860	641740	627450	637390	771900	825740	695310	822330	681470	728860	445260	473285	465035	664605	616800	632420	0.000415004	pass	pass	ΔGPN_S	1.38324	0.468053	0.468053	pass	TRUE	664605	616800	632420	798820	758820	705165
Q4JCD2	461488	489625	367747	447495	455210	449300	520450	497450	422020	424500	514240	533970	322310	435680	600140	531410	373420	348180	402290	392930	346800	342860	438490	420900	436420	432890	472070	484200	452255	508950	423260	360800	397610	344830	0.0340311	fail	pass	WT_S	0.796871	-0.327582	0.327582	pass	TRUE	360800	397610	344830	429695	434655	478135
P39480	466355	388895	300000	405700	565050	540990	409460	402020	444180	436430	369860	374020	156930	143240	632390	656930	347960	387130	265420	274270	259970	265250	444440	519020	329740	356890	406090	378020	553020	405740	440305	367545	269845	262610	0.0408528	fail	pass	WT_S	0.643287	-0.636466	0.636466	pass	TRUE	367545	269845	262610	481730	343315	392055
Q4J9R8	466498	60773.2	327510	7077.73	417280	407910	525880	497920	479050	470950	61957	53045	129290	20597	50056	49694	287170	261710	309110	311060	378660	417350	2824	10763	12198	0	13363	3318.4	412595	511900	475000	274440	310085	398005	0.0410925	fail	pass	WT_S	0.70206	-0.510333	0.510333	pass	TRUE	274440	310085	398005	6793.5	6099	8340.7
Q4J8I0	467275	639298	505935	597027	176920	494730	457700	536430	618450	519420	541160	621590	575500	757650	719030	620860	598930	480060	491870	466540	517840	480370	505790	591980	610440	644540	633430	595980	335825	497065	568935	539495	479205	499105	0.615829	fail	fail	ΔGPN_S	1.08274	0.11468	0.11468	fail	FALSE	539495	479205	499105	548885	627490	614705
Q4JA37	468760	575435	630453	663925	462070	444590	489490	454360	499330	462720	483510	456340	827150	744870	492470	448270	640120	666950	618280	596840	617020	643510	690740	647110	714730	662730	645750	622490	453330	471925	481025	653535	607560	630265	0.000486038	pass	pass	ΔGPN_S	1.34494	0.42754	0.42754	pass	TRUE	653535	607560	630265	668925	688730	634120
Q4J8D6	469597	481765	571975	523212	497960	535440	446910	451580	437920	447770	408680	398250	591160	640190	439040	413270	634810	594300	573240	541640	556390	531470	553800	528930	535230	501720	514090	505500	516700	449245	442845	614555	557440	543930	0.033048	fail	pass	ΔGPN_S	1.21801	0.28453	0.28453	pass	TRUE	614555	557440	543930	541365	518475	509795
Q4J9I9	471948	520245	543140	600393	476300	451820	462560	435830	510730	494450	479290	446190	584730	474180	579200	557880	546760	563390	493240	554160	542900	558390	631920	622640	613430	576710	550260	607400	464060	449195	502590	555075	523700	550645	0.0189498	fail	pass	ΔGPN_S	1.15085	0.202695	0.202695	pass	TRUE	555075	523700	550645	627280	595070	578830
Q4JCL9	474165	385222	460673	474233	456700	456220	496710	490410	478100	466850	425390	424050	232660	159770	552140	517320	506420	484440	440970	429540	449820	452850	466100	410290	488010	463000	527400	490600	456460	493560	472475	495430	435255	451335	0.554676	fail	fail	WT_S	0.971546	-0.0416451	0.0416451	fail	FALSE	495430	435255	451335	438195	475505	509000
P46215	474675	473523	461512	465193	549260	519190	447510	440610	441920	449560	383680	370630	437090	435520	612010	602210	481100	473410	459980	459370	457600	437610	522700	419680	446410	396980	509790	495600	534225	444060	445740	477255	459675	447605	0.692939	fail	fail	WT_S	0.972269	-0.0405729	0.0405729	fail	FALSE	477255	459675	447605	471190	421695	502695
Q4JB78	475793	469838	304963	258365	609300	554580	383500	360520	487640	459220	329860	321630	600350	537410	505990	523790	384210	369350	242740	239090	296290	298100	314480	314680	206120	199250	277250	238410	581940	372010	473430	376780	240915	297195	0.077427	fail	fail	WT_S	0.640958	-0.641699	0.641699	pass	FALSE	376780	240915	297195	314580	202685	257830
Q4J8Y2	476018	829208	464508	474243	558590	512090	516730	449380	381760	437560	663540	617750	928250	804150	1049200	912360	508400	411380	535070	515730	391050	425420	488680	364910	447400	375440	656100	512930	535340	483055	409660	459890	525400	408235	0.828489	fail	fail	WT_S	0.97582	-0.0353127	0.0353127	fail	FALSE	459890	525400	408235	426795	411420	584515
Q4J9Y9	477328	593912	573405	532975	481580	480210	474530	475390	461260	491000	527580	508090	733630	766480	515660	512030	522180	546620	613020	599750	572690	586170	480540	478870	578800	555810	561290	542540	480895	474960	476130	534400	606385	579430	0.0103496	fail	pass	ΔGPN_S	1.20128	0.264573	0.264573	pass	TRUE	534400	606385	579430	479705	567305	551915
Q4JAB4	478807	552183	500933	478625	470870	460160	495570	501290	473240	471710	489720	535720	625610	660940	511620	489490	489600	499740	512400	519830	505210	478820	482450	452870	497150	499430	500850	439000	465515	498430	472475	494670	516115	492015	0.153674	fail	fail	ΔGPN_S	1.04621	0.0651754	0.0651754	fail	FALSE	494670	516115	492015	467660	498290	469925
Q4J9C1	480150	285094	590673	766863	526890	536150	386430	367110	535190	529130	327500	322940	254770	66937	357580	380840	643790	671890	441890	450490	670010	665970	963400	879840	716550	721210	650990	669190	531520	376770	532160	657840	446190	667990	0.281573	fail	fail	ΔGPN_S	1.23019	0.298875	0.298875	pass	FALSE	657840	446190	667990	921620	718880	660090
Q4J6G9	480685	331517	481562	506112	469900	432810	478290	471730	519500	511880	389070	414850	25215	22579	583020	554370	494290	457900	461820	571500	405970	497890	562310	509770	473760	424980	564640	501210	451355	475010	515690	476095	516660	451930	0.975323	fail	fail	ΔGPN_S	1.00182	0.00262877	0.00262877	fail	FALSE	476095	516660	451930	536040	449370	532925
Q4J832	481035	585225	448652	432657	467360	476030	488520	490750	476210	487340	467410	496440	803230	800400	469160	474710	456550	449930	448040	446710	442880	447800	401420	422510	453230	472550	417130	429100	471695	489635	481775	453240	447375	445340	0.00475799	pass	pass	WT_S	0.93268	-0.100546	0.100546	fail	FALSE	453240	447375	445340	411965	462890	423115
Q4J6T2	485330	374737	789365	625032	474520	443390	517700	523510	471410	481450	447750	410140	256230	280690	446020	407590	851700	775830	887640	850880	694340	675800	660130	642300	656150	699220	561830	530560	458955	520605	476430	813765	869260	685070	0.00615949	pass	pass	ΔGPN_S	1.62645	0.701727	0.701727	pass	TRUE	813765	869260	685070	651215	677685	546195
Q4J9W4	491993	440540	487232	459480	493770	502310	525850	518840	448170	463020	500150	515230	479810	161950	487020	499080	485000	523710	495360	499760	460320	459240	455880	451310	466710	473700	472190	437090	498040	522345	455595	504355	497560	459780	0.851986	fail	fail	WT_S	0.990322	-0.0140309	0.0140309	fail	FALSE	504355	497560	459780	453595	470205	454640
Q4J9L3	492783	556920	543192	643340	516600	550620	436780	482520	474360	495820	291630	312640	850760	813110	500460	572920	678860	656830	424670	445840	516040	536910	792750	707840	575260	526590	654690	602910	533610	459650	485090	667845	435255	526475	0.517218	fail	fail	ΔGPN_S	1.10229	0.140508	0.140508	pass	FALSE	667845	435255	526475	750295	550925	628800
Q4JAA1	493665	364327	361715	319138	472490	473690	533960	516790	488120	476940	449730	455440	224560	239690	405990	410550	350130	358490	365380	382910	360570	352810	300940	319610	341360	324050	320480	308390	473090	525375	482530	354310	374145	356690	0.00157285	pass	pass	WT_S	0.732713	-0.448679	0.448679	pass	TRUE	354310	374145	356690	310275	332705	314435
Q4J8L3	494160	543672	595708	558933	495470	485240	502580	478710	508110	494850	519570	511140	635570	565600	506220	523930	594510	593370	589920	605700	596560	594190	536700	561820	566400	561650	576660	550370	490355	490645	501480	593940	597810	595375	1.20423e-05	pass	pass	ΔGPN_S	1.2055	0.269628	0.269628	pass	TRUE	593940	597810	595375	549260	564025	563515
Q4J6I8	495203	613233	466302	479893	509040	508650	534180	533490	429440	456420	446170	461920	754790	716650	655450	644420	474310	495680	505960	496610	408920	416330	440710	535770	471970	452960	512410	465540	508845	533835	442930	484995	501285	412625	0.493946	fail	fail	WT_S	0.941637	-0.0867574	0.0867574	fail	FALSE	484995	501285	412625	488240	462465	488975
Q4JAT8	496017	463258	566767	656508	504620	467650	553590	543890	462920	443430	499350	433540	148760	177060	740940	779900	660400	591360	532730	566730	494450	554930	728430	721980	653630	636540	614380	584090	486135	548740	453175	625880	549730	524690	0.162392	fail	fail	ΔGPN_S	1.14264	0.192366	0.192366	pass	FALSE	625880	549730	524690	725205	645085	599235
Q4J6T5	497735	466820	785728	682703	456480	485940	511260	524110	490310	518310	460550	474250	481840	459880	461930	462470	820480	849910	816700	841900	699120	686260	702250	704760	762880	754030	594870	577430	471210	517685	504310	835195	829300	692690	0.00405025	pass	pass	ΔGPN_S	1.57861	0.658653	0.658653	pass	TRUE	835195	829300	692690	703505	758455	586150
Q4JAU5	498318	756180	371490	516818	453030	460800	543610	541470	502440	488560	527390	566550	1106000	1067300	659250	610590	399930	360950	406980	383060	334960	343060	532410	494680	515670	474910	538310	544930	456915	542540	495500	380440	395020	339010	0.013255	fail	pass	WT_S	0.745487	-0.423744	0.423744	pass	TRUE	380440	395020	339010	513545	495290	541620
Q4JBQ8	498387	510468	542758	457223	521670	527120	474900	496830	484420	485380	483200	479400	632780	540410	442530	484490	570270	550410	555810	549170	532090	498800	450620	428620	472150	474990	477470	439490	524395	485865	484900	560340	552490	515445	0.079734	fail	fail	ΔGPN_S	1.08903	0.123044	0.123044	fail	FALSE	560340	552490	515445	439620	473570	458480
Q4J928	498732	734707	454102	674822	437390	477430	583890	578560	467930	447190	870290	847410	541090	642410	754640	752400	428410	461580	458940	450520	473860	451300	731820	647840	689800	675590	647320	656560	457410	581225	457560	444995	454730	462580	0.343337	fail	fail	WT_S	0.910513	-0.135248	0.135248	fail	FALSE	444995	454730	462580	689830	682695	651940
Q4J6Y4	499472	580453	321915	347800	472510	469270	566610	563120	466680	458640	542150	544780	687260	713900	502870	491760	337820	329670	287260	320370	328010	328360	340100	345320	358270	356950	340370	345790	470890	564865	462660	333745	303815	328185	0.00644927	pass	pass	WT_S	0.644511	-0.633723	0.633723	pass	TRUE	333745	303815	328185	342710	357610	343080
Q4JBG6	500512	549612	466663	477787	480740	496870	519750	520350	488020	497340	483850	498670	628850	557070	556990	572240	477460	488240	469830	444770	461340	458340	477930	455550	468910	451060	499530	513740	488805	520050	492680	482850	457300	459840	0.0567785	fail	fail	WT_S	0.932373	-0.101022	0.101022	fail	FALSE	482850	457300	459840	466740	459985	506635
Q4J6W2	503587	467997	449665	439203	457070	458980	521750	508900	550770	524050	454460	438810	408440	406610	571520	528140	483090	462090	424090	405080	465800	457840	470920	461420	429100	433820	427680	412280	458025	515325	537410	472590	414585	461820	0.142731	fail	fail	WT_S	0.892925	-0.163389	0.163389	pass	FALSE	472590	414585	461820	466170	431460	419980
Q4J960	505168	585225	500607	454940	504080	500070	530770	500610	498120	497360	493740	490770	744260	688030	556710	537840	494610	507800	494410	513480	481700	511640	433230	470060	442070	466490	466820	450970	502075	515690	497740	501205	503945	496670	0.476182	fail	fail	WT_S	0.99097	-0.0130867	0.0130867	fail	FALSE	501205	503945	496670	451645	454280	458895
Q4J959	505318	430057	562585	589928	491810	516310	504900	492840	517530	508520	473430	460690	307700	334660	489720	514140	573370	569740	579500	587250	527330	538320	605680	568830	626780	610460	565100	562720	504060	498870	513025	571555	583375	532825	0.0223418	fail	pass	ΔGPN_S	1.11333	0.154879	0.154879	pass	TRUE	571555	583375	532825	587255	618620	563910
Q4JC24	506567	527745	282425	122252	490090	532430	524420	566630	452070	473760	591840	591440	514870	304950	625880	537490	214370	299520	349580	367630	218710	244740	0	0	0	170720	303020	259770	511260	545525	462915	256945	358605	231725	0.00794689	pass	pass	WT_S	0.557528	-0.842884	0.842884	pass	TRUE	256945	358605	231725	0	85360	281395
Q4J977	507267	601772	377903	386568	496040	503930	520180	508080	511540	503830	580440	582220	681970	752910	499570	513520	391490	392160	376380	370820	365820	370750	347350	403340	346260	381660	412840	427960	499985	514130	507685	391825	373600	368285	9.51121e-05	pass	pass	WT_S	0.74498	-0.424727	0.424727	pass	TRUE	391825	373600	368285	375345	363960	420400
Q4J950	513202	791758	500560	768092	479880	458720	565680	540490	520420	514020	743250	716160	1014000	915780	694560	666800	515730	508630	556500	521500	449780	451220	818860	765800	758810	755980	767880	741220	469300	553085	517220	512180	539000	450500	0.741231	fail	fail	WT_S	0.975367	-0.0359828	0.0359828	fail	FALSE	512180	539000	450500	792330	757395	754550
Q07590	513607	467917	398858	371180	542590	538280	539280	535460	456670	469360	520320	516580	171520	233110	690270	675700	414750	403380	410120	388660	381410	394830	355490	368100	330700	345630	409680	417480	540435	537370	463015	409065	399390	388120	0.0116079	fail	pass	WT_S	0.776583	-0.364788	0.364788	pass	TRUE	409065	399390	388120	361795	338165	413580
Q4JA34	515798	474318	420327	419565	563900	528240	509300	511460	489930	491960	585990	598320	384900	398720	441740	436240	400790	436400	469100	482090	353780	379800	421750	430110	404700	450180	403730	406920	546070	510380	490945	418595	475595	366790	0.0539457	fail	fail	WT_S	0.814905	-0.295296	0.295296	pass	FALSE	418595	475595	366790	425930	427440	405325
Q4J8L4	516817	710267	722405	710195	476550	513990	488190	509390	530830	581950	617200	618080	937130	1013100	550770	525320	630230	753610	718880	766320	727800	737590	630800	659690	708040	768100	692230	802310	495270	498790	556390	691920	742600	732695	0.00122144	pass	pass	ΔGPN_S	1.3978	0.483155	0.483155	pass	TRUE	691920	742600	732695	645245	738070	747270
Q4JB00	516968	574538	658215	637818	501960	499240	534950	534320	516370	514970	529590	530360	576660	618670	626500	565450	644400	635990	680830	660190	675460	652420	559320	566780	705750	694360	679650	621050	500600	534635	515670	640195	670510	663940	0.000468997	pass	pass	ΔGPN_S	1.27322	0.348483	0.348483	pass	TRUE	640195	670510	663940	563050	700055	650350
Q4JCH8	518098	672833	506483	499150	505710	490920	541110	528650	516350	525850	560480	571720	904350	851830	582220	566400	512850	498860	526390	524650	483030	493120	502600	456890	504410	507610	532760	490630	498315	534880	521100	505855	525520	488075	0.486991	fail	fail	WT_S	0.977581	-0.0327111	0.0327111	fail	FALSE	505855	525520	488075	479745	506010	511695
Q4J6D4	519213	663948	772005	725540	534040	524560	562950	538510	504130	451090	544140	544530	898840	882360	555930	557890	768240	908820	782810	825060	651660	695440	772750	746190	719280	739510	673820	701690	529300	550730	477610	838530	803935	673550	0.00988185	pass	pass	ΔGPN_S	1.48687	0.572283	0.572283	pass	TRUE	838530	803935	673550	759470	729395	687755
Q4J7W1	521285	530328	463030	495998	528020	516880	534190	529590	503770	515260	570750	587420	413020	382300	603540	624940	443380	506820	474280	497570	421610	434520	507600	481750	511540	497250	476920	500930	522450	531890	509515	475100	485925	428065	0.036889	fail	pass	WT_S	0.888247	-0.170967	0.170967	pass	TRUE	475100	485925	428065	494675	504395	488925
Q4J8G5	522400	604527	359712	430960	491000	500160	549790	554510	510880	528060	543180	562450	821390	570990	566450	562700	354680	344210	358980	370970	355090	374340	411020	419360	428260	470720	419220	437180	495580	552150	519470	349445	364975	364715	0.000693889	pass	pass	WT_S	0.688575	-0.538314	0.538314	pass	TRUE	349445	364975	364715	415190	449490	428200
Q4J8A5	523170	555182	733848	695352	531890	529530	532720	520410	519260	505210	548090	557620	531110	562640	564550	567080	694860	756590	723550	743290	722750	762050	649850	651520	679740	705530	754770	730700	530710	526565	512235	725725	733420	742400	8.98653e-06	pass	pass	ΔGPN_S	1.4027	0.488202	0.488202	pass	TRUE	725725	733420	742400	650685	692635	742735
Q4J8F0	523720	584725	484692	440102	497410	499880	551200	538690	525630	529510	617820	627770	437080	539290	656460	629930	490880	481180	519100	486280	466540	464170	405660	456390	416990	480470	447570	433530	498645	544945	527570	486030	502690	465355	0.086945	fail	fail	WT_S	0.925479	-0.111728	0.111728	fail	FALSE	486030	502690	465355	431025	448730	440550
Q4J7Y7	526325	649025	552558	519220	504910	507290	559810	539800	517180	528960	548620	556790	899560	837440	527860	523880	527920	561800	558750	559500	540210	567170	480290	499260	532370	552340	535300	515760	506100	549805	523070	544860	559125	553690	0.121526	fail	fail	ΔGPN_S	1.04984	0.0701729	0.0701729	fail	FALSE	544860	559125	553690	489775	542355	525530
Q4JA85	527783	613158	485875	466172	505150	516510	541020	534140	537260	532620	515400	540010	749860	760230	566670	546780	484270	483580	480150	471450	508900	486900	501340	463590	474170	461690	469920	426320	510830	537580	534940	483925	475800	497900	0.0171955	fail	pass	WT_S	0.920596	-0.119361	0.119361	fail	FALSE	483925	475800	497900	482465	467930	448120
Q4J9Q7	528693	493550	521693	450435	546780	522390	531550	521560	537560	512320	472020	470660	450650	419740	578530	569700	535100	542260	532370	521030	506650	492750	485620	425050	429430	431750	475880	454880	534585	526555	524940	538680	526700	499700	0.588201	fail	fail	WT_S	0.98676	-0.0192291	0.0192291	fail	FALSE	538680	526700	499700	455335	430590	465380
Q4JAS9	529607	658550	573725	545253	57591	601470	603810	645590	627350	641830	575350	598420	607490	798840	681200	690000	637360	571880	563310	583080	550540	536180	539220	517720	549200	552010	555780	557590	329530	624700	634590	604620	573195	543360	0.6866	fail	fail	ΔGPN_S	1.0833	0.115438	0.115438	fail	FALSE	604620	573195	543360	528470	550605	556685
Q4J9F5	534690	393352	306277	248798	642600	635170	402680	378870	593130	555690	171140	169590	582750	608810	432390	395430	399550	372510	192660	181400	360000	331540	376040	334260	198130	189280	207490	187590	638885	390775	574410	386030	187030	345770	0.0760287	fail	fail	WT_S	0.572812	-0.803867	0.803867	pass	FALSE	386030	187030	345770	355150	193705	197540
Q4JCF0	534892	502332	516388	426165	540460	531810	522410	498210	567320	549140	504940	486760	602970	539090	461670	418560	494030	522140	530930	517120	517540	516570	405150	433780	469750	443510	423700	381100	536135	510310	558230	508085	524025	517055	0.273665	fail	fail	WT_S	0.965407	-0.0507903	0.0507903	fail	FALSE	508085	524025	517055	419465	456630	402400
Q4JAB1	535157	553822	424105	362252	537470	531980	576120	557850	501810	505710	501960	498210	707860	638510	481240	495150	420820	428060	452480	453820	405570	383880	375670	365500	366090	354210	376840	335200	534725	566985	503760	424440	453150	394725	0.0110881	fail	pass	WT_S	0.792488	-0.33554	0.33554	pass	TRUE	424440	453150	394725	370585	360150	356020
Q4J6L2	536170	768875	479672	458843	536600	532930	574630	569100	490840	512920	667520	622780	1052000	1020900	629680	620370	493000	481240	521470	522000	426730	433590	418660	407950	448100	465220	512700	500430	534765	571865	501880	487120	521735	430160	0.166841	fail	fail	WT_S	0.894626	-0.160643	0.160643	pass	FALSE	487120	521735	430160	413305	456660	506565
Q4J6M8	538078	539297	477552	460627	571540	585680	517620	495100	529470	529060	474600	452590	757770	714270	415220	421330	496110	505890	471170	453120	460220	478800	499660	526260	416820	448520	428870	443630	578610	506360	529265	501000	462145	469510	0.0683255	fail	fail	WT_S	0.887513	-0.172159	0.172159	pass	FALSE	501000	462145	469510	512960	432670	436250
Q4JBT8	541567	437198	561213	449250	522950	551240	553330	520500	547550	553830	440510	422920	451250	334100	488640	485770	609710	574360	526620	540140	556090	560360	498750	458240	453950	430690	435130	418740	537095	536915	550690	592035	533380	558225	0.326818	fail	fail	ΔGPN_S	1.03628	0.0514103	0.0514103	fail	FALSE	592035	533380	558225	478495	442320	426935
Q4J953	541938	533365	463315	455992	519890	451940	680420	625050	512230	462100	567910	589400	665040	520900	430470	426470	470380	447070	526860	512980	391970	430630	435360	443780	427420	497140	448590	483660	485915	652735	487165	458725	519920	411300	0.284651	fail	fail	WT_S	0.854922	-0.226135	0.226135	pass	FALSE	458725	519920	411300	439570	462280	466125
Q4JA48	542803	696653	681202	705657	515650	517610	600300	574990	510560	537710	576590	562240	959020	866870	610940	604260	723230	725300	634320	677600	674520	652240	721460	707560	687430	700070	732720	684700	516630	587645	524135	724265	655960	663380	0.0114135	fail	pass	ΔGPN_S	1.25497	0.327652	0.327652	pass	TRUE	724265	655960	663380	714510	693750	708710
Q4JB28	543443	702952	577422	614698	515860	635810	504500	651910	445910	506670	725660	649820	1073300	707010	502690	559230	585340	818160	548880	569880	442000	500270	568130	615390	526540	607050	623370	747710	575835	578205	476290	701750	559380	471135	0.674434	fail	fail	ΔGPN_S	1.06252	0.0874956	0.0874956	fail	FALSE	701750	559380	471135	591760	566795	685540
Q4J7H8	544000	526225	436825	420070	680760	706270	0	534280	643700	698990	837360	767980	0	0	757850	794160	319480	351140	451220	491380	449450	558280	384700	400950	496080	426160	394900	417630	693515	267140	671345	335310	471300	503865	0.508734	fail	fail	WT_S	0.802987	-0.316551	0.316551	pass	FALSE	335310	471300	503865	392825	461120	406265
Q4J7L0	544935	616210	687503	701780	536210	523290	566270	570340	553650	519850	562750	564600	683570	668770	617860	599710	692220	642330	712970	708900	694080	674520	728720	702330	702880	686850	704040	685860	529750	568305	536750	667275	710935	684300	0.0012032	pass	pass	ΔGPN_S	1.26162	0.335283	0.335283	pass	TRUE	667275	710935	684300	715525	694865	694950
Q4JC54	545107	617087	573928	621320	551810	552880	544470	542020	540900	538560	556810	545900	733420	809890	530180	526320	577640	615260	572970	581660	551990	544050	640040	668330	629550	619650	587510	582840	552345	543245	539730	596450	577315	548020	0.119158	fail	fail	ΔGPN_S	1.05287	0.074332	0.074332	fail	FALSE	596450	577315	548020	654185	624600	585175
Q4J8A9	545130	690258	499313	428378	526730	501060	574240	537720	564060	566970	688010	612030	823900	866510	556600	594500	485420	466430	511850	534060	529530	468590	347780	350470	448810	412420	515740	495050	513895	555980	565515	475925	522955	499060	0.0932039	fail	fail	WT_S	0.915953	-0.126655	0.126655	fail	FALSE	475925	522955	499060	349125	430615	505395
Q4JC15	546292	657447	445307	419928	542470	519180	562590	563960	538830	550720	611830	603460	893430	774590	533860	527510	437400	441260	442010	460710	457590	432870	380370	377860	452090	441690	432560	435000	530825	563275	544775	439330	451360	445230	0.000545131	pass	pass	WT_S	0.815145	-0.294872	0.294872	pass	TRUE	439330	451360	445230	379115	446890	433780
Q4J8E6	546597	508960	419743	370415	525360	514220	546770	507530	591280	594420	509330	484800	593780	558930	445410	461510	416850	431050	430690	412520	412520	414830	374660	380830	397130	393290	341910	334670	519790	527150	592850	423950	421605	413675	0.00563995	pass	pass	WT_S	0.767922	-0.380969	0.380969	pass	TRUE	423950	421605	413675	377745	395210	338290
Q4J6J5	549130	479922	513047	546932	501110	477570	602130	555530	591800	566640	533220	626170	473100	279590	491820	475630	543660	507360	462910	521200	527810	515340	534560	459780	607650	622510	524790	532300	489340	578830	579220	525510	492055	521575	0.318615	fail	fail	WT_S	0.93429	-0.0980577	0.0980577	fail	FALSE	525510	492055	521575	497170	615080	528545
Q4J9N9	549208	465358	388003	366692	539720	537680	588880	580740	531200	517030	522060	523940	368330	348760	515720	513340	349730	387170	401790	403290	397280	388760	377140	341470	352340	383840	362670	382690	538700	584810	524115	368450	402540	393020	0.00152684	pass	pass	WT_S	0.706478	-0.501284	0.501284	pass	TRUE	368450	402540	393020	359305	368090	372680
Q4J9M8	552627	433675	498187	481778	718000	735090	395060	394770	523410	549430	312670	303160	416300	426450	559700	583770	610050	616660	394880	401420	475630	490480	627010	618260	401580	393150	422840	427830	726545	394915	536420	613355	398150	483055	0.659698	fail	fail	WT_S	0.901489	-0.149619	0.149619	fail	FALSE	613355	398150	483055	622635	397365	425335
Q4J8G9	552838	587360	560990	578035	576570	573130	530510	529780	547090	559950	518870	527400	641270	622980	610300	603340	581340	590760	548820	571000	533240	540780	596960	588240	565590	601710	553900	561810	574850	530145	553520	586050	559910	537010	0.692498	fail	fail	ΔGPN_S	1.01475	0.0211174	0.0211174	fail	FALSE	586050	559910	537010	592600	583650	557855
Q4J9L8	553107	653625	357088	462030	673090	636730	378470	387800	608850	633700	763520	971120	588590	607640	477060	513820	308560	351960	313610	352790	402290	413320	458720	401620	422540	543200	434230	511870	654910	383135	621275	330260	333200	407805	0.0929669	fail	fail	WT_S	0.645605	-0.631277	0.631277	pass	FALSE	330260	333200	407805	430170	482870	473050
Q4J931	553252	647298	349580	363430	524760	537480	581700	573540	555810	546220	574200	584080	810120	773070	575130	567190	351270	350280	352220	347830	353160	342720	342950	360250	340350	359590	393180	384260	531120	577620	551015	350775	350025	347940	0.000112387	pass	pass	WT_S	0.631864	-0.662313	0.662313	pass	TRUE	350775	350025	347940	351600	349970	388720
Q4J6D1	553525	602640	939675	901872	555490	522400	591680	551490	545800	554290	584410	580440	656270	598770	599230	596720	951850	966630	985380	1010900	856980	866310	970510	946910	896960	933690	830160	833000	538945	571585	550045	959240	998140	861645	0.000757202	pass	pass	ΔGPN_S	1.69762	0.763513	0.763513	pass	TRUE	959240	998140	861645	958710	915325	831580
Q4J8X7	555658	645035	574373	614102	549330	554800	584430	573930	527300	544160	622500	623610	715010	669060	620290	619740	559090	605880	608120	603070	512340	557740	589770	609050	624600	658060	598410	604720	552065	579180	535730	582485	605595	535040	0.484631	fail	fail	ΔGPN_S	1.03368	0.0477907	0.0477907	fail	FALSE	582485	605595	535040	599410	641330	601565
Q4JBF2	555895	506957	504122	509503	557490	544690	575050	570590	547720	539830	626710	607050	268840	268480	653500	617160	497510	485820	528170	516250	506490	490490	474510	465230	535310	535780	518920	527270	551090	572820	543775	491665	522210	498490	0.0152127	fail	pass	WT_S	0.906865	-0.14104	0.14104	fail	FALSE	491665	522210	498490	469870	535545	523095
Q4J6H3	556040	512283	506988	473750	629660	608570	513890	505240	547750	531130	398850	407030	495820	518920	626670	626410	574870	569820	479320	461820	472820	483280	576550	548680	408510	417220	442980	448560	619115	509565	539440	572345	470570	478050	0.348921	fail	fail	WT_S	0.911784	-0.133236	0.133236	fail	FALSE	572345	470570	478050	562615	412865	445770
Q4JBU2	560227	611822	547157	548050	555110	565940	573340	576950	541340	548680	632400	620850	699300	525420	588500	604460	526480	541260	555580	570280	537540	551800	513220	525820	598390	579270	543220	528380	560525	575145	545010	533870	562930	544670	0.342604	fail	fail	WT_S	0.97667	-0.0340567	0.0340567	fail	FALSE	533870	562930	544670	519520	588830	535800
Q4J8R1	560925	341635	904665	663225	600950	593220	545000	549230	543570	533580	413290	392980	248300	271470	355050	368720	941250	1004000	899180	929530	815680	838350	707370	711970	655290	691070	599280	614370	597085	547115	538575	972625	914355	827015	0.00172558	pass	pass	ΔGPN_S	1.61281	0.689576	0.689576	pass	TRUE	972625	914355	827015	709670	673180	606825
Q4J9A2	560933	977397	476905	710398	580150	616460	553550	589680	496820	528940	813400	793100	1151000	1222900	926160	957820	469800	554450	495810	551590	383890	405890	661450	719720	670080	766120	690610	754410	598305	571615	512880	512125	523700	394890	0.156653	fail	fail	WT_S	0.850199	-0.234127	0.234127	pass	FALSE	512125	523700	394890	690585	718100	722510
Q4JCI9	561947	950200	824048	1.20097e+06	573690	581350	626950	563620	506930	519140	794200	844390	1156000	1160400	912950	833260	877390	862080	881270	889900	673730	759920	1129200	1311000	1203900	1291300	1147900	1122500	577520	595285	513035	869735	885585	716825	0.0115286	fail	pass	ΔGPN_S	1.46642	0.552296	0.552296	pass	TRUE	869735	885585	716825	1220100	1247600	1135200
Q4J898	562525	498040	642067	604865	575340	571270	560920	562120	553770	551730	524950	517750	408760	524950	504200	507630	606710	639220	676650	701560	620400	607860	572260	580000	658190	657430	585730	575580	573305	561520	552750	622965	689105	614130	0.0310641	fail	pass	ΔGPN_S	1.1414	0.190806	0.190806	pass	TRUE	622965	689105	614130	576130	657810	580655
Q4J9Z0	564410	600165	803928	652775	551750	556630	580280	582970	550120	564710	502420	515310	661370	710580	600700	610610	804080	800860	825840	860180	767600	765010	644680	623360	660830	654640	674760	658380	554190	581625	557415	802470	843010	766305	0.000547119	pass	pass	ΔGPN_S	1.42437	0.510323	0.510323	pass	TRUE	802470	843010	766305	634020	657735	666570
Q4J6L3	564832	768472	436788	439232	566120	518800	627700	595250	545510	535610	636410	599910	976200	940150	760210	697950	437450	415420	463260	448350	426270	429980	419600	426310	417580	418460	485260	468180	542460	611475	540560	426435	455805	428125	0.00707155	pass	pass	WT_S	0.773307	-0.370887	0.370887	pass	TRUE	426435	455805	428125	422955	418020	476720
Q4J6Q4	567326	470578	544833	456293	34774	658510	684920	722610	689160	613980	619240	652460	644680	76804	89521	740760	734780	462160	456430	540790	526830	548010	528070	436670	404330	442790	450340	475560	346642	703765	651570	598470	498610	537420	0.854588	fail	fail	WT_S	0.960354	-0.0583622	0.0583622	fail	FALSE	598470	498610	537420	482370	423560	462950
Q4JCH6	568765	557275	756343	839435	568910	555210	602070	582900	538420	565080	620480	633530	412190	320820	668690	687940	771360	791400	760220	780860	694910	739310	807490	809260	839430	881810	835100	863520	562060	592485	551750	781380	770540	717110	0.00129813	pass	pass	ΔGPN_S	1.3298	0.411209	0.411209	pass	TRUE	781380	770540	717110	808375	860620	849310
[truncated: 392 more rows]
[truncated: 39 more columns]

## Sheet: timsTOF data_analysis
Name/Category	WT_S_Mittel	WT_R_Mittel	DeltaΔGPN_S_Mittel	DeltaΔGPN_R_Mittel	WT_1_1_S	WT_1_2_S	WT_2_1_S	WT_2_2_S	WT_3_1_S	WT_3_2_S	WT_1_1_R	WT_1_2_R	WT_2_1_R	WT_2_2_R	WT_3_1_R	WT_3_2_R	ΔGPN_1_1_S	ΔGPN_1_2_S	ΔGPN_2_1_S	ΔGPN_2_2_S	ΔGPN_3_1_S	ΔGPN_3_2_S	ΔGPN_1_1_R	ΔGPN_1_2_R	ΔGPN_2_1_R	ΔGPN_2_2_R	ΔGPN_3_1_R	ΔGPN_3_2_R	WT_1_S	WT_2_S	WT_3_S	ΔGPN_1_S	ΔGPN_2_S	ΔGPN_3_S	t-Test WT_S vs ΔGPN_S	t-Test 0.01	t-Test 0.05	most abundant	ratio	log2(ratio)	absolute_log2	10% difference	significant ?	ΔGPN_1_S	ΔGPN_2_S	ΔGPN_3_S	ΔGPN_1_R	ΔGPN_2_R	ΔGPN_3_R
[truncated: 1,629 more rows]
[truncated: 39 more columns]

[truncated: 4 more sheets: GO-term WT-R vs WT-S, GO-term ΔGPN-R vs WT-R, GO-term ΔGPN-S vs WT-S, GO-term ΔGPN-R vs ΔGPN-S]
