# Supplementary material for: Archaeal GPN-loop GTPases involve a lock-switch-rock mechanism for GTP hydrolysis
Source: mBio. 2023 Nov 14;14(6):e00859-23. doi: 10.1128/mbio.00859-23 (PMC10746158; doi:10.1128/mbio.00859-23)
Supplement: Table S5 — HDX data and its analysis. [file mbio.00859-23-s0003.xlsx]

## Sheet: Overview
Overview of data obtained by hydrogen-deuterium exchange mass spectrometry (HDX-MS)
	SaGPN
Conditions of H/D exchange	25 °C in 50 mM Tris-Cl pH 8.0, 150 mM NaCl, 10 mM MgCl2; final D2O = 90%
Timecourse of H/D exchange	10/30/100/1,000/10,000 s
Replicates	3, technical (separate H/D exchange reactions measured)
Number of Peptides	79
Sequence coverage [%]	86.3
Redundancy	4.3
Repeatability	Average SD = 0.7%
Significance criterium applied	5% relative HDX

## Sheet: Peptide_List
Protein state	Start	End	Peptide sequence	Peptide mass [Da]	Retention time [min]	Retention time SD [min]	HDX time [s]	Uptake [Da]	Uptake SD [Da]
Apo	-3	3	FQGPSYF	844.375	9.58465	0.005307	0	0	0
Apo	-3	3	FQGPSYF	844.375	9.62398	0.000996	10	0.882674	0.014166
Apo	-3	3	FQGPSYF	844.375	9.62794	0.006052	30	0.855512	0.025545
Apo	-3	3	FQGPSYF	844.375	9.587	0.011958	100	0.88127	0.043474
Apo	-3	3	FQGPSYF	844.375	9.57083	0.031247	1000	1.10899	0.054067
Apo	-3	3	FQGPSYF	844.375	9.61809	0.002915	10000	1.40788	0.037197
GDP	-3	3	FQGPSYF	844.375	9.59121	0.006078	0	0	0
GDP	-3	3	FQGPSYF	844.375	9.61993	0.007874	10	0.902141	0.056838
GDP	-3	3	FQGPSYF	844.375	9.61111	0.000581	30	0.899572	0.032973
GDP	-3	3	FQGPSYF	844.375	9.55902	0.007003	100	0.910483	0.015787
GDP	-3	3	FQGPSYF	844.375	9.59704	0.006627	1000	1.10674	0.027226
GDP	-3	3	FQGPSYF	844.375	9.62697	0.002183	10000	1.40596	0.033956
GppNHp	-3	3	FQGPSYF	844.375	9.59167	0.005945	0	0	0
GppNHp	-3	3	FQGPSYF	844.375	9.62223	0.004051	10	0.855564	0.020569
GppNHp	-3	3	FQGPSYF	844.375	9.61153	0.006406	30	0.87392	0.039691
GppNHp	-3	3	FQGPSYF	844.375	9.58088	0.00516	100	0.873614	0.036042
GppNHp	-3	3	FQGPSYF	844.375	9.5953	0.007016	1000	1.08066	0.027756
GppNHp	-3	3	FQGPSYF	844.375	9.61691	0.003548	10000	1.47071	0.034466
Apo	-2	3	QGPSYF	697.307	8.05264	0.01855	0	0	0
Apo	-2	3	QGPSYF	697.307	8.09481	0.001446	10	1.06852	0.039001
Apo	-2	3	QGPSYF	697.307	8.10238	0.005322	30	1.0601	0.038811
Apo	-2	3	QGPSYF	697.307	8.05437	0.004034	100	1.04891	0.027756
Apo	-2	3	QGPSYF	697.307	8.02667	0.04959	1000	1.25423	0.033717
Apo	-2	3	QGPSYF	697.307	8.0952	0.006836	10000	1.61756	0.025082
GDP	-2	3	QGPSYF	697.307	8.0636	0.013987	0	0	0
GDP	-2	3	QGPSYF	697.307	8.09295	0.009134	10	1.09291	0.038542
GDP	-2	3	QGPSYF	697.307	8.08566	0.000482	30	1.06755	0.044276
GDP	-2	3	QGPSYF	697.307	8.0262	0.00767	100	1.0479	0.037307
GDP	-2	3	QGPSYF	697.307	8.0739	0.003551	1000	1.31708	0.031731
GDP	-2	3	QGPSYF	697.307	8.10603	0.00272	10000	1.64162	0.062756
GppNHp	-2	3	QGPSYF	697.307	8.06879	0.005195	0	0	0
GppNHp	-2	3	QGPSYF	697.307	8.09707	0.005617	10	1.06715	0.019502
GppNHp	-2	3	QGPSYF	697.307	8.08577	0.006149	30	1.04304	0.051209
GppNHp	-2	3	QGPSYF	697.307	8.05099	0.00629	100	1.02804	0.039497
GppNHp	-2	3	QGPSYF	697.307	8.06533	0.003988	1000	1.23102	0.039861
GppNHp	-2	3	QGPSYF	697.307	8.08867	0.007147	10000	1.66406	0.043005
Apo	3	17	FIFVLGTAGSGKTTL	1510.84	9.70189	0.008064	0	0	0
Apo	3	17	FIFVLGTAGSGKTTL	1510.84	9.75632	0.001692	10	2.16644	0.490277
Apo	3	17	FIFVLGTAGSGKTTL	1510.84	9.7601	0.007341	30	2.29827	0.512252
Apo	3	17	FIFVLGTAGSGKTTL	1510.84	9.71823	0.010505	100	2.47892	0.310603
Apo	3	17	FIFVLGTAGSGKTTL	1510.84	9.69866	0.031921	1000	3.5643	0.132624
Apo	3	17	FIFVLGTAGSGKTTL	1510.84	9.74717	0.002294	10000	4.03649	0.055496
GDP	3	17	FIFVLGTAGSGKTTL	1510.84	9.70978	0.009351	0	0	0
GDP	3	17	FIFVLGTAGSGKTTL	1510.84	9.75288	0.008377	10	0.364112	0.024225
GDP	3	17	FIFVLGTAGSGKTTL	1510.84	9.74304	0.001356	30	0.546824	0.028893
GDP	3	17	FIFVLGTAGSGKTTL	1510.84	9.69322	0.00606	100	0.95202	0.029692
GDP	3	17	FIFVLGTAGSGKTTL	1510.84	9.7278	0.007205	1000	1.92719	0.068904
GDP	3	17	FIFVLGTAGSGKTTL	1510.84	9.75581	0.003429	10000	2.72141	0.109236
GppNHp	3	17	FIFVLGTAGSGKTTL	1510.84	9.71259	0.005991	0	0	0
GppNHp	3	17	FIFVLGTAGSGKTTL	1510.84	9.7547	0.003275	10	0.260025	0.01414
GppNHp	3	17	FIFVLGTAGSGKTTL	1510.84	9.74525	0.006297	30	0.391707	0.018277
GppNHp	3	17	FIFVLGTAGSGKTTL	1510.84	9.71652	0.00777	100	0.645314	0.026779
GppNHp	3	17	FIFVLGTAGSGKTTL	1510.84	9.72798	0.006987	1000	1.2355	0.056455
GppNHp	3	17	FIFVLGTAGSGKTTL	1510.84	9.74692	0.004369	10000	2.02851	0.065843
Apo	4	23	IFVLGTAGSGKTTLVKALQD	2018.14	8.76232	0.004527	0	0	0
Apo	4	23	IFVLGTAGSGKTTLVKALQD	2018.14	8.80737	0.003639	10	2.73245	0.225323
Apo	4	23	IFVLGTAGSGKTTLVKALQD	2018.14	8.81001	0.008243	30	2.73709	0.262022
Apo	4	23	IFVLGTAGSGKTTLVKALQD	2018.14	8.76727	0.012032	100	2.93167	0.171083
Apo	4	23	IFVLGTAGSGKTTLVKALQD	2018.14	8.7552	0.029121	1000	3.82727	0.011008
Apo	4	23	IFVLGTAGSGKTTLVKALQD	2018.14	8.80249	0.001633	10000	4.37793	0.261929
GDP	4	23	IFVLGTAGSGKTTLVKALQD	2018.14	8.76815	0.008483	0	0	0
GDP	4	23	IFVLGTAGSGKTTLVKALQD	2018.14	8.80834	0.012371	10	0.300886	0.060933
GDP	4	23	IFVLGTAGSGKTTLVKALQD	2018.14	8.80643	0.012602	30	0.471646	0.024112
GDP	4	23	IFVLGTAGSGKTTLVKALQD	2018.14	8.7601	0.012182	100	0.850613	0.052733
GDP	4	23	IFVLGTAGSGKTTLVKALQD	2018.14	8.7838	0.008714	1000	1.72483	0.023029
GDP	4	23	IFVLGTAGSGKTTLVKALQD	2018.14	8.83563	0.001937	10000	2.54578	0.065571
GppNHp	4	23	IFVLGTAGSGKTTLVKALQD	2018.14	8.76905	0.006131	0	0	0
GppNHp	4	23	IFVLGTAGSGKTTLVKALQD	2018.14	8.80926	0.004307	10	0.28525	0.016905
GppNHp	4	23	IFVLGTAGSGKTTLVKALQD	2018.14	8.79901	0.005558	30	0.435431	0.020612
GppNHp	4	23	IFVLGTAGSGKTTLVKALQD	2018.14	8.76431	0.007111	100	0.684816	0.024717
GppNHp	4	23	IFVLGTAGSGKTTLVKALQD	2018.14	8.78478	0.007786	1000	1.1995	0.030931
GppNHp	4	23	IFVLGTAGSGKTTLVKALQD	2018.14	8.80319	0.004709	10000	2.01785	0.055507
Apo	18	32	VKALQDYLLNNELDT	1747.9	9.32929	0.005321	0	0	0
Apo	18	32	VKALQDYLLNNELDT	1747.9	9.37652	0.001469	10	1.94582	0.055286
Apo	18	32	VKALQDYLLNNELDT	1747.9	9.37958	0.004403	30	2.30297	0.081675
Apo	18	32	VKALQDYLLNNELDT	1747.9	9.34441	0.016553	100	2.80285	0.077054
Apo	18	32	VKALQDYLLNNELDT	1747.9	9.32508	0.038418	1000	3.27277	0.135048
Apo	18	32	VKALQDYLLNNELDT	1747.9	9.3734	0.001721	10000	3.50935	0.238582
GDP	18	32	VKALQDYLLNNELDT	1747.9	9.33642	0.007258	0	0	0
GDP	18	32	VKALQDYLLNNELDT	1747.9	9.37382	0.007662	10	2.25359	0.072236
GDP	18	32	VKALQDYLLNNELDT	1747.9	9.36712	0.000663	30	2.57083	0.124772
GDP	18	32	VKALQDYLLNNELDT	1747.9	9.30898	0.007323	100	2.79101	0.065825
GDP	18	32	VKALQDYLLNNELDT	1747.9	9.35577	0.00453	1000	3.30337	0.101622
GDP	18	32	VKALQDYLLNNELDT	1747.9	9.38157	0.003473	10000	3.74578	0.122779
GppNHp	18	32	VKALQDYLLNNELDT	1747.9	9.33822	0.007081	0	0	0
GppNHp	18	32	VKALQDYLLNNELDT	1747.9	9.37584	0.003451	10	2.28957	0.022081
GppNHp	18	32	VKALQDYLLNNELDT	1747.9	9.36748	0.005275	30	2.54257	0.127966
GppNHp	18	32	VKALQDYLLNNELDT	1747.9	9.33704	0.009429	100	2.74779	0.096576
GppNHp	18	32	VKALQDYLLNNELDT	1747.9	9.35556	0.006735	1000	3.32969	0.224546
GppNHp	18	32	VKALQDYLLNNELDT	1747.9	9.37053	0.00252	10000	3.74978	0.086857
Apo	24	29	YLLNNE	764.37	8.33304	0.015533	0	0	0
Apo	24	29	YLLNNE	764.37	8.3763	0.000941	10	0.800542	0.039686
Apo	24	29	YLLNNE	764.37	8.38058	0.005256	30	1.10769	0.014306
Apo	24	29	YLLNNE	764.37	8.33315	0.007146	100	1.47725	0.045939
Apo	24	29	YLLNNE	764.37	8.31133	0.044301	1000	1.54871	0.04736
Apo	24	29	YLLNNE	764.37	8.37338	0.006275	10000	1.67735	0.064747
GDP	24	29	YLLNNE	764.37	8.34489	0.008853	0	0	0
GDP	24	29	YLLNNE	764.37	8.37507	0.008262	10	1.09338	0.056815
GDP	24	29	YLLNNE	764.37	8.36462	0.001792	30	1.35404	0.04688
GDP	24	29	YLLNNE	764.37	8.30156	0.005694	100	1.50622	0.03602
GDP	24	29	YLLNNE	764.37	8.35345	0.005168	1000	1.50808	0.029047
GDP	24	29	YLLNNE	764.37	8.38425	0.00091	10000	1.71961	0.022238
GppNHp	24	29	YLLNNE	764.37	8.34669	0.004847	0	0	0
GppNHp	24	29	YLLNNE	764.37	8.37588	0.00553	10	1.10176	0.009407
GppNHp	24	29	YLLNNE	764.37	8.36554	0.005645	30	1.37119	0.056109
GppNHp	24	29	YLLNNE	764.37	8.32702	0.008395	100	1.5098	0.041047
GppNHp	24	29	YLLNNE	764.37	8.34504	0.005639	1000	1.51772	0.050336
GppNHp	24	29	YLLNNE	764.37	8.36923	0.004364	10000	1.77302	0.02874
Apo	24	30	YLLNNEL	877.454	9.48752	0.004693	0	0	0
Apo	24	30	YLLNNEL	877.454	9.53635	0.001233	10	0.769098	0.041085
Apo	24	30	YLLNNEL	877.454	9.5398	0.007269	30	1.08592	0.027441
Apo	24	30	YLLNNEL	877.454	9.49861	0.011764	100	1.58172	0.067081
Apo	24	30	YLLNNEL	877.454	9.47957	0.031014	1000	2.14944	0.101623
Apo	24	30	YLLNNEL	877.454	9.52808	0.002615	10000	2.23058	0.078257
GDP	24	30	YLLNNEL	877.454	9.49595	0.00432	0	0	0
GDP	24	30	YLLNNEL	877.454	9.53161	0.007538	10	1.08507	0.067106
GDP	24	30	YLLNNEL	877.454	9.5226	0.001497	30	1.36497	0.029371
GDP	24	30	YLLNNEL	877.454	9.4695	0.006902	100	1.68436	0.015243
GDP	24	30	YLLNNEL	877.454	9.50651	0.007084	1000	2.05855	0.049696
GDP	24	30	YLLNNEL	877.454	9.53646	0.002979	10000	2.25225	0.026433
GppNHp	24	30	YLLNNEL	877.454	9.49509	0.006254	0	0	0
GppNHp	24	30	YLLNNEL	877.454	9.53306	0.004232	10	1.03989	0.019716
GppNHp	24	30	YLLNNEL	877.454	9.52358	0.006385	30	1.33866	0.047342
GppNHp	24	30	YLLNNEL	877.454	9.49074	0.004368	100	1.5981	0.0405
GppNHp	24	30	YLLNNEL	877.454	9.50455	0.006439	1000	2.10935	0.046699
GppNHp	24	30	YLLNNEL	877.454	9.52495	0.003326	10000	2.34083	0.051824
Apo	26	32	LNNELDT	817.381	7.41056	0.020613	0	0	0
Apo	26	32	LNNELDT	817.381	7.4529	0.003219	10	1.8829	0.037823
Apo	26	32	LNNELDT	817.381	7.46057	0.005163	30	2.06335	0.022949
Apo	26	32	LNNELDT	817.381	7.40092	0.000648	100	2.21961	0.064758
Apo	26	32	LNNELDT	817.381	7.38064	0.038309	1000	2.72226	0.068071
Apo	26	32	LNNELDT	817.381	7.46893	0.014314	10000	2.64119	0.082891
GDP	26	32	LNNELDT	817.381	7.42124	0.019896	0	0	0
GDP	26	32	LNNELDT	817.381	7.44973	0.013049	10	2.04674	0.052478
GDP	26	32	LNNELDT	817.381	7.43897	0.000584	30	2.15825	0.039967
GDP	26	32	LNNELDT	817.381	7.37692	0.010571	100	2.23573	0.071804
GDP	26	32	LNNELDT	817.381	7.45085	0.002565	1000	2.7077	0.071008
GDP	26	32	LNNELDT	817.381	7.48522	0.003494	10000	2.66171	0.048619
GppNHp	26	32	LNNELDT	817.381	7.43476	0.002582	0	0	0
GppNHp	26	32	LNNELDT	817.381	7.46767	0.00953	10	2.03521	0.034366
GppNHp	26	32	LNNELDT	817.381	7.44501	0.004999	30	2.11566	0.091633
GppNHp	26	32	LNNELDT	817.381	7.39901	0.007302	100	2.17076	0.05506
GppNHp	26	32	LNNELDT	817.381	7.4281	0.010974	1000	2.67855	0.078683
GppNHp	26	32	LNNELDT	817.381	7.45915	0.015456	10000	2.67622	0.078103
Apo	33	41	AIINLDPAV	924.528	9.44564	0.005643	0	0	0
Apo	33	41	AIINLDPAV	924.528	9.48782	0.00194	10	0.140961	0.014222
Apo	33	41	AIINLDPAV	924.528	9.49161	0.007963	30	0.227142	0.018084
Apo	33	41	AIINLDPAV	924.528	9.45272	0.011743	100	0.494921	0.015266
Apo	33	41	AIINLDPAV	924.528	9.43448	0.029988	1000	0.860346	0.01753
Apo	33	41	AIINLDPAV	924.528	9.48257	0.002604	10000	1.42346	0.008535
GDP	33	41	AIINLDPAV	924.528	9.45467	0.003526	0	0	0
GDP	33	41	AIINLDPAV	924.528	9.48327	0.008575	10	0.282235	0.033614
GDP	33	41	AIINLDPAV	924.528	9.47411	0.002307	30	0.440612	0.025553
GDP	33	41	AIINLDPAV	924.528	9.42449	0.009019	100	0.720447	0.026331
GDP	33	41	AIINLDPAV	924.528	9.46002	0.007037	1000	0.95547	0.024128
GDP	33	41	AIINLDPAV	924.528	9.49172	0.003179	10000	1.35172	0.023597
GppNHp	33	41	AIINLDPAV	924.528	9.45294	0.005567	0	0	0
GppNHp	33	41	AIINLDPAV	924.528	9.48465	0.004256	10	0.07049	0.007591
GppNHp	33	41	AIINLDPAV	924.528	9.47745	0.006946	30	0.114043	0.016754
GppNHp	33	41	AIINLDPAV	924.528	9.44468	0.004694	100	0.22238	0.003617
GppNHp	33	41	AIINLDPAV	924.528	9.45892	0.00667	1000	0.787162	0.00392
GppNHp	33	41	AIINLDPAV	924.528	9.48	0.003966	10000	1.33407	0.00992
Apo	33	51	AIINLDPAVEVLPYKPDID	2094.12	9.66457	0.005532	0	0	0
Apo	33	51	AIINLDPAVEVLPYKPDID	2094.12	9.70215	0.002712	10	3.03528	0.022535
Apo	33	51	AIINLDPAVEVLPYKPDID	2094.12	9.70543	0.003923	30	3.24279	0.122419
Apo	33	51	AIINLDPAVEVLPYKPDID	2094.12	9.6664	0.012113	100	3.63734	0.040032
Apo	33	51	AIINLDPAVEVLPYKPDID	2094.12	9.65356	0.029131	1000	4.57048	0.102215
Apo	33	51	AIINLDPAVEVLPYKPDID	2094.12	9.69298	0.00272	10000	5.65977	0.074873
GDP	33	51	AIINLDPAVEVLPYKPDID	2094.12	9.67225	0.009997	0	0	0
GDP	33	51	AIINLDPAVEVLPYKPDID	2094.12	9.69898	0.011145	10	3.13892	0.061091
GDP	33	51	AIINLDPAVEVLPYKPDID	2094.12	9.68882	0.001306	30	3.59389	0.058626
GDP	33	51	AIINLDPAVEVLPYKPDID	2094.12	9.64192	0.005922	100	3.93626	0.043228
GDP	33	51	AIINLDPAVEVLPYKPDID	2094.12	9.67692	0.007924	1000	4.69144	0.060415
GDP	33	51	AIINLDPAVEVLPYKPDID	2094.12	9.70109	0.003264	10000	5.36338	0.058266
GppNHp	33	51	AIINLDPAVEVLPYKPDID	2094.12	9.67515	0.005651	0	0	0
GppNHp	33	51	AIINLDPAVEVLPYKPDID	2094.12	9.69919	0.003646	10	2.91737	0.019602
GppNHp	33	51	AIINLDPAVEVLPYKPDID	2094.12	9.69012	0.005492	30	3.14169	0.052597
GppNHp	33	51	AIINLDPAVEVLPYKPDID	2094.12	9.66292	0.008169	100	3.26959	0.052027
GppNHp	33	51	AIINLDPAVEVLPYKPDID	2094.12	9.67608	0.008491	1000	4.17549	0.06334
GppNHp	33	51	AIINLDPAVEVLPYKPDID	2094.12	9.69282	0.002612	10000	5.48737	0.054326
Apo	33	54	AIINLDPAVEVLPYKPDIDARE	2450.31	9.25858	0.006496	0	0	0
Apo	33	54	AIINLDPAVEVLPYKPDIDARE	2450.31	9.29331	0.004563	10	3.48933	0.017752
Apo	33	54	AIINLDPAVEVLPYKPDIDARE	2450.31	9.29992	0.011348	30	3.60035	0.024705
Apo	33	54	AIINLDPAVEVLPYKPDIDARE	2450.31	9.26028	0.010185	100	3.9858	0.069874
Apo	33	54	AIINLDPAVEVLPYKPDIDARE	2450.31	9.24066	0.028033	1000	5.37974	0.181505
Apo	33	54	AIINLDPAVEVLPYKPDIDARE	2450.31	9.28731	0.004464	10000	7.34536	0.079549
GDP	33	54	AIINLDPAVEVLPYKPDIDARE	2450.31	9.26384	0.005459	0	0	0
GDP	33	54	AIINLDPAVEVLPYKPDIDARE	2450.31	9.28904	0.009178	10	3.61742	0.04995
GDP	33	54	AIINLDPAVEVLPYKPDIDARE	2450.31	9.27775	0.002279	30	3.87696	0.051178
GDP	33	54	AIINLDPAVEVLPYKPDIDARE	2450.31	9.2355	0.008185	100	4.22186	0.042527
GDP	33	54	AIINLDPAVEVLPYKPDIDARE	2450.31	9.26595	0.004393	1000	5.35152	0.07366
GDP	33	54	AIINLDPAVEVLPYKPDIDARE	2450.31	9.3008	0.007572	10000	6.86033	0.053141
GppNHp	33	54	AIINLDPAVEVLPYKPDIDARE	2450.31	9.26494	0.006344	0	0	0
GppNHp	33	54	AIINLDPAVEVLPYKPDIDARE	2450.31	9.29226	0.004671	10	3.29167	0.037099
GppNHp	33	54	AIINLDPAVEVLPYKPDIDARE	2450.31	9.28182	0.006825	30	3.43053	0.083024
GppNHp	33	54	AIINLDPAVEVLPYKPDIDARE	2450.31	9.25358	0.004229	100	3.59084	0.049928
GppNHp	33	54	AIINLDPAVEVLPYKPDIDARE	2450.31	9.26429	0.00644	1000	5.15947	0.064685
GppNHp	33	54	AIINLDPAVEVLPYKPDIDARE	2450.31	9.28291	0.003984	10000	7.24296	0.082849
Apo	34	41	IINLDPAV	853.49	9.14558	0.005041	0	0	0
Apo	34	41	IINLDPAV	853.49	9.1862	0.001085	10	0.218751	0.012139
Apo	34	41	IINLDPAV	853.49	9.19087	0.007644	30	0.310384	0.019019
Apo	34	41	IINLDPAV	853.49	9.14934	0.012189	100	0.585979	0.027999
Apo	34	41	IINLDPAV	853.49	9.13419	0.032504	1000	0.955921	0.011216
Apo	34	41	IINLDPAV	853.49	9.1839	0.002102	10000	1.55829	0.013799
GDP	34	41	IINLDPAV	853.49	9.15259	0.007033	0	0	0
GDP	34	41	IINLDPAV	853.49	9.18298	0.009411	10	0.332003	0.019869
GDP	34	41	IINLDPAV	853.49	9.17444	0.002339	30	0.512071	0.013587
GDP	34	41	IINLDPAV	853.49	9.12028	0.005724	100	0.801226	0.01177
GDP	34	41	IINLDPAV	853.49	9.16229	0.005705	1000	1.05289	0.012001
GDP	34	41	IINLDPAV	853.49	9.19493	0.003307	10000	1.45491	0.011284
GppNHp	34	41	IINLDPAV	853.49	9.15258	0.006924	0	0	0
GppNHp	34	41	IINLDPAV	853.49	9.18339	0.004668	10	0.115129	0.013566
GppNHp	34	41	IINLDPAV	853.49	9.17731	0.007263	30	0.139122	0.0147
GppNHp	34	41	IINLDPAV	853.49	9.14218	0.006564	100	0.260456	0.003555
GppNHp	34	41	IINLDPAV	853.49	9.16107	0.007286	1000	0.875294	0.00446
GppNHp	34	41	IINLDPAV	853.49	9.18054	0.004435	10000	1.44568	0.008434
Apo	34	42	IINLDPAVE	982.533	8.97922	0.00405	0	0	0
Apo	34	42	IINLDPAVE	982.533	9.0258	0.002008	10	0.828477	0.019741
Apo	34	42	IINLDPAVE	982.533	9.0297	0.006546	30	0.917274	0.029665
Apo	34	42	IINLDPAVE	982.533	8.98783	0.011898	100	1.20165	0.012867
Apo	34	42	IINLDPAVE	982.533	8.96828	0.035559	1000	1.57226	0.017587
Apo	34	42	IINLDPAVE	982.533	9.02069	0.003265	10000	2.21078	0.019352
GDP	34	42	IINLDPAVE	982.533	8.98691	0.002377	0	0	0
GDP	34	42	IINLDPAVE	982.533	9.02199	0.006829	10	0.968096	0.02768
GDP	34	42	IINLDPAVE	982.533	9.01261	0.002561	30	1.15602	0.022172
GDP	34	42	IINLDPAVE	982.533	8.95775	0.007291	100	1.4222	0.030014
GDP	34	42	IINLDPAVE	982.533	9.00073	0.005969	1000	1.68011	0.019053
GDP	34	42	IINLDPAVE	982.533	9.03029	0.002377	10000	2.12729	0.013081
GppNHp	34	42	IINLDPAVE	982.533	8.98678	0.005366	0	0	0
GppNHp	34	42	IINLDPAVE	982.533	9.02244	0.004312	10	0.764	0.01028
GppNHp	34	42	IINLDPAVE	982.533	9.01425	0.005735	30	0.770698	0.019865
GppNHp	34	42	IINLDPAVE	982.533	8.97898	0.006186	100	0.889911	0.010384
GppNHp	34	42	IINLDPAVE	982.533	8.99729	0.007345	1000	1.50087	0.015385
GppNHp	34	42	IINLDPAVE	982.533	9.01852	0.003998	10000	2.12194	0.020515
Apo	34	51	IINLDPAVEVLPYKPDID	2023.09	9.51732	0.007954	0	0	0
Apo	34	51	IINLDPAVEVLPYKPDID	2023.09	9.56009	0.002993	10	3.69825	0.049987
Apo	34	51	IINLDPAVEVLPYKPDID	2023.09	9.56385	0.004285	30	3.74978	0.039279
Apo	34	51	IINLDPAVEVLPYKPDID	2023.09	9.52527	0.013108	100	4.05948	0.047539
Apo	34	51	IINLDPAVEVLPYKPDID	2023.09	9.51074	0.029953	1000	4.93224	0.117877
Apo	34	51	IINLDPAVEVLPYKPDID	2023.09	9.55206	0.003483	10000	5.95634	0.039146
GDP	34	51	IINLDPAVEVLPYKPDID	2023.09	9.52888	0.012123	0	0	0
GDP	34	51	IINLDPAVEVLPYKPDID	2023.09	9.5559	0.007517	10	3.80032	0.035282
GDP	34	51	IINLDPAVEVLPYKPDID	2023.09	9.54703	0.002172	30	3.96319	0.034348
GDP	34	51	IINLDPAVEVLPYKPDID	2023.09	9.49887	0.005741	100	4.32266	0.020988
GDP	34	51	IINLDPAVEVLPYKPDID	2023.09	9.53422	0.007298	1000	4.96446	0.063404
GDP	34	51	IINLDPAVEVLPYKPDID	2023.09	9.56198	0.002536	10000	5.69973	0.042403
GppNHp	34	51	IINLDPAVEVLPYKPDID	2023.09	9.52725	0.008041	0	0	0
GppNHp	34	51	IINLDPAVEVLPYKPDID	2023.09	9.55849	0.003841	10	3.48307	0.047222
GppNHp	34	51	IINLDPAVEVLPYKPDID	2023.09	9.54838	0.006716	30	3.51277	0.063102
GppNHp	34	51	IINLDPAVEVLPYKPDID	2023.09	9.51947	0.005714	100	3.62306	0.105649
GppNHp	34	51	IINLDPAVEVLPYKPDID	2023.09	9.53229	0.008132	1000	4.42362	0.055191
GppNHp	34	51	IINLDPAVEVLPYKPDID	2023.09	9.55068	0.002312	10000	5.89254	0.039489
Apo	34	54	IINLDPAVEVLPYKPDIDARE	2379.27	9.11802	0.004044	0	0	0
Apo	34	54	IINLDPAVEVLPYKPDIDARE	2379.27	9.15784	0.0018	10	3.62444	0.026455
Apo	34	54	IINLDPAVEVLPYKPDIDARE	2379.27	9.16272	0.005816	30	3.72762	0.030766
Apo	34	54	IINLDPAVEVLPYKPDIDARE	2379.27	9.12115	0.010704	100	4.10849	0.06905
Apo	34	54	IINLDPAVEVLPYKPDIDARE	2379.27	9.10403	0.030202	1000	5.50614	0.165846
Apo	34	54	IINLDPAVEVLPYKPDIDARE	2379.27	9.15393	0.002138	10000	7.49174	0.084887
GDP	34	54	IINLDPAVEVLPYKPDIDARE	2379.27	9.12198	0.006153	0	0	0
GDP	34	54	IINLDPAVEVLPYKPDIDARE	2379.27	9.15456	0.007739	10	3.70916	0.053546
GDP	34	54	IINLDPAVEVLPYKPDIDARE	2379.27	9.14597	0.001877	30	3.98228	0.041786
GDP	34	54	IINLDPAVEVLPYKPDIDARE	2379.27	9.09422	0.009531	100	4.32636	0.061725
GDP	34	54	IINLDPAVEVLPYKPDIDARE	2379.27	9.13272	0.006086	1000	5.43729	0.078262
GDP	34	54	IINLDPAVEVLPYKPDIDARE	2379.27	9.1625	0.004543	10000	6.97783	0.049961
GppNHp	34	54	IINLDPAVEVLPYKPDIDARE	2379.27	9.12671	0.006773	0	0	0
GppNHp	34	54	IINLDPAVEVLPYKPDIDARE	2379.27	9.15694	0.004472	10	3.39184	0.036037
GppNHp	34	54	IINLDPAVEVLPYKPDIDARE	2379.27	9.14793	0.006746	30	3.50352	0.073868
GppNHp	34	54	IINLDPAVEVLPYKPDIDARE	2379.27	9.11576	0.005064	100	3.65452	0.039454
GppNHp	34	54	IINLDPAVEVLPYKPDIDARE	2379.27	9.1306	0.007173	1000	5.23678	0.054326
GppNHp	34	54	IINLDPAVEVLPYKPDIDARE	2379.27	9.14884	0.002847	10000	7.34305	0.083096
Apo	35	41	INLDPAV	740.406	8.68891	0.010594	0	0	0
Apo	35	41	INLDPAV	740.406	8.73211	0.003171	10	0.191157	0.026962
Apo	35	41	INLDPAV	740.406	8.73481	0.005233	30	0.277047	0.023389
Apo	35	41	INLDPAV	740.406	8.69798	0.007605	100	0.51499	0.027513
Apo	35	41	INLDPAV	740.406	8.67512	0.043774	1000	0.88658	0.021239
Apo	35	41	INLDPAV	740.406	8.72957	0.004204	10000	1.37542	0.025016
GDP	35	41	INLDPAV	740.406	8.69945	0.007086	0	0	0
GDP	35	41	INLDPAV	740.406	8.73007	0.006758	10	0.301602	0.017714
GDP	35	41	INLDPAV	740.406	8.72193	0.001698	30	0.474506	0.022987
GDP	35	41	INLDPAV	740.406	8.66443	0.008029	100	0.735076	0.02242
GDP	35	41	INLDPAV	740.406	8.71431	0.004744	1000	0.977799	0.015802
GDP	35	41	INLDPAV	740.406	8.73837	0.002782	10000	1.34372	0.015051
GppNHp	35	41	INLDPAV	740.406	8.69907	0.006	0	0	0
GppNHp	35	41	INLDPAV	740.406	8.7326	0.003812	10	0.110845	0.008147
GppNHp	35	41	INLDPAV	740.406	8.72208	0.003754	30	0.145078	0.008859
GppNHp	35	41	INLDPAV	740.406	8.69257	0.004837	100	0.242668	0.009175
GppNHp	35	41	INLDPAV	740.406	8.7098	0.005121	1000	0.832584	0.008117
GppNHp	35	41	INLDPAV	740.406	8.72803	0.003095	10000	1.28498	0.020424
Apo	35	42	INLDPAVE	869.449	8.51263	0.009629	0	0	0
Apo	35	42	INLDPAVE	869.449	8.55593	0.00073	10	0.779236	0.01646
Apo	35	42	INLDPAVE	869.449	8.56145	0.007127	30	0.849495	0.015311
Apo	35	42	INLDPAVE	869.449	8.51945	0.009521	100	1.09956	0.019172
Apo	35	42	INLDPAVE	869.449	8.50341	0.039697	1000	1.47188	0.021656
Apo	35	42	INLDPAVE	869.449	8.55857	0.004621	10000	1.95576	0.038586
GDP	35	42	INLDPAVE	869.449	8.52538	0.012207	0	0	0
GDP	35	42	INLDPAVE	869.449	8.5554	0.008326	10	0.918123	0.020514
GDP	35	42	INLDPAVE	869.449	8.54949	0.001069	30	1.07456	0.019439
GDP	35	42	INLDPAVE	869.449	8.486	0.006237	100	1.32769	0.023587
GDP	35	42	INLDPAVE	869.449	8.53849	0.006884	1000	1.58909	0.018613
GDP	35	42	INLDPAVE	869.449	8.56856	0.002861	10000	1.95575	0.017251
GppNHp	35	42	INLDPAVE	869.449	8.52532	0.007713	0	0	0
GppNHp	35	42	INLDPAVE	869.449	8.55856	0.003873	10	0.68274	0.015392
GppNHp	35	42	INLDPAVE	869.449	8.5476	0.005635	30	0.708753	0.032166
GppNHp	35	42	INLDPAVE	869.449	8.51323	0.006621	100	0.823457	0.008902
GppNHp	35	42	INLDPAVE	869.449	8.53328	0.005648	1000	1.39542	0.015502
GppNHp	35	42	INLDPAVE	869.449	8.55707	0.003964	10000	1.889	0.017523
Apo	35	51	INLDPAVEVLPYKPDID	1910	9.29354	0.004813	0	0	0
Apo	35	51	INLDPAVEVLPYKPDID	1910	9.3418	0.001461	10	3.58853	0.024224
Apo	35	51	INLDPAVEVLPYKPDID	1910	9.34316	0.009161	30	3.6608	0.034674
Apo	35	51	INLDPAVEVLPYKPDID	1910	9.29621	0.016835	100	3.9231	0.046674
Apo	35	51	INLDPAVEVLPYKPDID	1910	9.27294	0.030615	1000	4.72283	0.105098
Apo	35	51	INLDPAVEVLPYKPDID	1910	9.33128	0.006834	10000	5.55003	0.093544
GDP	35	51	INLDPAVEVLPYKPDID	1910	9.30023	0.005116	0	0	0
GDP	35	51	INLDPAVEVLPYKPDID	1910	9.33191	0.011453	10	3.71456	0.065595
GDP	35	51	INLDPAVEVLPYKPDID	1910	9.31889	0.004913	30	3.87721	0.061123
GDP	35	51	INLDPAVEVLPYKPDID	1910	9.26405	0.007321	100	4.13852	0.030635
GDP	35	51	INLDPAVEVLPYKPDID	1910	9.30333	0.007068	1000	4.74945	0.078365
GDP	35	51	INLDPAVEVLPYKPDID	1910	9.34591	0.004365	10000	5.36535	0.032598
GppNHp	35	51	INLDPAVEVLPYKPDID	1910	9.29943	0.005798	0	0	0
GppNHp	35	51	INLDPAVEVLPYKPDID	1910	9.33588	0.005758	10	3.39685	0.03913
GppNHp	35	51	INLDPAVEVLPYKPDID	1910	9.32666	0.010865	30	3.3993	0.06947
GppNHp	35	51	INLDPAVEVLPYKPDID	1910	9.28404	0.006899	100	3.4087	0.014636
GppNHp	35	51	INLDPAVEVLPYKPDID	1910	9.30128	0.012079	1000	4.28582	0.035243
GppNHp	35	51	INLDPAVEVLPYKPDID	1910	9.32769	0.007176	10000	5.56387	0.060709
Apo	38	54	DPAVEVLPYKPDIDARE	1925.97	8.21907	0.006882	0	0	0
Apo	38	54	DPAVEVLPYKPDIDARE	1925.97	8.25222	0.001961	10	3.6604	0.044911
Apo	38	54	DPAVEVLPYKPDIDARE	1925.97	8.25681	0.004913	30	3.74519	0.01871
Apo	38	54	DPAVEVLPYKPDIDARE	1925.97	8.2149	0.00911	100	4.15741	0.0694
Apo	38	54	DPAVEVLPYKPDIDARE	1925.97	8.19743	0.032706	1000	5.54682	0.133643
Apo	38	54	DPAVEVLPYKPDIDARE	1925.97	8.24919	0.005684	10000	7.45953	0.157193
GDP	38	54	DPAVEVLPYKPDIDARE	1925.97	8.22751	0.00845	0	0	0
GDP	38	54	DPAVEVLPYKPDIDARE	1925.97	8.25115	0.008077	10	3.82753	0.104145
GDP	38	54	DPAVEVLPYKPDIDARE	1925.97	8.24215	0.000913	30	4.04853	0.064148
GDP	38	54	DPAVEVLPYKPDIDARE	1925.97	8.18695	0.004676	100	4.39268	0.086455
GDP	38	54	DPAVEVLPYKPDIDARE	1925.97	8.23119	0.003522	1000	5.52294	0.110245
GDP	38	54	DPAVEVLPYKPDIDARE	1925.97	8.26115	0.003365	10000	6.99383	0.044712
GppNHp	38	54	DPAVEVLPYKPDIDARE	1925.97	8.22569	0.00565	0	0	0
GppNHp	38	54	DPAVEVLPYKPDIDARE	1925.97	8.25216	0.002175	10	3.41616	0.025045
GppNHp	38	54	DPAVEVLPYKPDIDARE	1925.97	8.2442	0.006907	30	3.5609	0.121179
GppNHp	38	54	DPAVEVLPYKPDIDARE	1925.97	8.20819	0.007105	100	3.70699	0.089885
GppNHp	38	54	DPAVEVLPYKPDIDARE	1925.97	8.22907	0.006205	1000	5.29355	0.134836
GppNHp	38	54	DPAVEVLPYKPDIDARE	1925.97	8.24919	0.00444	10000	7.45599	0.152691
Apo	42	52	EVLPYKPDIDA	1258.64	8.18365	0.010081	0	0	0
Apo	42	52	EVLPYKPDIDA	1258.64	8.22493	0.002173	10	1.77554	0.023264
Apo	42	52	EVLPYKPDIDA	1258.64	8.22912	0.004536	30	1.80324	0.043162
Apo	42	52	EVLPYKPDIDA	1258.64	8.18539	0.009516	100	1.9109	0.035132
Apo	42	52	EVLPYKPDIDA	1258.64	8.16408	0.036772	1000	2.38636	0.064457
Apo	42	52	EVLPYKPDIDA	1258.64	8.22056	0.004985	10000	3.168	0.080347
GDP	42	52	EVLPYKPDIDA	1258.64	8.19327	0.009407	0	0	0
GDP	42	52	EVLPYKPDIDA	1258.64	8.22371	0.007246	10	1.74803	0.036422
GDP	42	52	EVLPYKPDIDA	1258.64	8.21514	0.00157	30	1.82294	0.021355
GDP	42	52	EVLPYKPDIDA	1258.64	8.15758	0.004483	100	1.94593	0.043979
GDP	42	52	EVLPYKPDIDA	1258.64	8.20102	0.003793	1000	2.3545	0.057359
GDP	42	52	EVLPYKPDIDA	1258.64	8.23082	0.002912	10000	2.86574	0.028172
GppNHp	42	52	EVLPYKPDIDA	1258.64	8.19492	0.006386	0	0	0
GppNHp	42	52	EVLPYKPDIDA	1258.64	8.22542	0.002023	10	1.6767	0.023883
GppNHp	42	52	EVLPYKPDIDA	1258.64	8.21499	0.006489	30	1.7222	0.047155
GppNHp	42	52	EVLPYKPDIDA	1258.64	8.17843	0.007891	100	1.72718	0.040576
GppNHp	42	52	EVLPYKPDIDA	1258.64	8.19595	0.006521	1000	2.20115	0.062825
GppNHp	42	52	EVLPYKPDIDA	1258.64	8.21706	0.00427	10000	3.1782	0.070035
Apo	42	54	EVLPYKPDIDARE	1543.79	7.6524	0.000672	0	0	0
Apo	42	54	EVLPYKPDIDARE	1543.79	7.69579	0.003821	10	1.76921	0.030074
Apo	42	54	EVLPYKPDIDARE	1543.79	7.70205	0.005994	30	1.79784	0.028214
Apo	42	54	EVLPYKPDIDARE	1543.79	7.6619	0.006492	100	1.91141	0.03669
Apo	42	54	EVLPYKPDIDARE	1543.79	7.63661	0.030847	1000	2.79564	0.076306
Apo	42	54	EVLPYKPDIDARE	1543.79	7.696	0.006044	10000	4.21112	0.048244
GDP	42	54	EVLPYKPDIDARE	1543.79	7.65591	0.005494	0	0	0
GDP	42	54	EVLPYKPDIDARE	1543.79	7.69399	0.005934	10	1.73885	0.029672
GDP	42	54	EVLPYKPDIDARE	1543.79	7.68715	0.001914	30	1.79375	0.031844
GDP	42	54	EVLPYKPDIDARE	1543.79	7.63378	0.003863	100	1.88151	0.068989
GDP	42	54	EVLPYKPDIDARE	1543.79	7.67295	0.003786	1000	2.68963	0.045322
GDP	42	54	EVLPYKPDIDARE	1543.79	7.70546	0.004329	10000	3.7871	0.022504
GppNHp	42	54	EVLPYKPDIDARE	1543.79	7.65845	0.004767	0	0	0
GppNHp	42	54	EVLPYKPDIDARE	1543.79	7.69924	0.002773	10	1.6559	0.028082
GppNHp	42	54	EVLPYKPDIDARE	1543.79	7.69164	0.002236	30	1.70582	0.051916
GppNHp	42	54	EVLPYKPDIDARE	1543.79	7.64865	0.009987	100	1.78978	0.030174
GppNHp	42	54	EVLPYKPDIDARE	1543.79	7.66643	0.004966	1000	2.74801	0.037724
GppNHp	42	54	EVLPYKPDIDARE	1543.79	7.688	0.00429	10000	4.1733	0.086552
Apo	43	54	VLPYKPDIDARE	1414.75	7.41877	0.005345	0	0	0
Apo	43	54	VLPYKPDIDARE	1414.75	7.45615	0.001608	10	1.1872	0.022415
Apo	43	54	VLPYKPDIDARE	1414.75	7.45438	0.005532	30	1.26792	0.032035
Apo	43	54	VLPYKPDIDARE	1414.75	7.40965	0.006643	100	1.36821	0.020334
Apo	43	54	VLPYKPDIDARE	1414.75	7.40116	0.028409	1000	2.39316	0.075501
Apo	43	54	VLPYKPDIDARE	1414.75	7.4577	0.004862	10000	3.87704	0.051652
GDP	43	54	VLPYKPDIDARE	1414.75	7.42104	0.013025	0	0	0
GDP	43	54	VLPYKPDIDARE	1414.75	7.45579	0.006854	10	1.20502	0.033455
GDP	43	54	VLPYKPDIDARE	1414.75	7.44001	0.002591	30	1.32549	0.020528
GDP	43	54	VLPYKPDIDARE	1414.75	7.38997	0.003073	100	1.42921	0.065098
GDP	43	54	VLPYKPDIDARE	1414.75	7.44071	0.001438	1000	2.37615	0.052127
GDP	43	54	VLPYKPDIDARE	1414.75	7.46696	0.002608	10000	3.51078	0.03011
GppNHp	43	54	VLPYKPDIDARE	1414.75	7.42701	0.00388	0	0	0
GppNHp	43	54	VLPYKPDIDARE	1414.75	7.46153	0.001778	10	1.14255	0.027727
GppNHp	43	54	VLPYKPDIDARE	1414.75	7.44629	0.004369	30	1.24113	0.041305
GppNHp	43	54	VLPYKPDIDARE	1414.75	7.40768	0.0089	100	1.34298	0.024245
GppNHp	43	54	VLPYKPDIDARE	1414.75	7.43362	0.00537	1000	2.34335	0.038902
GppNHp	43	54	VLPYKPDIDARE	1414.75	7.45226	0.004441	10000	3.91031	0.083354
Apo	53	58	REYVDV	779.381	7.57701	0.0102	0	0	0
Apo	53	58	REYVDV	779.381	7.61978	0.002936	10	0.859942	0.037969
Apo	53	58	REYVDV	779.381	7.62711	0.005364	30	1.08791	0.013467
Apo	53	58	REYVDV	779.381	7.57287	0.003732	100	1.4744	0.026262
Apo	53	58	REYVDV	779.381	7.55099	0.040511	1000	1.94956	0.017017
Apo	53	58	REYVDV	779.381	7.62609	0.007546	10000	2.23805	0.02092
GDP	53	58	REYVDV	779.381	7.58209	0.015955	0	0	0
GDP	53	58	REYVDV	779.381	7.61757	0.008604	10	1.05293	0.022618
GDP	53	58	REYVDV	779.381	7.61015	0.000869	30	1.21463	0.02924
GDP	53	58	REYVDV	779.381	7.5453	0.008598	100	1.5075	0.032615
GDP	53	58	REYVDV	779.381	7.60699	0.003653	1000	1.92237	0.022232
GDP	53	58	REYVDV	779.381	7.63715	0.001557	10000	2.25345	0.015008
GppNHp	53	58	REYVDV	779.381	7.59049	0.00282	0	0	0
GppNHp	53	58	REYVDV	779.381	7.62694	0.005079	10	1.16523	0.012007
GppNHp	53	58	REYVDV	779.381	7.61587	0.005834	30	1.27751	0.019912
GppNHp	53	58	REYVDV	779.381	7.57109	0.010191	100	1.55654	0.015489
GppNHp	53	58	REYVDV	779.381	7.59342	0.005802	1000	1.97666	0.009253
GppNHp	53	58	REYVDV	779.381	7.61831	0.007561	10000	2.26876	0.019583
Apo	55	60	YVDVYD	772.327	8.1854	0.018974	0	0	0
Apo	55	60	YVDVYD	772.327	8.23107	0.002727	10	1.17799	0.093735
Apo	55	60	YVDVYD	772.327	8.23768	0.00442	30	1.63462	0.048004
Apo	55	60	YVDVYD	772.327	8.18714	0.007273	100	2.0497	0.022343
Apo	55	60	YVDVYD	772.327	8.16772	0.044343	1000	2.06878	0.032171
Apo	55	60	YVDVYD	772.327	8.23325	0.007899	10000	2.04008	0.038378
GDP	55	60	YVDVYD	772.327	8.19976	0.011309	0	0	0
GDP	55	60	YVDVYD	772.327	8.22965	0.006862	10	1.74938	0.054718
GDP	55	60	YVDVYD	772.327	8.21997	0.001867	30	2.01816	0.057697
GDP	55	60	YVDVYD	772.327	8.15727	0.006064	100	2.09969	0.037165
GDP	55	60	YVDVYD	772.327	8.21104	0.004193	1000	2.07976	0.015672
GDP	55	60	YVDVYD	772.327	8.24479	0.00229	10000	2.05084	0.017499
GppNHp	55	60	YVDVYD	772.327	8.20334	0.004384	0	0	0
GppNHp	55	60	YVDVYD	772.327	8.23179	0.006394	10	2.14841	0.009064
GppNHp	55	60	YVDVYD	772.327	8.22154	0.008249	30	2.14111	0.041098
GppNHp	55	60	YVDVYD	772.327	8.18222	0.008269	100	2.07756	0.019079
GppNHp	55	60	YVDVYD	772.327	8.20249	0.006225	1000	2.08067	0.02777
GppNHp	55	60	YVDVYD	772.327	8.22726	0.00533	10000	2.02676	0.019682
Apo	59	72	YDVMNKYELGPNSS	1615.72	8.29018	0.006418	0	0	0
Apo	59	72	YDVMNKYELGPNSS	1615.72	8.32945	0.000828	10	5.55908	0.134907
Apo	59	72	YDVMNKYELGPNSS	1615.72	8.33333	0.006213	30	6.13975	0.081741
Apo	59	72	YDVMNKYELGPNSS	1615.72	8.29258	0.010114	100	6.56542	0.080463
Apo	59	72	YDVMNKYELGPNSS	1615.72	8.26979	0.034877	1000	6.55106	0.121116
Apo	59	72	YDVMNKYELGPNSS	1615.72	8.32397	0.004634	10000	6.26669	0.214656
GDP	59	72	YDVMNKYELGPNSS	1615.72	8.29608	0.007469	0	0	0
GDP	59	72	YDVMNKYELGPNSS	1615.72	8.32718	0.008706	10	6.27797	0.170801
GDP	59	72	YDVMNKYELGPNSS	1615.72	8.31831	0.000123	30	6.72047	0.075402
GDP	59	72	YDVMNKYELGPNSS	1615.72	8.26074	0.00577	100	6.57898	0.062766
GDP	59	72	YDVMNKYELGPNSS	1615.72	8.30379	0.003981	1000	6.41506	0.085444
GDP	59	72	YDVMNKYELGPNSS	1615.72	8.33149	0.003245	10000	6.1629	0.08238
GppNHp	59	72	YDVMNKYELGPNSS	1615.72	8.2958	0.006488	0	0	0
GppNHp	59	72	YDVMNKYELGPNSS	1615.72	8.32758	0.003173	10	6.27375	0.073506
GppNHp	59	72	YDVMNKYELGPNSS	1615.72	8.31732	0.00581	30	6.72038	0.110239
GppNHp	59	72	YDVMNKYELGPNSS	1615.72	8.28123	0.007017	100	6.56123	0.068387
GppNHp	59	72	YDVMNKYELGPNSS	1615.72	8.29968	0.006625	1000	6.46777	0.103229
GppNHp	59	72	YDVMNKYELGPNSS	1615.72	8.32177	0.005391	10000	6.2988	0.075848
Apo	59	73	YDVMNKYELGPNSSL	1728.8	8.86026	0.008506	0	0	0
Apo	59	73	YDVMNKYELGPNSSL	1728.8	8.90311	0.006508	10	5.80777	0.171557
Apo	59	73	YDVMNKYELGPNSSL	1728.8	8.90551	0.011651	30	6.47509	0.119832
Apo	59	73	YDVMNKYELGPNSSL	1728.8	8.86143	0.01313	100	7.012	0.15395
Apo	59	73	YDVMNKYELGPNSSL	1728.8	8.85566	0.031942	1000	6.97013	0.175941
Apo	59	73	YDVMNKYELGPNSSL	1728.8	8.90902	0.002048	10000	6.61017	0.214897
GDP	59	73	YDVMNKYELGPNSSL	1728.8	8.87373	0.004309	0	0	0
GDP	59	73	YDVMNKYELGPNSSL	1728.8	8.89793	0.007078	10	6.79354	0.201575
GDP	59	73	YDVMNKYELGPNSSL	1728.8	8.89064	0.004485	30	7.15299	0.082863
GDP	59	73	YDVMNKYELGPNSSL	1728.8	8.83302	0.009579	100	7.02269	0.071965
GDP	59	73	YDVMNKYELGPNSSL	1728.8	8.88516	0.004724	1000	6.73061	0.09832
GDP	59	73	YDVMNKYELGPNSSL	1728.8	8.91422	0.002307	10000	6.54236	0.047376
GppNHp	59	73	YDVMNKYELGPNSSL	1728.8	8.87845	0.004762	0	0	0
GppNHp	59	73	YDVMNKYELGPNSSL	1728.8	8.89819	0.005922	10	6.72463	0.066729
GppNHp	59	73	YDVMNKYELGPNSSL	1728.8	8.88808	0.004957	30	7.17545	0.117616
GppNHp	59	73	YDVMNKYELGPNSSL	1728.8	8.8523	0.005635	100	7.03998	0.085892
GppNHp	59	73	YDVMNKYELGPNSSL	1728.8	8.88225	0.007587	1000	6.93185	0.09746
GppNHp	59	73	YDVMNKYELGPNSSL	1728.8	8.90296	0.004044	10000	6.73348	0.121209
Apo	60	73	DVMNKYELGPNSSL	1565.74	8.67886	0.005176	0	0	0
Apo	60	73	DVMNKYELGPNSSL	1565.74	8.71829	0.001545	10	5.88535	0.142273
Apo	60	73	DVMNKYELGPNSSL	1565.74	8.71733	0.00392	30	6.4328	0.006224
Apo	60	73	DVMNKYELGPNSSL	1565.74	8.67819	0.014976	100	6.70313	0.033816
Apo	60	73	DVMNKYELGPNSSL	1565.74	8.66385	0.040701	1000	6.77177	0.156042
Apo	60	73	DVMNKYELGPNSSL	1565.74	8.71572	0.003599	10000	6.63816	0.176832
GDP	60	73	DVMNKYELGPNSSL	1565.74	8.68558	0.005931	0	0	0
GDP	60	73	DVMNKYELGPNSSL	1565.74	8.71767	0.00664	10	6.48644	0.130373
GDP	60	73	DVMNKYELGPNSSL	1565.74	8.70403	0.000387	30	6.88684	0.068811
GDP	60	73	DVMNKYELGPNSSL	1565.74	8.63982	0.010083	100	6.82013	0.072942
GDP	60	73	DVMNKYELGPNSSL	1565.74	8.6997	0.004582	1000	6.64898	0.087377
GDP	60	73	DVMNKYELGPNSSL	1565.74	8.72333	0.00138	10000	6.52659	0.0629
GppNHp	60	73	DVMNKYELGPNSSL	1565.74	8.68594	0.007901	0	0	0
GppNHp	60	73	DVMNKYELGPNSSL	1565.74	8.71682	0.003385	10	6.24098	0.080616
GppNHp	60	73	DVMNKYELGPNSSL	1565.74	8.70561	0.005374	30	6.75276	0.10458
GppNHp	60	73	DVMNKYELGPNSSL	1565.74	8.66787	0.008997	100	6.67631	0.094768
GppNHp	60	73	DVMNKYELGPNSSL	1565.74	8.69642	0.006902	1000	6.74099	0.099158
GppNHp	60	73	DVMNKYELGPNSSL	1565.74	8.71455	0.003031	10000	6.62057	0.068371
Apo	61	73	VMNKYELGPNSSL	1450.71	8.30104	0.00752	0	0	0
Apo	61	73	VMNKYELGPNSSL	1450.71	8.34417	0.001088	10	5.4144	0.120073
Apo	61	73	VMNKYELGPNSSL	1450.71	8.34865	0.006673	30	5.84603	0.043711
Apo	61	73	VMNKYELGPNSSL	1450.71	8.30664	0.009146	100	6.01773	0.083644
Apo	61	73	VMNKYELGPNSSL	1450.71	8.27898	0.036431	1000	5.91499	0.080852
Apo	61	73	VMNKYELGPNSSL	1450.71	8.33703	0.006408	10000	5.70751	0.182185
GDP	61	73	VMNKYELGPNSSL	1450.71	8.30747	0.010734	0	0	0
GDP	61	73	VMNKYELGPNSSL	1450.71	8.34409	0.00807	10	5.84866	0.102425
GDP	61	73	VMNKYELGPNSSL	1450.71	8.33389	0.000558	30	6.15383	0.079074
GDP	61	73	VMNKYELGPNSSL	1450.71	8.27599	0.005953	100	5.96344	0.067707
GDP	61	73	VMNKYELGPNSSL	1450.71	8.31897	0.002856	1000	5.8196	0.064576
GDP	61	73	VMNKYELGPNSSL	1450.71	8.34725	0.004159	10000	5.6046	0.109098
GppNHp	61	73	VMNKYELGPNSSL	1450.71	8.30696	0.005216	0	0	0
GppNHp	61	73	VMNKYELGPNSSL	1450.71	8.34378	0.003707	10	5.63326	0.075611
GppNHp	61	73	VMNKYELGPNSSL	1450.71	8.33464	0.00572	30	6.11446	0.11706
GppNHp	61	73	VMNKYELGPNSSL	1450.71	8.29778	0.006459	100	6.00444	0.05684
GppNHp	61	73	VMNKYELGPNSSL	1450.71	8.3134	0.005229	1000	5.9125	0.107796
GppNHp	61	73	VMNKYELGPNSSL	1450.71	8.33621	0.005962	10000	5.80725	0.059648
Apo	74	79	VISVDL	644.374	9.15164	0.006434	0	0	0
Apo	74	79	VISVDL	644.374	9.19316	0.001122	10	0.587718	0.082095
Apo	74	79	VISVDL	644.374	9.19866	0.006136	30	1.13877	0.154692
Apo	74	79	VISVDL	644.374	9.157	0.011292	100	2.20794	0.104785
Apo	74	79	VISVDL	644.374	9.14282	0.033399	1000	2.74683	0.030872
Apo	74	79	VISVDL	644.374	9.19482	0.002614	10000	2.74488	0.046978
GDP	74	79	VISVDL	644.374	9.15926	0.007164	0	0	0
GDP	74	79	VISVDL	644.374	9.19084	0.009151	10	1.54881	0.085992
GDP	74	79	VISVDL	644.374	9.18121	0.000851	30	2.1947	0.027598
GDP	74	79	VISVDL	644.374	9.12795	0.005314	100	2.70687	0.017936
GDP	74	79	VISVDL	644.374	9.17298	0.005872	1000	2.74108	0.015907
GDP	74	79	VISVDL	644.374	9.20528	0.00336	10000	2.7125	0.017752
GppNHp	74	79	VISVDL	644.374	9.16031	0.006204	0	0	0
GppNHp	74	79	VISVDL	644.374	9.19132	0.003519	10	1.24207	0.037376
GppNHp	74	79	VISVDL	644.374	9.18326	0.007228	30	1.85021	0.021
GppNHp	74	79	VISVDL	644.374	9.1498	0.006161	100	2.52935	0.011159
GppNHp	74	79	VISVDL	644.374	9.17064	0.007406	1000	2.76596	0.023321
GppNHp	74	79	VISVDL	644.374	9.19211	0.003784	10000	2.69853	0.006569
Apo	74	80	VISVDLL	757.458	10.0033	0.007288	0	0	0
Apo	74	80	VISVDLL	757.458	10.0601	0.003065	10	0.635559	0.072759
Apo	74	80	VISVDLL	757.458	10.0634	0.005998	30	1.19536	0.147862
Apo	74	80	VISVDLL	757.458	10.0265	0.008931	100	2.3084	0.103753
Apo	74	80	VISVDLL	757.458	10.0106	0.032676	1000	3.23787	0.059941
Apo	74	80	VISVDLL	757.458	10.0552	0.002165	10000	3.41509	0.00937
GDP	74	80	VISVDLL	757.458	10.0135	0.008242	0	0	0
GDP	74	80	VISVDLL	757.458	10.0581	0.008974	10	1.56766	0.086996
GDP	74	80	VISVDLL	757.458	10.0483	0.000942	30	2.21737	0.025815
GDP	74	80	VISVDLL	757.458	10.0018	0.010597	100	2.77958	0.02003
GDP	74	80	VISVDLL	757.458	10.0379	0.005859	1000	3.28216	0.015392
GDP	74	80	VISVDLL	757.458	10.065	0.002377	10000	3.37221	0.006378
GppNHp	74	80	VISVDLL	757.458	10.0175	0.008973	0	0	0
GppNHp	74	80	VISVDLL	757.458	10.0604	0.003729	10	1.26908	0.029098
GppNHp	74	80	VISVDLL	757.458	10.0497	0.005934	30	1.87051	0.027984
GppNHp	74	80	VISVDLL	757.458	10.0243	0.007366	100	2.63704	0.006505
GppNHp	74	80	VISVDLL	757.458	10.0374	0.00681	1000	3.3513	0.016614
GppNHp	74	80	VISVDLL	757.458	10.0544	0.004136	10000	3.37779	0.008051
Apo	77	97	VDLLLTKAKELKEDLNQLQAN	2395.33	9.2263	0.005424	0	0	0
Apo	77	97	VDLLLTKAKELKEDLNQLQAN	2395.33	9.25447	0.000523	10	6.9194	0.311874
Apo	77	97	VDLLLTKAKELKEDLNQLQAN	2395.33	9.25304	0.006137	30	7.73814	0.237073
Apo	77	97	VDLLLTKAKELKEDLNQLQAN	2395.33	9.21472	0.012703	100	8.93395	0.472932
Apo	77	97	VDLLLTKAKELKEDLNQLQAN	2395.33	9.18461	0.031418	1000	11.6798	0.509691
Apo	77	97	VDLLLTKAKELKEDLNQLQAN	2395.33	9.22919	0.004215	10000	12.5268	0.348143
GDP	77	97	VDLLLTKAKELKEDLNQLQAN	2395.33	9.23099	0.007297	0	0	0
GDP	77	97	VDLLLTKAKELKEDLNQLQAN	2395.33	9.24663	0.007997	10	7.18377	0.177522
GDP	77	97	VDLLLTKAKELKEDLNQLQAN	2395.33	9.23612	0.001919	30	8.25185	0.15978
GDP	77	97	VDLLLTKAKELKEDLNQLQAN	2395.33	9.18102	0.008515	100	9.28695	0.263846
GDP	77	97	VDLLLTKAKELKEDLNQLQAN	2395.33	9.20937	0.005856	1000	11.867	0.279961
GDP	77	97	VDLLLTKAKELKEDLNQLQAN	2395.33	9.23597	0.002441	10000	12.6085	0.238965
GppNHp	77	97	VDLLLTKAKELKEDLNQLQAN	2395.33	9.23472	0.006344	0	0	0
GppNHp	77	97	VDLLLTKAKELKEDLNQLQAN	2395.33	9.24938	0.003077	10	7.68378	0.040678
GppNHp	77	97	VDLLLTKAKELKEDLNQLQAN	2395.33	9.2411	0.006598	30	8.82623	0.401176
GppNHp	77	97	VDLLLTKAKELKEDLNQLQAN	2395.33	9.20473	0.007753	100	10.2252	0.324871
GppNHp	77	97	VDLLLTKAKELKEDLNQLQAN	2395.33	9.20713	0.00772	1000	12.481	0.319044
GppNHp	77	97	VDLLLTKAKELKEDLNQLQAN	2395.33	9.22857	0.004207	10000	12.5802	0.29468
Apo	79	93	LLLTKAKELKEDLNQ	1755.01	8.13237	0.010237	0	0	0
Apo	79	93	LLLTKAKELKEDLNQ	1755.01	8.17882	0.01404	10	3.38871	0.074488
Apo	79	93	LLLTKAKELKEDLNQ	1755.01	8.17628	0.017229	30	4.0036	0.03154
Apo	79	93	LLLTKAKELKEDLNQ	1755.01	8.13393	0.016541	100	4.65804	0.154016
Apo	79	93	LLLTKAKELKEDLNQ	1755.01	8.10046	0.030853	1000	6.01413	0.220045
Apo	79	93	LLLTKAKELKEDLNQ	1755.01	8.14684	0.008187	10000	6.59671	0.071084
GDP	79	93	LLLTKAKELKEDLNQ	1755.01	8.13522	0.004652	0	0	0
GDP	79	93	LLLTKAKELKEDLNQ	1755.01	8.16628	0.00948	10	3.82764	0.08539
GDP	79	93	LLLTKAKELKEDLNQ	1755.01	8.1595	0.01643	30	4.20243	0.183948
GDP	79	93	LLLTKAKELKEDLNQ	1755.01	8.09482	0.011327	100	4.89191	0.156404
GDP	79	93	LLLTKAKELKEDLNQ	1755.01	8.11884	0.00623	1000	6.19487	0.061263
GDP	79	93	LLLTKAKELKEDLNQ	1755.01	8.14547	0.003351	10000	6.83446	0.085279
GppNHp	79	93	LLLTKAKELKEDLNQ	1755.01	8.15145	0.002553	0	0	0
GppNHp	79	93	LLLTKAKELKEDLNQ	1755.01	8.18294	0.009935	10	4.13709	0.075823
GppNHp	79	93	LLLTKAKELKEDLNQ	1755.01	8.17874	0.004284	30	4.61214	0.078514
GppNHp	79	93	LLLTKAKELKEDLNQ	1755.01	8.13786	0.015672	100	5.22645	0.04749
GppNHp	79	93	LLLTKAKELKEDLNQ	1755.01	8.13726	0.00835	1000	6.66067	0.094913
GppNHp	79	93	LLLTKAKELKEDLNQ	1755.01	8.15613	0.00553	10000	7.03628	0.100406
Apo	79	94	LLLTKAKELKEDLNQL	1868.1	8.66126	0.004634	0	0	0
Apo	79	94	LLLTKAKELKEDLNQL	1868.1	8.71099	0.009302	10	4.49614	0.152526
Apo	79	94	LLLTKAKELKEDLNQL	1868.1	8.70742	0.01193	30	5.35754	0.251337
Apo	79	94	LLLTKAKELKEDLNQL	1868.1	8.65955	0.021478	100	6.5858	0.231191
Apo	79	94	LLLTKAKELKEDLNQL	1868.1	8.62495	0.031043	1000	8.78247	0.215191
Apo	79	94	LLLTKAKELKEDLNQL	1868.1	8.68105	0.003781	10000	9.49493	0.049933
GDP	79	94	LLLTKAKELKEDLNQL	1868.1	8.66203	0.005449	0	0	0
GDP	79	94	LLLTKAKELKEDLNQL	1868.1	8.70055	0.008559	10	4.84364	0.076995
GDP	79	94	LLLTKAKELKEDLNQL	1868.1	8.68888	0.009322	30	5.75262	0.091023
GDP	79	94	LLLTKAKELKEDLNQL	1868.1	8.61379	0.0091	100	6.79707	0.058104
GDP	79	94	LLLTKAKELKEDLNQL	1868.1	8.64932	0.006591	1000	8.91368	0.067954
GDP	79	94	LLLTKAKELKEDLNQL	1868.1	8.68264	0.002242	10000	9.48521	0.023606
GppNHp	79	94	LLLTKAKELKEDLNQL	1868.1	8.67426	0.005605	0	0	0
GppNHp	79	94	LLLTKAKELKEDLNQL	1868.1	8.71177	0.003694	10	5.72473	0.036999
GppNHp	79	94	LLLTKAKELKEDLNQL	1868.1	8.7007	0.003362	30	6.53502	0.112766
GppNHp	79	94	LLLTKAKELKEDLNQL	1868.1	8.65244	0.012535	100	7.91316	0.191214
GppNHp	79	94	LLLTKAKELKEDLNQL	1868.1	8.66505	0.011334	1000	9.59178	0.017901
GppNHp	79	94	LLLTKAKELKEDLNQL	1868.1	8.68824	0.005522	10000	9.56362	0.016283
Apo	79	97	LLLTKAKELKEDLNQLQAN	2181.24	8.42307	0.006169	0	0	0
Apo	79	97	LLLTKAKELKEDLNQLQAN	2181.24	8.46384	0.01692	10	6.57885	0.146359
Apo	79	97	LLLTKAKELKEDLNQLQAN	2181.24	8.45815	0.017471	30	7.39888	0.124577
Apo	79	97	LLLTKAKELKEDLNQLQAN	2181.24	8.41374	0.017999	100	8.35808	0.275677
Apo	79	97	LLLTKAKELKEDLNQLQAN	2181.24	8.37155	0.029393	1000	10.6213	0.303578
Apo	79	97	LLLTKAKELKEDLNQLQAN	2181.24	8.41787	0.001913	10000	11.4493	0.097611
GDP	79	97	LLLTKAKELKEDLNQLQAN	2181.24	8.42359	0.0015	0	0	0
GDP	79	97	LLLTKAKELKEDLNQLQAN	2181.24	8.44369	0.010782	10	6.87071	0.08982
GDP	79	97	LLLTKAKELKEDLNQLQAN	2181.24	8.43483	0.011977	30	7.66182	0.069233
GDP	79	97	LLLTKAKELKEDLNQLQAN	2181.24	8.37173	0.010007	100	8.56413	0.152525
GDP	79	97	LLLTKAKELKEDLNQLQAN	2181.24	8.3955	0.003698	1000	10.7308	0.196977
GDP	79	97	LLLTKAKELKEDLNQLQAN	2181.24	8.41651	0.001432	10000	11.4259	0.037118
GppNHp	79	97	LLLTKAKELKEDLNQLQAN	2181.24	8.43921	0.003967	0	0	0
GppNHp	79	97	LLLTKAKELKEDLNQLQAN	2181.24	8.46133	0.006692	10	7.60425	0.060293
GppNHp	79	97	LLLTKAKELKEDLNQLQAN	2181.24	8.45308	0.002121	30	8.51786	0.189444
GppNHp	79	97	LLLTKAKELKEDLNQLQAN	2181.24	8.40667	0.011048	100	9.71755	0.063857
GppNHp	79	97	LLLTKAKELKEDLNQLQAN	2181.24	8.40946	0.00769	1000	11.541	0.021438
GppNHp	79	97	LLLTKAKELKEDLNQLQAN	2181.24	8.43417	0.007702	10000	11.4597	0.028456
Apo	80	97	LLTKAKELKEDLNQLQAN	2068.15	7.88393	0.004147	0	0	0
Apo	80	97	LLTKAKELKEDLNQLQAN	2068.15	7.91541	0.010994	10	5.84143	0.159325
Apo	80	97	LLTKAKELKEDLNQLQAN	2068.15	7.91572	0.011018	30	6.48699	0.159873
Apo	80	97	LLTKAKELKEDLNQLQAN	2068.15	7.87292	0.015051	100	7.34919	0.18925
Apo	80	97	LLTKAKELKEDLNQLQAN	2068.15	7.83102	0.028029	1000	8.79994	0.279978
Apo	80	97	LLTKAKELKEDLNQLQAN	2068.15	7.87685	0.004829	10000	9.97375	0.079465
GDP	80	97	LLTKAKELKEDLNQLQAN	2068.15	7.88528	0.007643	0	0	0
GDP	80	97	LLTKAKELKEDLNQLQAN	2068.15	7.90291	0.008031	10	6.10956	0.092248
GDP	80	97	LLTKAKELKEDLNQLQAN	2068.15	7.89499	0.004777	30	6.76034	0.078679
GDP	80	97	LLTKAKELKEDLNQLQAN	2068.15	7.83102	0.008615	100	7.44585	0.136538
GDP	80	97	LLTKAKELKEDLNQLQAN	2068.15	7.85002	0.00385	1000	9.24595	0.295334
GDP	80	97	LLTKAKELKEDLNQLQAN	2068.15	7.87656	0.00337	10000	9.99168	0.053661
GppNHp	80	97	LLTKAKELKEDLNQLQAN	2068.15	7.89604	0.002501	0	0	0
GppNHp	80	97	LLTKAKELKEDLNQLQAN	2068.15	7.91684	0.002776	10	6.56066	0.092034
GppNHp	80	97	LLTKAKELKEDLNQLQAN	2068.15	7.90424	0.001849	30	7.2384	0.220302
GppNHp	80	97	LLTKAKELKEDLNQLQAN	2068.15	7.87017	0.014262	100	8.05224	0.109355
GppNHp	80	97	LLTKAKELKEDLNQLQAN	2068.15	7.8627	0.006167	1000	9.70864	0.343208
GppNHp	80	97	LLTKAKELKEDLNQLQAN	2068.15	7.87778	0.00523	10000	10.1295	0.11937
Apo	80	98	LLTKAKELKEDLNQLQANY	2231.22	8.54571	0.003393	0	0	0
Apo	80	98	LLTKAKELKEDLNQLQANY	2231.22	8.58934	0.024415	10	6.24249	0.218987
Apo	80	98	LLTKAKELKEDLNQLQANY	2231.22	8.5893	0.029293	30	7.00277	0.19355
Apo	80	98	LLTKAKELKEDLNQLQANY	2231.22	8.55636	0.027302	100	7.91465	0.318659
Apo	80	98	LLTKAKELKEDLNQLQANY	2231.22	8.52074	0.027681	1000	10.16	0.316373
Apo	80	98	LLTKAKELKEDLNQLQANY	2231.22	8.55486	0.012637	10000	10.8252	0.143994
GDP	80	98	LLTKAKELKEDLNQLQANY	2231.22	8.53535	0.008603	0	0	0
GDP	80	98	LLTKAKELKEDLNQLQANY	2231.22	8.56693	0.016655	10	6.47143	0.137226
GDP	80	98	LLTKAKELKEDLNQLQANY	2231.22	8.56504	0.027086	30	7.28065	0.087017
GDP	80	98	LLTKAKELKEDLNQLQANY	2231.22	8.50479	0.016085	100	8.26286	0.165029
GDP	80	98	LLTKAKELKEDLNQLQANY	2231.22	8.51589	0.008634	1000	10.0447	0.27028
GDP	80	98	LLTKAKELKEDLNQLQANY	2231.22	8.52354	0.005604	10000	10.9476	0.038748
GppNHp	80	98	LLTKAKELKEDLNQLQANY	2231.22	8.57247	0.004129	0	0	0
GppNHp	80	98	LLTKAKELKEDLNQLQANY	2231.22	8.59562	0.019357	10	6.94839	0.14957
GppNHp	80	98	LLTKAKELKEDLNQLQANY	2231.22	8.5964	0.005482	30	7.54846	0.165872
GppNHp	80	98	LLTKAKELKEDLNQLQANY	2231.22	8.56199	0.014116	100	8.61242	0.193987
GppNHp	80	98	LLTKAKELKEDLNQLQANY	2231.22	8.55155	0.005108	1000	10.8022	0.334724
GppNHp	80	98	LLTKAKELKEDLNQLQANY	2231.22	8.568	0.003007	10000	10.9355	0.101227
Apo	81	98	LTKAKELKEDLNQLQANY	2118.13	8.19115	0.006866	0	0	0
Apo	81	98	LTKAKELKEDLNQLQANY	2118.13	8.22074	0.002124	10	5.84825	0.147462
Apo	81	98	LTKAKELKEDLNQLQANY	2118.13	8.22372	0.006629	30	6.5259	0.105905
Apo	81	98	LTKAKELKEDLNQLQANY	2118.13	8.17739	0.010687	100	7.42705	0.203149
Apo	81	98	LTKAKELKEDLNQLQANY	2118.13	8.14646	0.034618	1000	9.63426	0.329789
Apo	81	98	LTKAKELKEDLNQLQANY	2118.13	8.19849	0.004736	10000	10.3487	0.313721
GDP	81	98	LTKAKELKEDLNQLQANY	2118.13	8.19619	0.009425	0	0	0
GDP	81	98	LTKAKELKEDLNQLQANY	2118.13	8.21734	0.007424	10	6.17854	0.109999
GDP	81	98	LTKAKELKEDLNQLQANY	2118.13	8.20624	0.001166	30	6.91642	0.085126
GDP	81	98	LTKAKELKEDLNQLQANY	2118.13	8.14612	0.004255	100	7.84268	0.134336
GDP	81	98	LTKAKELKEDLNQLQANY	2118.13	8.17958	0.002956	1000	9.67267	0.148873
GDP	81	98	LTKAKELKEDLNQLQANY	2118.13	8.20371	0.00347	10000	10.4016	0.196018
GppNHp	81	98	LTKAKELKEDLNQLQANY	2118.13	8.20309	0.004995	0	0	0
GppNHp	81	98	LTKAKELKEDLNQLQANY	2118.13	8.22426	0.001888	10	6.45307	0.076717
GppNHp	81	98	LTKAKELKEDLNQLQANY	2118.13	8.2092	0.00448	30	7.16059	0.13777
GppNHp	81	98	LTKAKELKEDLNQLQANY	2118.13	8.16806	0.010063	100	8.18468	0.054247
GppNHp	81	98	LTKAKELKEDLNQLQANY	2118.13	8.17975	0.007797	1000	10.2333	0.266897
GppNHp	81	98	LTKAKELKEDLNQLQANY	2118.13	8.2	0.006759	10000	10.3983	0.187835
Apo	82	97	TKAKELKEDLNQLQAN	1841.98	7.26903	0.005219	0	0	0
Apo	82	97	TKAKELKEDLNQLQAN	1841.98	7.29355	0.003548	10	5.45243	0.122124
Apo	82	97	TKAKELKEDLNQLQAN	1841.98	7.29175	0.008035	30	6.00526	0.192466
Apo	82	97	TKAKELKEDLNQLQAN	1841.98	7.25087	0.008693	100	6.74068	0.130139
Apo	82	97	TKAKELKEDLNQLQAN	1841.98	7.21935	0.028017	1000	8.24911	0.267475
Apo	82	97	TKAKELKEDLNQLQAN	1841.98	7.27397	0.003625	10000	8.95378	0.228146
GDP	82	97	TKAKELKEDLNQLQAN	1841.98	7.27441	0.010175	0	0	0
GDP	82	97	TKAKELKEDLNQLQAN	1841.98	7.29097	0.005512	10	5.74231	0.108322
GDP	82	97	TKAKELKEDLNQLQAN	1841.98	7.2773	0.000798	30	6.22456	0.070095
GDP	82	97	TKAKELKEDLNQLQAN	1841.98	7.22304	0.003954	100	6.813	0.060195
GDP	82	97	TKAKELKEDLNQLQAN	1841.98	7.26054	0.001593	1000	8.33694	0.117235
GDP	82	97	TKAKELKEDLNQLQAN	1841.98	7.27945	0.003449	10000	8.93378	0.093544
GppNHp	82	97	TKAKELKEDLNQLQAN	1841.98	7.2874	0.001805	0	0	0
GppNHp	82	97	TKAKELKEDLNQLQAN	1841.98	7.30354	0.001231	10	5.95971	0.081218
GppNHp	82	97	TKAKELKEDLNQLQAN	1841.98	7.28765	0.004525	30	6.62981	0.199237
GppNHp	82	97	TKAKELKEDLNQLQAN	1841.98	7.24555	0.01193	100	7.57432	0.109092
GppNHp	82	97	TKAKELKEDLNQLQAN	1841.98	7.26303	0.006812	1000	9.02964	0.179649
GppNHp	82	97	TKAKELKEDLNQLQAN	1841.98	7.27746	0.007581	10000	8.99036	0.174379
Apo	87	97	LKEDLNQLQAN	1284.67	7.38766	0.00906	0	0	0
Apo	87	97	LKEDLNQLQAN	1284.67	7.42136	0.001493	10	3.39183	0.049418
Apo	87	97	LKEDLNQLQAN	1284.67	7.42148	0.005053	30	3.73257	0.034162
Apo	87	97	LKEDLNQLQAN	1284.67	7.37996	0.005272	100	4.20814	0.089054
Apo	87	97	LKEDLNQLQAN	1284.67	7.36134	0.038844	1000	4.93253	0.115239
Apo	87	97	LKEDLNQLQAN	1284.67	7.42567	0.006872	10000	5.12117	0.120674
GDP	87	97	LKEDLNQLQAN	1284.67	7.39296	0.012028	0	0	0
GDP	87	97	LKEDLNQLQAN	1284.67	7.42007	0.007587	10	3.5936	0.049196
GDP	87	97	LKEDLNQLQAN	1284.67	7.40649	0.002184	30	3.95894	0.037174
GDP	87	97	LKEDLNQLQAN	1284.67	7.35615	0.005101	100	4.3561	0.097145
GDP	87	97	LKEDLNQLQAN	1284.67	7.40867	0.001288	1000	5.03623	0.084754
GDP	87	97	LKEDLNQLQAN	1284.67	7.4357	0.002533	10000	5.16271	0.067344
GppNHp	87	97	LKEDLNQLQAN	1284.67	7.40102	0.003315	0	0	0
GppNHp	87	97	LKEDLNQLQAN	1284.67	7.42806	0.003377	10	3.5374	0.017439
GppNHp	87	97	LKEDLNQLQAN	1284.67	7.41216	0.0037	30	4.07095	0.093205
GppNHp	87	97	LKEDLNQLQAN	1284.67	7.37508	0.007804	100	4.56356	0.054542
GppNHp	87	97	LKEDLNQLQAN	1284.67	7.40028	0.004214	1000	5.16049	0.098825
GppNHp	87	97	LKEDLNQLQAN	1284.67	7.42034	0.005657	10000	5.1933	0.078824
Apo	87	98	LKEDLNQLQANY	1447.73	8.12213	0.009348	0	0	0
Apo	87	98	LKEDLNQLQANY	1447.73	8.16632	0.00207	10	3.61988	0.034297
Apo	87	98	LKEDLNQLQANY	1447.73	8.17021	0.005711	30	4.03302	0.076526
Apo	87	98	LKEDLNQLQANY	1447.73	8.12314	0.009551	100	4.72824	0.110435
Apo	87	98	LKEDLNQLQANY	1447.73	8.10351	0.033316	1000	5.93321	0.137853
Apo	87	98	LKEDLNQLQANY	1447.73	8.16143	0.00418	10000	6.05043	0.149394
GDP	87	98	LKEDLNQLQANY	1447.73	8.13646	0.004099	0	0	0
GDP	87	98	LKEDLNQLQANY	1447.73	8.16601	0.007406	10	3.9605	0.088824
GDP	87	98	LKEDLNQLQANY	1447.73	8.15957	0.002539	30	4.38163	0.062224
GDP	87	98	LKEDLNQLQANY	1447.73	8.09707	0.004443	100	5.14796	0.079266
GDP	87	98	LKEDLNQLQANY	1447.73	8.14063	0.005652	1000	6.1771	0.129665
GDP	87	98	LKEDLNQLQANY	1447.73	8.17174	0.003691	10000	6.07677	0.048129
GppNHp	87	98	LKEDLNQLQANY	1447.73	8.13424	0.005226	0	0	0
GppNHp	87	98	LKEDLNQLQANY	1447.73	8.16901	0.001617	10	3.71316	0.074846
GppNHp	87	98	LKEDLNQLQANY	1447.73	8.15945	0.00742	30	4.39341	0.042046
GppNHp	87	98	LKEDLNQLQANY	1447.73	8.11942	0.008209	100	5.10741	0.046426
GppNHp	87	98	LKEDLNQLQANY	1447.73	8.13292	0.005713	1000	6.14458	0.070438
GppNHp	87	98	LKEDLNQLQANY	1447.73	8.15547	0.002377	10000	6.15427	0.075262
Apo	92	98	NQLQANY	849.398	7.56007	0.019671	0	0	0
Apo	92	98	NQLQANY	849.398	7.59511	0.00318	10	2.34895	0.037988
Apo	92	98	NQLQANY	849.398	7.60155	0.004514	30	2.48825	0.032352
Apo	92	98	NQLQANY	849.398	7.54473	0.002057	100	2.86754	0.036298
Apo	92	98	NQLQANY	849.398	7.52546	0.043035	1000	3.48594	0.02184
Apo	92	98	NQLQANY	849.398	7.6071	0.01061	10000	3.52573	0.049333
GDP	92	98	NQLQANY	849.398	7.56793	0.017167	0	0	0
GDP	92	98	NQLQANY	849.398	7.59329	0.010297	10	2.42546	0.03914
GDP	92	98	NQLQANY	849.398	7.58342	0.001321	30	2.68221	0.036907
GDP	92	98	NQLQANY	849.398	7.5134	0.010679	100	3.11647	0.045955
GDP	92	98	NQLQANY	849.398	7.58812	0.003221	1000	3.52117	0.03151
GDP	92	98	NQLQANY	849.398	7.62069	0.001535	10000	3.52603	0.036592
GppNHp	92	98	NQLQANY	849.398	7.57845	0.003488	0	0	0
GppNHp	92	98	NQLQANY	849.398	7.60489	0.006741	10	2.40827	0.031459
GppNHp	92	98	NQLQANY	849.398	7.58742	0.007771	30	2.58655	0.036565
GppNHp	92	98	NQLQANY	849.398	7.54264	0.008601	100	2.90511	0.014611
GppNHp	92	98	NQLQANY	849.398	7.5707	0.007615	1000	3.47107	0.05258
GppNHp	92	98	NQLQANY	849.398	7.59891	0.011516	10000	3.50639	0.030517
Apo	110	119	FAYRDTGKIL	1182.64	7.97127	0.006827	0	0	0
Apo	110	119	FAYRDTGKIL	1182.64	8.02597	0.002665	10	3.52292	0.102234
Apo	110	119	FAYRDTGKIL	1182.64	8.0327	0.006896	30	3.8685	0.14263
Apo	110	119	FAYRDTGKIL	1182.64	7.97207	0.012455	100	4.27065	0.026127
Apo	110	119	FAYRDTGKIL	1182.64	7.94613	0.036659	1000	4.39397	0.03192
Apo	110	119	FAYRDTGKIL	1182.64	8.01891	0.004384	10000	4.37796	0.069871
GDP	110	119	FAYRDTGKIL	1182.64	7.97598	0.007873	0	0	0
GDP	110	119	FAYRDTGKIL	1182.64	8.02412	0.00784	10	3.22874	0.044778
GDP	110	119	FAYRDTGKIL	1182.64	8.01999	0.001874	30	3.78789	0.045053
GDP	110	119	FAYRDTGKIL	1182.64	7.93919	0.004579	100	4.27764	0.198868
GDP	110	119	FAYRDTGKIL	1182.64	7.98993	0.004339	1000	4.31837	0.117575
GDP	110	119	FAYRDTGKIL	1182.64	8.02828	0.003758	10000	4.24895	0.065606
GppNHp	110	119	FAYRDTGKIL	1182.64	7.97607	0.00454	0	0	0
GppNHp	110	119	FAYRDTGKIL	1182.64	8.02838	0.003732	10	1.93254	0.025461
GppNHp	110	119	FAYRDTGKIL	1182.64	8.02205	0.005935	30	2.36953	0.084709
GppNHp	110	119	FAYRDTGKIL	1182.64	7.96951	0.012861	100	3.35909	0.088903
GppNHp	110	119	FAYRDTGKIL	1182.64	7.98269	0.008684	1000	4.33872	0.06904
GppNHp	110	119	FAYRDTGKIL	1182.64	8.01201	0.007037	10000	4.38419	0.089897
Apo	110	122	FAYRDTGKILSSF	1503.77	8.96103	0.003435	0	0	0
Apo	110	122	FAYRDTGKILSSF	1503.77	8.99698	0.002577	10	4.94785	0.173756
Apo	110	122	FAYRDTGKILSSF	1503.77	9.00142	0.008716	30	5.36719	0.208845
Apo	110	122	FAYRDTGKILSSF	1503.77	8.9561	0.012349	100	5.79129	0.05772
Apo	110	122	FAYRDTGKILSSF	1503.77	8.94147	0.031796	1000	5.8926	0.146428
Apo	110	122	FAYRDTGKILSSF	1503.77	8.99276	0.001105	10000	5.69485	0.160464
GDP	110	122	FAYRDTGKILSSF	1503.77	8.96365	0.007036	0	0	0
GDP	110	122	FAYRDTGKILSSF	1503.77	8.99379	0.008988	10	4.90205	0.086051
GDP	110	122	FAYRDTGKILSSF	1503.77	8.98436	0.002416	30	5.49461	0.082661
GDP	110	122	FAYRDTGKILSSF	1503.77	8.92931	0.006679	100	5.84545	0.063404
GDP	110	122	FAYRDTGKILSSF	1503.77	8.96993	0.005145	1000	5.79063	0.074209
GDP	110	122	FAYRDTGKILSSF	1503.77	9.00134	0.005065	10000	5.64518	0.065133
GppNHp	110	122	FAYRDTGKILSSF	1503.77	8.9648	0.006072	0	0	0
GppNHp	110	122	FAYRDTGKILSSF	1503.77	9.00207	0.004468	10	2.51669	0.033842
GppNHp	110	122	FAYRDTGKILSSF	1503.77	8.99409	0.005507	30	3.2816	0.093467
GppNHp	110	122	FAYRDTGKILSSF	1503.77	8.95543	0.007656	100	4.5455	0.079677
GppNHp	110	122	FAYRDTGKILSSF	1503.77	8.97004	0.008189	1000	5.86068	0.109085
GppNHp	110	122	FAYRDTGKILSSF	1503.77	8.98788	0.004339	10000	5.84153	0.115639
Apo	111	121	AYRDTGKILSS	1209.63	7.65879	0.00444	0	0	0
Apo	111	121	AYRDTGKILSS	1209.63	7.69014	0.002547	10	4.78619	0.076207
Apo	111	121	AYRDTGKILSS	1209.63	7.69583	0.005673	30	5.19685	0.079478
Apo	111	121	AYRDTGKILSS	1209.63	7.65366	0.00604	100	5.40795	0.057004
Apo	111	121	AYRDTGKILSS	1209.63	7.63682	0.035641	1000	5.47883	0.025398
Apo	111	121	AYRDTGKILSS	1209.63	7.69427	0.006885	10000	5.52411	0.059349
GDP	111	121	AYRDTGKILSS	1209.63	7.66197	0.011472	0	0	0
GDP	111	121	AYRDTGKILSS	1209.63	7.68951	0.005763	10	4.46571	0.053893
GDP	111	121	AYRDTGKILSS	1209.63	7.67964	0.002598	30	5.17792	0.094611
GDP	111	121	AYRDTGKILSS	1209.63	7.62597	0.003649	100	5.5064	0.079475
GDP	111	121	AYRDTGKILSS	1209.63	7.67422	0.00312	1000	5.50398	0.045988
GDP	111	121	AYRDTGKILSS	1209.63	7.70423	0.003185	10000	5.48602	0.031687
GppNHp	111	121	AYRDTGKILSS	1209.63	7.66658	0.004595	0	0	0
GppNHp	111	121	AYRDTGKILSS	1209.63	7.69865	0.001931	10	2.57292	0.0249
GppNHp	111	121	AYRDTGKILSS	1209.63	7.68985	0.003365	30	3.23844	0.101083
GppNHp	111	121	AYRDTGKILSS	1209.63	7.64421	0.010976	100	4.32355	0.117389
GppNHp	111	121	AYRDTGKILSS	1209.63	7.66732	0.004432	1000	5.64926	0.056026
GppNHp	111	121	AYRDTGKILSS	1209.63	7.68837	0.004824	10000	5.61662	0.01697
Apo	111	122	AYRDTGKILSSF	1356.7	8.52415	0.009575	0	0	0
Apo	111	122	AYRDTGKILSSF	1356.7	8.56144	0.001867	10	4.72447	0.193227
Apo	111	122	AYRDTGKILSSF	1356.7	8.56274	0.003857	30	5.21627	0.177431
Apo	111	122	AYRDTGKILSSF	1356.7	8.51812	0.010228	100	5.21429	0.050073
Apo	111	122	AYRDTGKILSSF	1356.7	8.50284	0.035145	1000	5.31979	0.17274
Apo	111	122	AYRDTGKILSSF	1356.7	8.55498	0.003416	10000	5.14744	0.144362
GDP	111	122	AYRDTGKILSSF	1356.7	8.53102	0.011262	0	0	0
GDP	111	122	AYRDTGKILSSF	1356.7	8.56088	0.00727	10	4.57887	0.140679
GDP	111	122	AYRDTGKILSSF	1356.7	8.54849	0.001697	30	5.36067	0.078478
GDP	111	122	AYRDTGKILSSF	1356.7	8.48991	0.004542	100	5.32337	0.082797
GDP	111	122	AYRDTGKILSSF	1356.7	8.53827	0.004087	1000	5.26095	0.066638
GDP	111	122	AYRDTGKILSSF	1356.7	8.56352	0.003458	10000	5.12946	0.055774
GppNHp	111	122	AYRDTGKILSSF	1356.7	8.53559	0.005259	0	0	0
GppNHp	111	122	AYRDTGKILSSF	1356.7	8.56745	0.003724	10	2.27982	0.044651
GppNHp	111	122	AYRDTGKILSSF	1356.7	8.55694	0.005513	30	3.06465	0.092744
GppNHp	111	122	AYRDTGKILSSF	1356.7	8.51681	0.008993	100	4.15282	0.053935
GppNHp	111	122	AYRDTGKILSSF	1356.7	8.53659	0.007208	1000	5.30993	0.08109
GppNHp	111	122	AYRDTGKILSSF	1356.7	8.55387	0.003109	10000	5.29336	0.065141
Apo	112	122	YRDTGKILSSF	1285.67	8.45761	0.007144	0	0	0
Apo	112	122	YRDTGKILSSF	1285.67	8.49538	0.00139	10	4.71539	0.161295
Apo	112	122	YRDTGKILSSF	1285.67	8.49856	0.005023	30	5.1015	0.141871
Apo	112	122	YRDTGKILSSF	1285.67	8.45538	0.009617	100	5.11873	0.064178
Apo	112	122	YRDTGKILSSF	1285.67	8.43318	0.036874	1000	4.95291	0.203208
Apo	112	122	YRDTGKILSSF	1285.67	8.48985	0.005653	10000	4.7661	0.121196
GDP	112	122	YRDTGKILSSF	1285.67	8.46319	0.011248	0	0	0
GDP	112	122	YRDTGKILSSF	1285.67	8.49571	0.008564	10	4.55483	0.053609
GDP	112	122	YRDTGKILSSF	1285.67	8.48421	0.001336	30	5.08192	0.077705
GDP	112	122	YRDTGKILSSF	1285.67	8.42657	0.004595	100	5.03622	0.224419
GDP	112	122	YRDTGKILSSF	1285.67	8.47248	0.004026	1000	4.98427	0.197007
GDP	112	122	YRDTGKILSSF	1285.67	8.49866	0.003632	10000	4.73737	0.046997
GppNHp	112	122	YRDTGKILSSF	1285.67	8.46536	0.005368	0	0	0
GppNHp	112	122	YRDTGKILSSF	1285.67	8.50469	0.002526	10	2.13714	0.084529
GppNHp	112	122	YRDTGKILSSF	1285.67	8.49388	0.004734	30	2.81525	0.10957
GppNHp	112	122	YRDTGKILSSF	1285.67	8.45341	0.007925	100	3.74777	0.157651
GppNHp	112	122	YRDTGKILSSF	1285.67	8.46714	0.007468	1000	5.12605	0.012912
GppNHp	112	122	YRDTGKILSSF	1285.67	8.48925	0.007549	10000	4.83799	0.059257
Apo	123	131	ISEGSKSVS	892.45	5.57698	0.035961	0	0	0
Apo	123	131	ISEGSKSVS	892.45	5.61818	0.004063	10	2.14381	0.042375
Apo	123	131	ISEGSKSVS	892.45	5.62584	0.003201	30	2.11691	0.02786
Apo	123	131	ISEGSKSVS	892.45	5.57648	0.002406	100	1.98731	0.029922
Apo	123	131	ISEGSKSVS	892.45	5.5621	0.012315	1000	1.87629	0.023693
Apo	123	131	ISEGSKSVS	892.45	5.63029	0.008091	10000	1.85518	0.058162
GDP	123	131	ISEGSKSVS	892.45	5.59416	0.013668	0	0	0
GDP	123	131	ISEGSKSVS	892.45	5.622	0.007153	10	2.1877	0.034063
GDP	123	131	ISEGSKSVS	892.45	5.61126	0.002093	30	2.09952	0.047658
GDP	123	131	ISEGSKSVS	892.45	5.53628	0.013717	100	1.97515	0.076972
GDP	123	131	ISEGSKSVS	892.45	5.61119	0.001913	1000	1.88687	0.050199
GDP	123	131	ISEGSKSVS	892.45	5.64344	0.004521	10000	1.90406	0.015542
GppNHp	123	131	ISEGSKSVS	892.45	5.60045	0.005123	0	0	0
GppNHp	123	131	ISEGSKSVS	892.45	5.6257	0.001267	10	2.07506	0.041719
GppNHp	123	131	ISEGSKSVS	892.45	5.61603	0.002296	30	2.05704	0.065075
GppNHp	123	131	ISEGSKSVS	892.45	5.56862	0.013805	100	1.94535	0.025719
GppNHp	123	131	ISEGSKSVS	892.45	5.59934	0.003067	1000	1.90229	0.055755
GppNHp	123	131	ISEGSKSVS	892.45	5.62414	0.006225	10000	1.97957	0.037855
Apo	123	135	ISEGSKSVSVFLF	1398.74	9.46172	0.005815	0	0	0
Apo	123	135	ISEGSKSVSVFLF	1398.74	9.51846	0.001412	10	2.34154	0.037507
Apo	123	135	ISEGSKSVSVFLF	1398.74	9.52054	0.007725	30	2.34402	0.034009
Apo	123	135	ISEGSKSVSVFLF	1398.74	9.479	0.009989	100	2.3567	0.086581
Apo	123	135	ISEGSKSVSVFLF	1398.74	9.46175	0.028883	1000	2.29057	0.124437
Apo	123	135	ISEGSKSVSVFLF	1398.74	9.50741	0.001672	10000	2.16333	0.123245
GDP	123	135	ISEGSKSVSVFLF	1398.74	9.46585	0.009688	0	0	0
GDP	123	135	ISEGSKSVSVFLF	1398.74	9.51207	0.00869	10	2.30903	0.076473
GDP	123	135	ISEGSKSVSVFLF	1398.74	9.50471	0.002655	30	2.42088	0.049109
GDP	123	135	ISEGSKSVSVFLF	1398.74	9.45266	0.008115	100	2.31409	0.058862
GDP	123	135	ISEGSKSVSVFLF	1398.74	9.48657	0.006555	1000	2.15705	0.076527
GDP	123	135	ISEGSKSVSVFLF	1398.74	9.51674	0.003745	10000	2.07646	0.028736
GppNHp	123	135	ISEGSKSVSVFLF	1398.74	9.46966	0.007014	0	0	0
GppNHp	123	135	ISEGSKSVSVFLF	1398.74	9.51452	0.003776	10	2.1516	0.019364
GppNHp	123	135	ISEGSKSVSVFLF	1398.74	9.50623	0.007546	30	2.35037	0.084722
GppNHp	123	135	ISEGSKSVSVFLF	1398.74	9.47452	0.006213	100	2.3393	0.077889
GppNHp	123	135	ISEGSKSVSVFLF	1398.74	9.48618	0.008227	1000	2.2925	0.070945
GppNHp	123	135	ISEGSKSVSVFLF	1398.74	9.50407	0.004328	10000	2.24143	0.070203
Apo	124	131	SEGSKSVS	779.366	5.57702	0.036687	0	0	0
Apo	124	131	SEGSKSVS	779.366	5.61785	0.005841	10	1.76991	0.078272
Apo	124	131	SEGSKSVS	779.366	5.62383	0.004096	30	1.78758	0.021736
Apo	124	131	SEGSKSVS	779.366	5.57801	0.003229	100	1.64213	0.061781
Apo	124	131	SEGSKSVS	779.366	5.5622	0.009689	1000	1.56937	0.108962
Apo	124	131	SEGSKSVS	779.366	5.63094	0.009389	10000	1.5731	0.101835
GDP	124	131	SEGSKSVS	779.366	5.59241	0.014763	0	0	0
GDP	124	131	SEGSKSVS	779.366	5.6222	0.006574	10	1.83229	0.060479
GDP	124	131	SEGSKSVS	779.366	5.61112	0.000678	30	1.7119	0.108344
GDP	124	131	SEGSKSVS	779.366	5.53657	0.010958	100	1.63251	0.114474
GDP	124	131	SEGSKSVS	779.366	5.61099	0.001202	1000	1.56058	0.045386
GDP	124	131	SEGSKSVS	779.366	5.64293	0.003838	10000	1.6336	0.025575
GppNHp	124	131	SEGSKSVS	779.366	5.59926	0.004241	0	0	0
GppNHp	124	131	SEGSKSVS	779.366	5.62402	0.00215	10	1.7569	0.034653
GppNHp	124	131	SEGSKSVS	779.366	5.61511	0.000862	30	1.68229	0.066575
GppNHp	124	131	SEGSKSVS	779.366	5.56878	0.013238	100	1.53796	0.024315
GppNHp	124	131	SEGSKSVS	779.366	5.59885	0.002414	1000	1.55524	0.048012
GppNHp	124	131	SEGSKSVS	779.366	5.62357	0.007096	10000	1.63211	0.037688
Apo	124	135	SEGSKSVSVFLF	1285.65	8.75236	0.007026	0	0	0
Apo	124	135	SEGSKSVSVFLF	1285.65	8.80838	0.00496	10	2.68475	0.057532
Apo	124	135	SEGSKSVSVFLF	1285.65	8.80839	0.009309	30	2.68757	0.019527
Apo	124	135	SEGSKSVSVFLF	1285.65	8.76323	0.010774	100	2.63504	0.083987
Apo	124	135	SEGSKSVSVFLF	1285.65	8.74908	0.030674	1000	2.5586	0.083201
Apo	124	135	SEGSKSVSVFLF	1285.65	8.79837	0.001614	10000	2.40068	0.163293
GDP	124	135	SEGSKSVSVFLF	1285.65	8.75951	0.008216	0	0	0
GDP	124	135	SEGSKSVSVFLF	1285.65	8.80485	0.008169	10	2.6124	0.120089
GDP	124	135	SEGSKSVSVFLF	1285.65	8.79347	0.002988	30	2.71254	0.042902
GDP	124	135	SEGSKSVSVFLF	1285.65	8.73662	0.005582	100	2.58593	0.054768
GDP	124	135	SEGSKSVSVFLF	1285.65	8.77859	0.005183	1000	2.43852	0.065828
GDP	124	135	SEGSKSVSVFLF	1285.65	8.80868	0.003384	10000	2.25566	0.087061
GppNHp	124	135	SEGSKSVSVFLF	1285.65	8.76008	0.006568	0	0	0
GppNHp	124	135	SEGSKSVSVFLF	1285.65	8.80416	0.004565	10	2.41894	0.061988
GppNHp	124	135	SEGSKSVSVFLF	1285.65	8.79316	0.005259	30	2.67445	0.0619
GppNHp	124	135	SEGSKSVSVFLF	1285.65	8.75663	0.007088	100	2.61542	0.038636
GppNHp	124	135	SEGSKSVSVFLF	1285.65	8.7765	0.007713	1000	2.55505	0.057476
GppNHp	124	135	SEGSKSVSVFLF	1285.65	8.79541	0.004347	10000	2.50421	0.055119
Apo	134	148	LFDSYLSKDPKSFLS	1745.89	9.48267	0.006312	0	0	0
Apo	134	148	LFDSYLSKDPKSFLS	1745.89	9.53758	0.001454	10	1.21694	0.064141
Apo	134	148	LFDSYLSKDPKSFLS	1745.89	9.53762	0.008005	30	1.61672	0.116726
Apo	134	148	LFDSYLSKDPKSFLS	1745.89	9.49833	0.009142	100	2.18702	0.048288
Apo	134	148	LFDSYLSKDPKSFLS	1745.89	9.48457	0.026227	1000	2.86556	0.150862
Apo	134	148	LFDSYLSKDPKSFLS	1745.89	9.52372	0.003238	10000	3.44561	0.150901
GDP	134	148	LFDSYLSKDPKSFLS	1745.89	9.48651	0.008233	0	0	0
GDP	134	148	LFDSYLSKDPKSFLS	1745.89	9.53173	0.007834	10	1.24113	0.061941
GDP	134	148	LFDSYLSKDPKSFLS	1745.89	9.52268	0.002117	30	1.67757	0.137131
GDP	134	148	LFDSYLSKDPKSFLS	1745.89	9.47168	0.006073	100	2.29775	0.117536
GDP	134	148	LFDSYLSKDPKSFLS	1745.89	9.50481	0.008169	1000	2.77411	0.11834
GDP	134	148	LFDSYLSKDPKSFLS	1745.89	9.53315	0.000957	10000	3.34471	0.060893
GppNHp	134	148	LFDSYLSKDPKSFLS	1745.89	9.48962	0.006804	0	0	0
GppNHp	134	148	LFDSYLSKDPKSFLS	1745.89	9.53338	0.004692	10	0.870027	0.04988
GppNHp	134	148	LFDSYLSKDPKSFLS	1745.89	9.52498	0.007911	30	1.31103	0.08664
GppNHp	134	148	LFDSYLSKDPKSFLS	1745.89	9.49514	0.006185	100	1.73794	0.061063
GppNHp	134	148	LFDSYLSKDPKSFLS	1745.89	9.50375	0.009046	1000	2.60944	0.085158
GppNHp	134	148	LFDSYLSKDPKSFLS	1745.89	9.52313	0.004773	10000	3.56447	0.10405
Apo	135	149	FDSYLSKDPKSFLSL	1745.89	9.48511	0.004621	0	0	0
Apo	135	149	FDSYLSKDPKSFLSL	1745.89	9.53921	0.001805	10	1.0775	0.022628
Apo	135	149	FDSYLSKDPKSFLSL	1745.89	9.54207	0.005268	30	1.56216	0.184789
Apo	135	149	FDSYLSKDPKSFLSL	1745.89	9.49987	0.011211	100	2.104	0.019739
Apo	135	149	FDSYLSKDPKSFLSL	1745.89	9.48878	0.030197	1000	2.84146	0.175483
Apo	135	149	FDSYLSKDPKSFLSL	1745.89	9.53003	0.002209	10000	3.50897	0.106738
GDP	135	149	FDSYLSKDPKSFLSL	1745.89	9.49216	0.010687	0	0	0
GDP	135	149	FDSYLSKDPKSFLSL	1745.89	9.53427	0.008192	10	1.14535	0.096252
GDP	135	149	FDSYLSKDPKSFLSL	1745.89	9.52627	0.001325	30	1.6385	0.145874
GDP	135	149	FDSYLSKDPKSFLSL	1745.89	9.47612	0.005363	100	2.27135	0.043527
GDP	135	149	FDSYLSKDPKSFLSL	1745.89	9.50989	0.007393	1000	2.73032	0.105775
GDP	135	149	FDSYLSKDPKSFLSL	1745.89	9.53908	0.001924	10000	3.41568	0.047505
GppNHp	135	149	FDSYLSKDPKSFLSL	1745.89	9.49548	0.00598	0	0	0
GppNHp	135	149	FDSYLSKDPKSFLSL	1745.89	9.53706	0.003886	10	0.836768	0.008882
GppNHp	135	149	FDSYLSKDPKSFLSL	1745.89	9.5272	0.007024	30	1.26285	0.074708
GppNHp	135	149	FDSYLSKDPKSFLSL	1745.89	9.49842	0.006142	100	1.81679	0.070943
GppNHp	135	149	FDSYLSKDPKSFLSL	1745.89	9.50997	0.008815	1000	2.60755	0.08189
GppNHp	135	149	FDSYLSKDPKSFLSL	1745.89	9.52865	0.002653	10000	3.62072	0.061108
Apo	139	146	LSKDPKSF	920.496	6.50666	0.001824	0	0	0
Apo	139	146	LSKDPKSF	920.496	6.5539	0.002864	10	0.876062	0.033402
Apo	139	146	LSKDPKSF	920.496	6.56014	0.005793	30	1.17392	0.022504
Apo	139	146	LSKDPKSF	920.496	6.5137	0.00809	100	1.39244	0.032022
Apo	139	146	LSKDPKSF	920.496	6.47831	0.020531	1000	1.45069	0.039305
Apo	139	146	LSKDPKSF	920.496	6.56798	0.012906	10000	1.39907	0.042114
GDP	139	146	LSKDPKSF	920.496	6.51137	0.0091	0	0	0
GDP	139	146	LSKDPKSF	920.496	6.55532	0.010685	10	0.951546	0.029188
GDP	139	146	LSKDPKSF	920.496	6.54439	0.002416	30	1.21741	0.025808
GDP	139	146	LSKDPKSF	920.496	6.48194	0.003964	100	1.40565	0.053328
GDP	139	146	LSKDPKSF	920.496	6.54175	0.003085	1000	1.42319	0.028622
GDP	139	146	LSKDPKSF	920.496	6.58749	0.00069	10000	1.44372	0.021982
GppNHp	139	146	LSKDPKSF	920.496	6.52184	0.007736	0	0	0
GppNHp	139	146	LSKDPKSF	920.496	6.57284	0.009153	10	0.755915	0.012916
GppNHp	139	146	LSKDPKSF	920.496	6.55119	0.00341	30	1.01174	0.032736
GppNHp	139	146	LSKDPKSF	920.496	6.50893	0.013826	100	1.27867	0.027094
GppNHp	139	146	LSKDPKSF	920.496	6.53247	0.007491	1000	1.41625	0.040032
GppNHp	139	146	LSKDPKSF	920.496	6.5568	0.006685	10000	1.46589	0.03533
Apo	141	154	KDPKSFLSLFLLSS	1580.88	9.56729	0.006536	0	0	0
Apo	141	154	KDPKSFLSLFLLSS	1580.88	9.61177	0.002769	10	1.99251	0.038054
Apo	141	154	KDPKSFLSLFLLSS	1580.88	9.61601	0.0035	30	2.0885	0.057586
Apo	141	154	KDPKSFLSLFLLSS	1580.88	9.57502	0.009821	100	2.06277	0.023096
Apo	141	154	KDPKSFLSLFLLSS	1580.88	9.56478	0.028974	1000	2.41101	0.10738
Apo	141	154	KDPKSFLSLFLLSS	1580.88	9.60578	0.003017	10000	3.46675	0.172141
GDP	141	154	KDPKSFLSLFLLSS	1580.88	9.57655	0.012662	0	0	0
GDP	141	154	KDPKSFLSLFLLSS	1580.88	9.60818	0.010102	10	1.96148	0.04602
GDP	141	154	KDPKSFLSLFLLSS	1580.88	9.59804	0.002562	30	2.08132	0.042299
GDP	141	154	KDPKSFLSLFLLSS	1580.88	9.55113	0.00423	100	2.03423	0.050606
GDP	141	154	KDPKSFLSLFLLSS	1580.88	9.58829	0.007009	1000	2.18139	0.03867
GDP	141	154	KDPKSFLSLFLLSS	1580.88	9.61614	0.003557	10000	2.76214	0.067191
GppNHp	141	154	KDPKSFLSLFLLSS	1580.88	9.58364	0.006313	0	0	0
GppNHp	141	154	KDPKSFLSLFLLSS	1580.88	9.61098	0.002044	10	1.97694	0.041966
GppNHp	141	154	KDPKSFLSLFLLSS	1580.88	9.60253	0.007717	30	2.07398	0.06586
GppNHp	141	154	KDPKSFLSLFLLSS	1580.88	9.57559	0.008191	100	2.07741	0.055128
GppNHp	141	154	KDPKSFLSLFLLSS	1580.88	9.58995	0.009761	1000	2.84686	0.071605
GppNHp	141	154	KDPKSFLSLFLLSS	1580.88	9.60811	0.006048	10000	3.96742	0.053976
Apo	151	158	LLSSSIKF	893.522	8.87753	0.00441	0	0	0
Apo	151	158	LLSSSIKF	893.522	8.92579	0.002426	10	0.078855	0.030077
Apo	151	158	LLSSSIKF	893.522	8.93041	0.006671	30	0.090313	0.020759
Apo	151	158	LLSSSIKF	893.522	8.8865	0.01052	100	0.106069	0.01032
Apo	151	158	LLSSSIKF	893.522	8.87054	0.034184	1000	0.260276	0.028813
Apo	151	158	LLSSSIKF	893.522	8.92408	0.00169	10000	1.14769	0.171978
GDP	151	158	LLSSSIKF	893.522	8.88433	0.007696	0	0	0
GDP	151	158	LLSSSIKF	893.522	8.9256	0.006215	10	0.109438	0.02625
GDP	151	158	LLSSSIKF	893.522	8.91459	0.001898	30	0.103116	0.024484
GDP	151	158	LLSSSIKF	893.522	8.86052	0.007667	100	0.118824	0.013029
GDP	151	158	LLSSSIKF	893.522	8.90421	0.005413	1000	0.256206	0.00908
GDP	151	158	LLSSSIKF	893.522	8.93171	0.003235	10000	0.864714	0.013727
GppNHp	151	158	LLSSSIKF	893.522	8.88446	0.006159	0	0	0
GppNHp	151	158	LLSSSIKF	893.522	8.9262	0.003001	10	0.109531	0.013647
GppNHp	151	158	LLSSSIKF	893.522	8.91491	0.005309	30	0.115759	0.009301
GppNHp	151	158	LLSSSIKF	893.522	8.88126	0.005934	100	0.172127	0.004269
GppNHp	151	158	LLSSSIKF	893.522	8.90013	0.007051	1000	0.56054	0.013618
GppNHp	151	158	LLSSSIKF	893.522	8.91981	0.003252	10000	1.89169	0.014846
Apo	151	168	LLSSSIKFRIDMPQISVL	2046.15	9.7356	0.006818	0	0	0
Apo	151	168	LLSSSIKFRIDMPQISVL	2046.15	9.78571	0.002033	10	1.47264	0.303107
Apo	151	168	LLSSSIKFRIDMPQISVL	2046.15	9.78668	0.006646	30	1.65606	0.216195
Apo	151	168	LLSSSIKFRIDMPQISVL	2046.15	9.74432	0.0099	100	1.66658	0.103092
Apo	151	168	LLSSSIKFRIDMPQISVL	2046.15	9.73499	0.029238	1000	2.1267	0.080665
Apo	151	168	LLSSSIKFRIDMPQISVL	2046.15	9.77658	0.001283	10000	3.49351	0.313344
GDP	151	168	LLSSSIKFRIDMPQISVL	2046.15	9.73736	0.008673	0	0	0
GDP	151	168	LLSSSIKFRIDMPQISVL	2046.15	9.78109	0.010097	10	1.67881	0.178581
GDP	151	168	LLSSSIKFRIDMPQISVL	2046.15	9.77018	0.002803	30	1.6683	0.173767
GDP	151	168	LLSSSIKFRIDMPQISVL	2046.15	9.72158	0.004136	100	1.62845	0.08533
GDP	151	168	LLSSSIKFRIDMPQISVL	2046.15	9.75577	0.007682	1000	1.86857	0.034376
GDP	151	168	LLSSSIKFRIDMPQISVL	2046.15	9.78632	0.004294	10000	2.96786	0.045114
GppNHp	151	168	LLSSSIKFRIDMPQISVL	2046.15	9.74949	0.005292	0	0	0
GppNHp	151	168	LLSSSIKFRIDMPQISVL	2046.15	9.78374	0.00409	10	1.72538	0.031455
GppNHp	151	168	LLSSSIKFRIDMPQISVL	2046.15	9.77536	0.005781	30	1.6616	0.100138
GppNHp	151	168	LLSSSIKFRIDMPQISVL	2046.15	9.74603	0.008641	100	1.70642	0.055147
GppNHp	151	168	LLSSSIKFRIDMPQISVL	2046.15	9.76031	0.009721	1000	2.51244	0.055336
GppNHp	151	168	LLSSSIKFRIDMPQISVL	2046.15	9.78114	0.004998	10000	4.42818	0.035839
Apo	152	158	LSSSIKF	780.438	8.38468	0.011787	0	0	0
Apo	152	158	LSSSIKF	780.438	8.43661	0.001375	10	0.026879	0.013268
Apo	152	158	LSSSIKF	780.438	8.43969	0.006373	30	0.03248	0.009471
Apo	152	158	LSSSIKF	780.438	8.39582	0.008675	100	0.056068	0.004593
Apo	152	158	LSSSIKF	780.438	8.37545	0.037877	1000	0.181888	0.025008
Apo	152	158	LSSSIKF	780.438	8.43079	0.003318	10000	1.06115	0.176012
GDP	152	158	LSSSIKF	780.438	8.39495	0.009904	0	0	0
GDP	152	158	LSSSIKF	780.438	8.43688	0.007046	10	0.048727	0.019137
GDP	152	158	LSSSIKF	780.438	8.42665	0.003107	30	0.035912	0.013646
GDP	152	158	LSSSIKF	780.438	8.3681	0.004945	100	0.061537	0.018649
GDP	152	158	LSSSIKF	780.438	8.41196	0.005235	1000	0.193462	0.015614
GDP	152	158	LSSSIKF	780.438	8.44107	0.002383	10000	0.778821	0.012004
GppNHp	152	158	LSSSIKF	780.438	8.39668	0.00538	0	0	0
GppNHp	152	158	LSSSIKF	780.438	8.43587	0.004539	10	0.049923	0.006726
GppNHp	152	158	LSSSIKF	780.438	8.42907	0.006184	30	0.047515	0.008641
GppNHp	152	158	LSSSIKF	780.438	8.3925	0.008863	100	0.102966	0.009801
GppNHp	152	158	LSSSIKF	780.438	8.40803	0.007326	1000	0.442945	0.006681
GppNHp	152	158	LSSSIKF	780.438	8.42928	0.004399	10000	1.73853	0.014181
Apo	152	168	LSSSIKFRIDMPQISVL	1933.07	9.59176	0.006049	0	0	0
Apo	152	168	LSSSIKFRIDMPQISVL	1933.07	9.6414	0.000326	10	1.58554	0.229682
Apo	152	168	LSSSIKFRIDMPQISVL	1933.07	9.64612	0.004466	30	1.72779	0.1638
Apo	152	168	LSSSIKFRIDMPQISVL	1933.07	9.60784	0.011319	100	1.71839	0.047241
Apo	152	168	LSSSIKFRIDMPQISVL	1933.07	9.59117	0.03139	1000	2.14441	0.097242
Apo	152	168	LSSSIKFRIDMPQISVL	1933.07	9.63588	0.000742	10000	3.5196	0.266205
GDP	152	168	LSSSIKFRIDMPQISVL	1933.07	9.59982	0.010009	0	0	0
GDP	152	168	LSSSIKFRIDMPQISVL	1933.07	9.63886	0.005551	10	1.69401	0.142805
GDP	152	168	LSSSIKFRIDMPQISVL	1933.07	9.62735	0.003527	30	1.71411	0.20335
GDP	152	168	LSSSIKFRIDMPQISVL	1933.07	9.58098	0.008739	100	1.71306	0.060737
GDP	152	168	LSSSIKFRIDMPQISVL	1933.07	9.61626	0.005557	1000	1.94465	0.051795
GDP	152	168	LSSSIKFRIDMPQISVL	1933.07	9.64197	0.003829	10000	3.06458	0.111786
GppNHp	152	168	LSSSIKFRIDMPQISVL	1933.07	9.60477	0.006042	0	0	0
GppNHp	152	168	LSSSIKFRIDMPQISVL	1933.07	9.64141	0.003923	10	1.84137	0.044312
GppNHp	152	168	LSSSIKFRIDMPQISVL	1933.07	9.63159	0.004163	30	1.76671	0.065699
GppNHp	152	168	LSSSIKFRIDMPQISVL	1933.07	9.60558	0.008761	100	1.76619	0.044624
GppNHp	152	168	LSSSIKFRIDMPQISVL	1933.07	9.6172	0.007121	1000	2.59929	0.029984
GppNHp	152	168	LSSSIKFRIDMPQISVL	1933.07	9.63708	0.002339	10000	4.4358	0.050648
Apo	155	168	SIKFRIDMPQISVL	1645.92	9.56653	0.005735	0	0	0
Apo	155	168	SIKFRIDMPQISVL	1645.92	9.61695	0.002389	10	2.14854	0.039794
Apo	155	168	SIKFRIDMPQISVL	1645.92	9.61552	0.008732	30	2.21942	0.047146
Apo	155	168	SIKFRIDMPQISVL	1645.92	9.57675	0.010909	100	2.20465	0.037975
Apo	155	168	SIKFRIDMPQISVL	1645.92	9.56332	0.027497	1000	2.55576	0.116885
Apo	155	168	SIKFRIDMPQISVL	1645.92	9.60216	0.002887	10000	3.96207	0.191418
GDP	155	168	SIKFRIDMPQISVL	1645.92	9.57392	0.008868	0	0	0
GDP	155	168	SIKFRIDMPQISVL	1645.92	9.60879	0.008313	10	2.16851	0.0654
GDP	155	168	SIKFRIDMPQISVL	1645.92	9.59935	0.002743	30	2.19584	0.05317
GDP	155	168	SIKFRIDMPQISVL	1645.92	9.55082	0.007434	100	2.16198	0.054049
GDP	155	168	SIKFRIDMPQISVL	1645.92	9.58537	0.007203	1000	2.35435	0.055937
GDP	155	168	SIKFRIDMPQISVL	1645.92	9.61229	0.002852	10000	3.35507	0.09804
GppNHp	155	168	SIKFRIDMPQISVL	1645.92	9.5784	0.005843	0	0	0
GppNHp	155	168	SIKFRIDMPQISVL	1645.92	9.61181	0.002347	10	2.22486	0.038271
GppNHp	155	168	SIKFRIDMPQISVL	1645.92	9.60415	0.00816	30	2.22969	0.072385
GppNHp	155	168	SIKFRIDMPQISVL	1645.92	9.57821	0.009173	100	2.23385	0.051158
GppNHp	155	168	SIKFRIDMPQISVL	1645.92	9.58554	0.009352	1000	3.06205	0.064036
GppNHp	155	168	SIKFRIDMPQISVL	1645.92	9.60397	0.004654	10000	4.75645	0.055619
Apo	156	168	IKFRIDMPQISVL	1558.89	9.5505	0.007939	0	0	0
Apo	156	168	IKFRIDMPQISVL	1558.89	9.60072	0.001628	10	1.94777	0.028937
Apo	156	168	IKFRIDMPQISVL	1558.89	9.60433	0.006324	30	2.02512	0.017316
Apo	156	168	IKFRIDMPQISVL	1558.89	9.56333	0.009453	100	2.02764	0.057264
Apo	156	168	IKFRIDMPQISVL	1558.89	9.54937	0.028385	1000	2.3654	0.112094
Apo	156	168	IKFRIDMPQISVL	1558.89	9.59129	0.002526	10000	3.3659	0.162995
GDP	156	168	IKFRIDMPQISVL	1558.89	9.56012	0.012977	0	0	0
GDP	156	168	IKFRIDMPQISVL	1558.89	9.59507	0.009031	10	1.97092	0.043218
GDP	156	168	IKFRIDMPQISVL	1558.89	9.58677	0.000959	30	2.01371	0.04851
GDP	156	168	IKFRIDMPQISVL	1558.89	9.53921	0.005924	100	1.95693	0.04618
GDP	156	168	IKFRIDMPQISVL	1558.89	9.57278	0.007569	1000	2.08453	0.059514
GDP	156	168	IKFRIDMPQISVL	1558.89	9.6	0.003166	10000	2.68904	0.047649
GppNHp	156	168	IKFRIDMPQISVL	1558.89	9.56767	0.006489	0	0	0
GppNHp	156	168	IKFRIDMPQISVL	1558.89	9.59799	0.00334	10	2.03111	0.044276
GppNHp	156	168	IKFRIDMPQISVL	1558.89	9.59081	0.007138	30	2.04123	0.076524
GppNHp	156	168	IKFRIDMPQISVL	1558.89	9.56299	0.008226	100	2.0587	0.058445
GppNHp	156	168	IKFRIDMPQISVL	1558.89	9.5747	0.008083	1000	2.749	0.051337
GppNHp	156	168	IKFRIDMPQISVL	1558.89	9.59272	0.004916	10000	3.9194	0.050417
Apo	179	184	LERMRS	790.411	5.54788	0.070729	0	0	0
Apo	179	184	LERMRS	790.411	5.61428	0.004469	10	0.194378	0.030695
Apo	179	184	LERMRS	790.411	5.62161	0.004809	30	0.302997	0.02312
Apo	179	184	LERMRS	790.411	5.57108	0.003051	100	0.612681	0.029765
Apo	179	184	LERMRS	790.411	5.55158	0.01264	1000	1.17101	0.042707
Apo	179	184	LERMRS	790.411	5.62419	0.006922	10000	1.6376	0.033817
GDP	179	184	LERMRS	790.411	5.58118	0.01733	0	0	0
GDP	179	184	LERMRS	790.411	5.61796	0.007037	10	0.187123	0.028834
GDP	179	184	LERMRS	790.411	5.60677	0.001735	30	0.275611	0.029853
GDP	179	184	LERMRS	790.411	5.54203	0.007016	100	0.610207	0.039961
GDP	179	184	LERMRS	790.411	5.60416	0.001933	1000	1.15698	0.024284
GDP	179	184	LERMRS	790.411	5.63958	0.005822	10000	1.60467	0.021697
GppNHp	179	184	LERMRS	790.411	5.59298	0.003358	0	0	0
GppNHp	179	184	LERMRS	790.411	5.62991	0.002713	10	0.184214	0.0086
GppNHp	179	184	LERMRS	790.411	5.61523	0.002298	30	0.290938	0.011632
GppNHp	179	184	LERMRS	790.411	5.56829	0.01488	100	0.617284	0.010603
GppNHp	179	184	LERMRS	790.411	5.59567	0.001686	1000	1.10297	0.013587
GppNHp	179	184	LERMRS	790.411	5.62043	0.007873	10000	1.60259	0.00795
Apo	179	190	LERMRSWIEDGS	1477.7	8.79712	0.004979	0	0	0
Apo	179	190	LERMRSWIEDGS	1477.7	8.84913	0.003359	10	1.37648	0.041178
Apo	179	190	LERMRSWIEDGS	1477.7	8.85245	0.010466	30	1.78601	0.114125
Apo	179	190	LERMRSWIEDGS	1477.7	8.80649	0.011949	100	2.52425	0.248391
Apo	179	190	LERMRSWIEDGS	1477.7	8.78758	0.033346	1000	3.43631	0.160438
Apo	179	190	LERMRSWIEDGS	1477.7	8.83924	0.001653	10000	4.72389	0.048818
GDP	179	190	LERMRSWIEDGS	1477.7	8.80251	0.009707	0	0	0
GDP	179	190	LERMRSWIEDGS	1477.7	8.84748	0.008331	10	1.4818	0.035722
GDP	179	190	LERMRSWIEDGS	1477.7	8.83658	0.003485	30	1.83581	0.082478
GDP	179	190	LERMRSWIEDGS	1477.7	8.7787	0.006783	100	2.67435	0.063953
GDP	179	190	LERMRSWIEDGS	1477.7	8.81962	0.005512	1000	3.39178	0.051308
GDP	179	190	LERMRSWIEDGS	1477.7	8.84653	0.002364	10000	4.61015	0.076774
GppNHp	179	190	LERMRSWIEDGS	1477.7	8.80408	0.005808	0	0	0
GppNHp	179	190	LERMRSWIEDGS	1477.7	8.84871	0.003756	10	2.28075	0.182115
GppNHp	179	190	LERMRSWIEDGS	1477.7	8.83808	0.005876	30	2.73981	0.065555
GppNHp	179	190	LERMRSWIEDGS	1477.7	8.80141	0.007197	100	3.12665	0.076544
GppNHp	179	190	LERMRSWIEDGS	1477.7	8.81945	0.00683	1000	3.58374	0.185465
GppNHp	179	190	LERMRSWIEDGS	1477.7	8.83636	0.005125	10000	4.99329	0.054443
Apo	179	194	LERMRSWIEDGSIIDE	1947.94	9.08828	0.00302	0	0	0
Apo	179	194	LERMRSWIEDGSIIDE	1947.94	9.13436	0.001114	10	1.99052	0.05138
Apo	179	194	LERMRSWIEDGSIIDE	1947.94	9.13817	0.008617	30	2.58549	0.068481
Apo	179	194	LERMRSWIEDGSIIDE	1947.94	9.09565	0.013545	100	3.66002	0.134663
Apo	179	194	LERMRSWIEDGSIIDE	1947.94	9.07602	0.029419	1000	4.91662	0.150917
Apo	179	194	LERMRSWIEDGSIIDE	1947.94	9.12505	0.002557	10000	6.12172	0.010081
GDP	179	194	LERMRSWIEDGSIIDE	1947.94	9.09295	0.008138	0	0	0
GDP	179	194	LERMRSWIEDGSIIDE	1947.94	9.12763	0.008207	10	2.05515	0.076077
GDP	179	194	LERMRSWIEDGSIIDE	1947.94	9.12106	0.004657	30	2.61762	0.046792
GDP	179	194	LERMRSWIEDGSIIDE	1947.94	9.06645	0.007948	100	3.55997	0.041496
GDP	179	194	LERMRSWIEDGSIIDE	1947.94	9.10399	0.005981	1000	4.80341	0.069414
GDP	179	194	LERMRSWIEDGSIIDE	1947.94	9.13336	0.002946	10000	5.9252	0.054299
GppNHp	179	194	LERMRSWIEDGSIIDE	1947.94	9.09755	0.005857	0	0	0
GppNHp	179	194	LERMRSWIEDGSIIDE	1947.94	9.13119	0.005254	10	2.99443	0.029666
GppNHp	179	194	LERMRSWIEDGSIIDE	1947.94	9.1249	0.007433	30	3.54038	0.098382
GppNHp	179	194	LERMRSWIEDGSIIDE	1947.94	9.09041	0.006897	100	4.29202	0.073514
GppNHp	179	194	LERMRSWIEDGSIIDE	1947.94	9.10428	0.008285	1000	5.06475	0.057492
GppNHp	179	194	LERMRSWIEDGSIIDE	1947.94	9.12143	0.004261	10000	6.45861	0.071408
Apo	179	195	LERMRSWIEDGSIIDEL	2061.02	9.86665	0.005608	0	0	0
Apo	179	195	LERMRSWIEDGSIIDEL	2061.02	9.91797	0.002588	10	3.0095	0.067877
Apo	179	195	LERMRSWIEDGSIIDEL	2061.02	9.91587	0.006836	30	3.62299	0.044989
Apo	179	195	LERMRSWIEDGSIIDEL	2061.02	9.87416	0.011969	100	4.67894	0.119491
Apo	179	195	LERMRSWIEDGSIIDEL	2061.02	9.85524	0.029528	1000	5.89439	0.169308
Apo	179	195	LERMRSWIEDGSIIDEL	2061.02	9.89873	0.001771	10000	7.13471	0.054171
GDP	179	195	LERMRSWIEDGSIIDEL	2061.02	9.87024	0.012917	0	0	0
GDP	179	195	LERMRSWIEDGSIIDEL	2061.02	9.91412	0.007405	10	3.00081	0.047743
GDP	179	195	LERMRSWIEDGSIIDEL	2061.02	9.90165	0.003378	30	3.58203	0.041316
GDP	179	195	LERMRSWIEDGSIIDEL	2061.02	9.84591	0.007177	100	4.60494	0.043314
GDP	179	195	LERMRSWIEDGSIIDEL	2061.02	9.87925	0.006311	1000	5.85337	0.072605
GDP	179	195	LERMRSWIEDGSIIDEL	2061.02	9.90443	0.004442	10000	6.90741	0.079292
GppNHp	179	195	LERMRSWIEDGSIIDEL	2061.02	9.88003	0.00542	0	0	0
GppNHp	179	195	LERMRSWIEDGSIIDEL	2061.02	9.9178	0.003938	10	4.00549	0.021146
GppNHp	179	195	LERMRSWIEDGSIIDEL	2061.02	9.90695	0.005074	30	4.61113	0.066689
GppNHp	179	195	LERMRSWIEDGSIIDEL	2061.02	9.87281	0.010473	100	5.34764	0.036198
GppNHp	179	195	LERMRSWIEDGSIIDEL	2061.02	9.88699	0.005188	1000	6.08601	0.113721
GppNHp	179	195	LERMRSWIEDGSIIDEL	2061.02	9.9002	0.005074	10000	7.44896	0.083836
Apo	180	194	ERMRSWIEDGSIIDE	1834.85	8.95617	0.003905	0	0	0
Apo	180	194	ERMRSWIEDGSIIDE	1834.85	9.00898	0.006237	10	2.01392	0.103803
Apo	180	194	ERMRSWIEDGSIIDE	1834.85	9.01043	0.010882	30	2.53246	0.019392
Apo	180	194	ERMRSWIEDGSIIDE	1834.85	8.96101	0.011551	100	3.78218	0.181127
Apo	180	194	ERMRSWIEDGSIIDE	1834.85	8.94638	0.027668	1000	4.84363	0.07761
Apo	180	194	ERMRSWIEDGSIIDE	1834.85	8.98879	0.003863	10000	6.08612	0.078402
GDP	180	194	ERMRSWIEDGSIIDE	1834.85	8.95964	0.009071	0	0	0
GDP	180	194	ERMRSWIEDGSIIDE	1834.85	9.00628	0.013674	10	1.96416	0.064631
GDP	180	194	ERMRSWIEDGSIIDE	1834.85	8.99694	0.00826	30	2.54247	0.06869
GDP	180	194	ERMRSWIEDGSIIDE	1834.85	8.9356	0.003835	100	3.63896	0.024872
GDP	180	194	ERMRSWIEDGSIIDE	1834.85	8.97214	0.010399	1000	4.78433	0.024925
GDP	180	194	ERMRSWIEDGSIIDE	1834.85	9.00019	0.004625	10000	5.8444	0.076084
GppNHp	180	194	ERMRSWIEDGSIIDE	1834.85	8.95391	0.006682	0	0	0
GppNHp	180	194	ERMRSWIEDGSIIDE	1834.85	8.99953	0.004425	10	3.08862	0.131067
GppNHp	180	194	ERMRSWIEDGSIIDE	1834.85	8.99498	0.009394	30	3.4368	0.114452
GppNHp	180	194	ERMRSWIEDGSIIDE	1834.85	8.95678	0.009113	100	4.40386	0.043301
GppNHp	180	194	ERMRSWIEDGSIIDE	1834.85	8.97267	0.008903	1000	5.04771	0.157073
GppNHp	180	194	ERMRSWIEDGSIIDE	1834.85	8.98175	0.00417	10000	6.42246	0.042142
Apo	180	195	ERMRSWIEDGSIIDEL	1947.94	9.78611	0.008871	0	0	0
Apo	180	195	ERMRSWIEDGSIIDEL	1947.94	9.83654	0.004258	10	2.91576	0.082809
Apo	180	195	ERMRSWIEDGSIIDEL	1947.94	9.83213	0.009995	30	3.57664	0.054126
Apo	180	195	ERMRSWIEDGSIIDEL	1947.94	9.78921	0.011202	100	4.56316	0.12924
Apo	180	195	ERMRSWIEDGSIIDEL	1947.94	9.77657	0.027108	1000	5.70735	0.154843
Apo	180	195	ERMRSWIEDGSIIDEL	1947.94	9.81541	0.006952	10000	6.86809	0.084281
GDP	180	195	ERMRSWIEDGSIIDEL	1947.94	9.78795	0.011998	0	0	0
GDP	180	195	ERMRSWIEDGSIIDEL	1947.94	9.82898	0.014456	10	2.96007	0.116256
GDP	180	195	ERMRSWIEDGSIIDEL	1947.94	9.8132	0.005908	30	3.59081	0.07496
GDP	180	195	ERMRSWIEDGSIIDEL	1947.94	9.76614	0.006505	100	4.47264	0.095661
GDP	180	195	ERMRSWIEDGSIIDEL	1947.94	9.79562	0.009061	1000	5.65033	0.098943
GDP	180	195	ERMRSWIEDGSIIDEL	1947.94	9.8199	0.0069	10000	6.67277	0.060339
GppNHp	180	195	ERMRSWIEDGSIIDEL	1947.94	9.79805	0.010819	0	0	0
GppNHp	180	195	ERMRSWIEDGSIIDEL	1947.94	9.83053	0.007103	10	3.99718	0.060926
GppNHp	180	195	ERMRSWIEDGSIIDEL	1947.94	9.8227	0.008001	30	4.54831	0.104956
GppNHp	180	195	ERMRSWIEDGSIIDEL	1947.94	9.78806	0.010776	100	5.18507	0.055381
GppNHp	180	195	ERMRSWIEDGSIIDEL	1947.94	9.80004	0.010917	1000	5.80414	0.105181
GppNHp	180	195	ERMRSWIEDGSIIDEL	1947.94	9.81535	0.009288	10000	7.28939	0.076479
Apo	183	194	RSWIEDGSIIDE	1418.67	9.06102	0.003125	0	0	0
Apo	183	194	RSWIEDGSIIDE	1418.67	9.09256	0.002137	10	1.76751	0.096428
Apo	183	194	RSWIEDGSIIDE	1418.67	9.09608	0.004134	30	2.27084	0.100075
Apo	183	194	RSWIEDGSIIDE	1418.67	9.05708	0.011059	100	3.12052	0.159642
Apo	183	194	RSWIEDGSIIDE	1418.67	9.03844	0.033064	1000	3.87839	0.137543
Apo	183	194	RSWIEDGSIIDE	1418.67	9.09076	0.002837	10000	4.42929	0.032657
GDP	183	194	RSWIEDGSIIDE	1418.67	9.06679	0.006689	0	0	0
GDP	183	194	RSWIEDGSIIDE	1418.67	9.09038	0.006123	10	1.8096	0.063778
GDP	183	194	RSWIEDGSIIDE	1418.67	9.07933	0.001228	30	2.27649	0.046228
GDP	183	194	RSWIEDGSIIDE	1418.67	9.02406	0.006705	100	3.03995	0.018562
GDP	183	194	RSWIEDGSIIDE	1418.67	9.0727	0.005874	1000	3.74578	0.0459
GDP	183	194	RSWIEDGSIIDE	1418.67	9.10129	0.004134	10000	4.30528	0.035482
GppNHp	183	194	RSWIEDGSIIDE	1418.67	9.06945	0.005983	0	0	0
GppNHp	183	194	RSWIEDGSIIDE	1418.67	9.09167	0.002926	10	2.70541	0.023671
GppNHp	183	194	RSWIEDGSIIDE	1418.67	9.08253	0.006018	30	3.20644	0.041553
GppNHp	183	194	RSWIEDGSIIDE	1418.67	9.04876	0.004648	100	3.6737	0.028022
GppNHp	183	194	RSWIEDGSIIDE	1418.67	9.07029	0.007446	1000	3.98101	0.050856
GppNHp	183	194	RSWIEDGSIIDE	1418.67	9.08631	0.002752	10000	4.75636	0.055658
Apo	183	195	RSWIEDGSIIDEL	1531.75	9.96404	0.004462	0	0	0
Apo	183	195	RSWIEDGSIIDEL	1531.75	10.0252	0.002548	10	2.49006	0.044002
Apo	183	195	RSWIEDGSIIDEL	1531.75	10.0257	0.00367	30	3.05981	0.008675
Apo	183	195	RSWIEDGSIIDEL	1531.75	9.96729	0.01779	100	3.83581	0.066303
Apo	183	195	RSWIEDGSIIDEL	1531.75	9.95522	0.034884	1000	4.58967	0.131574
Apo	183	195	RSWIEDGSIIDEL	1531.75	10.0155	0.00101	10000	5.0909	0.015246
GDP	183	195	RSWIEDGSIIDEL	1531.75	9.97151	0.0104	0	0	0
GDP	183	195	RSWIEDGSIIDEL	1531.75	10.0239	0.006852	10	2.52255	0.069435
GDP	183	195	RSWIEDGSIIDEL	1531.75	10.0102	0.000707	30	3.09656	0.04485
GDP	183	195	RSWIEDGSIIDEL	1531.75	9.93702	0.005678	100	3.86267	0.074628
GDP	183	195	RSWIEDGSIIDEL	1531.75	9.98776	0.008976	1000	4.53759	0.059462
GDP	183	195	RSWIEDGSIIDEL	1531.75	10.0216	0.002929	10000	5.00014	0.039651
GppNHp	183	195	RSWIEDGSIIDEL	1531.75	9.97582	0.006259	0	0	0
GppNHp	183	195	RSWIEDGSIIDEL	1531.75	10.0232	0.002431	10	3.47296	0.018589
GppNHp	183	195	RSWIEDGSIIDEL	1531.75	10.0097	0.005299	30	4.06852	0.083451
GppNHp	183	195	RSWIEDGSIIDEL	1531.75	9.96041	0.0128	100	4.56829	0.03726
GppNHp	183	195	RSWIEDGSIIDEL	1531.75	9.98634	0.01154	1000	4.79744	0.031995
GppNHp	183	195	RSWIEDGSIIDEL	1531.75	10.0112	0.00415	10000	5.45447	0.056952
Apo	185	191	WIEDGSI	818.38	9.33188	0.005266	0	0	0
Apo	185	191	WIEDGSI	818.38	9.37911	0.00156	10	1.175	0.055165
Apo	185	191	WIEDGSI	818.38	9.38168	0.005961	30	1.47093	0.036201
Apo	185	191	WIEDGSI	818.38	9.34272	0.013139	100	1.92868	0.078272
Apo	185	191	WIEDGSI	818.38	9.32051	0.038741	1000	2.2948	0.090316
Apo	185	191	WIEDGSI	818.38	9.37486	0.001877	10000	2.16798	0.071361
GDP	185	191	WIEDGSI	818.38	9.33907	0.003804	0	0	0
GDP	185	191	WIEDGSI	818.38	9.37629	0.006995	10	1.21158	0.044726
GDP	185	191	WIEDGSI	818.38	9.36878	0.001209	30	1.48735	0.033959
GDP	185	191	WIEDGSI	818.38	9.30399	0.013762	100	1.92218	0.027108
GDP	185	191	WIEDGSI	818.38	9.35601	0.006025	1000	2.21733	0.040759
GDP	185	191	WIEDGSI	818.38	9.38179	0.002612	10000	2.17524	0.02634
GppNHp	185	191	WIEDGSI	818.38	9.33947	0.00685	0	0	0
GppNHp	185	191	WIEDGSI	818.38	9.3753	0.003166	10	1.87072	0.026577
GppNHp	185	191	WIEDGSI	818.38	9.36824	0.006107	30	2.05012	0.0514
GppNHp	185	191	WIEDGSI	818.38	9.33391	0.008745	100	2.21995	0.038909
GppNHp	185	191	WIEDGSI	818.38	9.35357	0.006675	1000	2.22418	0.043977
GppNHp	185	191	WIEDGSI	818.38	9.37239	0.00352	10000	2.19337	0.039434
Apo	187	195	EDGSIIDEL	989.455	8.34271	0.015776	0	0	0
Apo	187	195	EDGSIIDEL	989.455	8.38122	0.000557	10	1.75605	0.064505
Apo	187	195	EDGSIIDEL	989.455	8.38451	0.004037	30	2.14041	0.056576
Apo	187	195	EDGSIIDEL	989.455	8.33868	0.007518	100	2.74528	0.082148
Apo	187	195	EDGSIIDEL	989.455	8.31627	0.041754	1000	3.02095	0.059546
Apo	187	195	EDGSIIDEL	989.455	8.3769	0.005996	10000	2.87128	0.113107
GDP	187	195	EDGSIIDEL	989.455	8.35342	0.007446	0	0	0
GDP	187	195	EDGSIIDEL	989.455	8.38036	0.008275	10	1.80389	0.107044
GDP	187	195	EDGSIIDEL	989.455	8.36824	0.002534	30	2.18642	0.036018
GDP	187	195	EDGSIIDEL	989.455	8.30663	0.003851	100	2.72063	0.040501
GDP	187	195	EDGSIIDEL	989.455	8.35628	0.005249	1000	2.925	0.059498
GDP	187	195	EDGSIIDEL	989.455	8.38795	0.001061	10000	2.82624	0.045905
GppNHp	187	195	EDGSIIDEL	989.455	8.35436	0.004828	0	0	0
GppNHp	187	195	EDGSIIDEL	989.455	8.37791	0.005458	10	2.42374	0.075749
GppNHp	187	195	EDGSIIDEL	989.455	8.36922	0.007357	30	2.76494	0.047626
GppNHp	187	195	EDGSIIDEL	989.455	8.33003	0.008539	100	2.9725	0.041496
GppNHp	187	195	EDGSIIDEL	989.455	8.34907	0.006445	1000	2.9897	0.041706
GppNHp	187	195	EDGSIIDEL	989.455	8.37466	0.004343	10000	2.92435	0.042931
Apo	204	210	ELVKTIV	800.5	7.14628	0.011718	0	0	0
Apo	204	210	ELVKTIV	800.5	7.19355	0.003292	10	0.01593	0.009938
Apo	204	210	ELVKTIV	800.5	7.20558	0.007505	30	0.047527	0.016306
Apo	204	210	ELVKTIV	800.5	7.15433	0.002776	100	0.114199	0.075199
Apo	204	210	ELVKTIV	800.5	7.11641	0.029812	1000	0.470407	0.228588
Apo	204	210	ELVKTIV	800.5	7.2055	0.008682	10000	0.858233	0.632466
GDP	204	210	ELVKTIV	800.5	7.15245	0.018358	0	0	0
GDP	204	210	ELVKTIV	800.5	7.192	0.01247	10	0.018631	0.015351
GDP	204	210	ELVKTIV	800.5	7.18557	0.001742	30	0.018335	0.020557
GDP	204	210	ELVKTIV	800.5	7.12376	0.001844	100	0.014555	0.011434
GDP	204	210	ELVKTIV	800.5	7.1926	0.003285	1000	0.125838	0.015917
GDP	204	210	ELVKTIV	800.5	7.22617	0.002769	10000	0.7018	0.019126
GppNHp	204	210	ELVKTIV	800.5	7.16601	0.000937	0	0	0
GppNHp	204	210	ELVKTIV	800.5	7.21237	0.008788	10	0.284108	0.020084
GppNHp	204	210	ELVKTIV	800.5	7.19246	0.005437	30	0.498818	0.014002
GppNHp	204	210	ELVKTIV	800.5	7.14514	0.011221	100	1.14846	0.025373
GppNHp	204	210	ELVKTIV	800.5	7.16983	0.005984	1000	2.24975	0.018209
GppNHp	204	210	ELVKTIV	800.5	7.19786	0.010415	10000	3.37376	0.027401
Apo	207	213	KTIVENL	815.475	8.75738	0.006499	0	0	0
Apo	207	213	KTIVENL	815.475	8.80814	0.004831	10	0.289858	0.0325
Apo	207	213	KTIVENL	815.475	8.80622	0.008119	30	0.544028	0.048322
Apo	207	213	KTIVENL	815.475	8.76239	0.010614	100	0.94484	0.087822
Apo	207	213	KTIVENL	815.475	8.74577	0.031467	1000	1.59524	0.173786
Apo	207	213	KTIVENL	815.475	8.78735	0.001518	10000	2.05282	0.564656
GDP	207	213	KTIVENL	815.475	8.76431	0.008287	0	0	0
GDP	207	213	KTIVENL	815.475	8.80651	0.008056	10	0.232798	0.025946
GDP	207	213	KTIVENL	815.475	8.79339	0.002719	30	0.398661	0.016684
GDP	207	213	KTIVENL	815.475	8.73592	0.007011	100	0.79411	0.018407
GDP	207	213	KTIVENL	815.475	8.77649	0.0057	1000	1.29523	0.012269
GDP	207	213	KTIVENL	815.475	8.8024	0.002746	10000	1.82219	0.023639
GppNHp	207	213	KTIVENL	815.475	8.76426	0.005764	0	0	0
GppNHp	207	213	KTIVENL	815.475	8.80252	0.004702	10	1.36277	0.024212
GppNHp	207	213	KTIVENL	815.475	8.78814	0.004018	30	1.65333	0.00976
GppNHp	207	213	KTIVENL	815.475	8.75185	0.006155	100	2.25119	0.033095
GppNHp	207	213	KTIVENL	815.475	8.76529	0.007257	1000	3.21568	0.01011
GppNHp	207	213	KTIVENL	815.475	8.77722	0.004234	10000	4.22516	0.022163
Apo	213	225	LESFPIPVSSTNF	1436.72	7.41692	0.007647	0	0	0
Apo	213	225	LESFPIPVSSTNF	1436.72	7.45312	0.001552	10	1.09149	0.023718
Apo	213	225	LESFPIPVSSTNF	1436.72	7.45193	0.007575	30	1.19075	0.049153
Apo	213	225	LESFPIPVSSTNF	1436.72	7.40812	0.005874	100	1.37759	0.008199
Apo	213	225	LESFPIPVSSTNF	1436.72	7.40021	0.02889	1000	2.41118	0.067124
Apo	213	225	LESFPIPVSSTNF	1436.72	7.45589	0.004175	10000	3.8704	0.052439
GDP	213	225	LESFPIPVSSTNF	1436.72	7.41871	0.013074	0	0	0
GDP	213	225	LESFPIPVSSTNF	1436.72	7.45371	0.005876	10	1.09064	0.017675
GDP	213	225	LESFPIPVSSTNF	1436.72	7.4391	0.00218	30	1.29673	0.01578
GDP	213	225	LESFPIPVSSTNF	1436.72	7.38871	0.002934	100	1.42442	0.051491
GDP	213	225	LESFPIPVSSTNF	1436.72	7.43979	0.00089	1000	2.36474	0.050344
GDP	213	225	LESFPIPVSSTNF	1436.72	7.46605	0.002505	10000	3.49908	0.03074
GppNHp	213	225	LESFPIPVSSTNF	1436.72	7.42597	0.002928	0	0	0
GppNHp	213	225	LESFPIPVSSTNF	1436.72	7.45898	0.001574	10	1.04827	0.020186
GppNHp	213	225	LESFPIPVSSTNF	1436.72	7.44421	0.004197	30	1.26183	0.022571
GppNHp	213	225	LESFPIPVSSTNF	1436.72	7.40528	0.008434	100	1.36685	0.012553
GppNHp	213	225	LESFPIPVSSTNF	1436.72	7.43175	0.004614	1000	2.34043	0.033388
GppNHp	213	225	LESFPIPVSSTNF	1436.72	7.45079	0.004064	10000	3.92163	0.085072
Apo	232	244	YAEVQKVLAGGED	1377.68	8.05764	0.010762	0	0	0
Apo	232	244	YAEVQKVLAGGED	1377.68	8.08551	0.00143	10	2.50424	0.03891
Apo	232	244	YAEVQKVLAGGED	1377.68	8.09193	0.004375	30	2.66381	0.027009
Apo	232	244	YAEVQKVLAGGED	1377.68	8.04673	0.007591	100	2.99421	0.029587
Apo	232	244	YAEVQKVLAGGED	1377.68	8.0132	0.042443	1000	4.28043	0.036361
Apo	232	244	YAEVQKVLAGGED	1377.68	8.06741	0.003595	10000	4.93335	0.046199
GDP	232	244	YAEVQKVLAGGED	1377.68	8.0638	0.006643	0	0	0
GDP	232	244	YAEVQKVLAGGED	1377.68	8.08604	0.006891	10	2.33068	0.037032
GDP	232	244	YAEVQKVLAGGED	1377.68	8.07914	0.001283	30	2.56854	0.027001
GDP	232	244	YAEVQKVLAGGED	1377.68	8.02054	0.005021	100	2.82377	0.056973
GDP	232	244	YAEVQKVLAGGED	1377.68	8.05442	0.003052	1000	4.12838	0.03542
GDP	232	244	YAEVQKVLAGGED	1377.68	8.0746	0.003081	10000	4.89525	0.030186
GppNHp	232	244	YAEVQKVLAGGED	1377.68	8.06407	0.003214	0	0	0
GppNHp	232	244	YAEVQKVLAGGED	1377.68	8.08688	0.002976	10	2.43564	0.032342
GppNHp	232	244	YAEVQKVLAGGED	1377.68	8.07848	0.00605	30	2.60549	0.058992
GppNHp	232	244	YAEVQKVLAGGED	1377.68	8.04254	0.007849	100	2.90827	0.032128
GppNHp	232	244	YAEVQKVLAGGED	1377.68	8.05013	0.005594	1000	4.24034	0.034556
GppNHp	232	244	YAEVQKVLAGGED	1377.68	8.06426	0.002323	10000	4.97687	0.036133
Apo	232	246	YAEVQKVLAGGEDFE	1653.79	8.81616	0.004008	0	0	0
Apo	232	246	YAEVQKVLAGGEDFE	1653.79	8.85176	0.002439	10	4.047	0.026009
Apo	232	246	YAEVQKVLAGGEDFE	1653.79	8.85468	0.008815	30	4.20825	0.015184
Apo	232	246	YAEVQKVLAGGEDFE	1653.79	8.80998	0.012675	100	4.57489	0.05851
Apo	232	246	YAEVQKVLAGGEDFE	1653.79	8.79259	0.031737	1000	5.87314	0.071356
Apo	232	246	YAEVQKVLAGGEDFE	1653.79	8.84034	0.001518	10000	6.51999	0.097967
GDP	232	246	YAEVQKVLAGGEDFE	1653.79	8.82226	0.006899	0	0	0
GDP	232	246	YAEVQKVLAGGEDFE	1653.79	8.85188	0.009179	10	3.91899	0.081475
GDP	232	246	YAEVQKVLAGGEDFE	1653.79	8.84014	0.002354	30	4.17403	0.04124
GDP	232	246	YAEVQKVLAGGEDFE	1653.79	8.78364	0.005941	100	4.40225	0.041931
GDP	232	246	YAEVQKVLAGGEDFE	1653.79	8.82055	0.005616	1000	5.70751	0.058358
GDP	232	246	YAEVQKVLAGGEDFE	1653.79	8.85031	0.00368	10000	6.38492	0.04755
GppNHp	232	246	YAEVQKVLAGGEDFE	1653.79	8.82121	0.006606	0	0	0
GppNHp	232	246	YAEVQKVLAGGEDFE	1653.79	8.85097	0.003813	10	3.94654	0.053861
GppNHp	232	246	YAEVQKVLAGGEDFE	1653.79	8.84095	0.00644	30	4.20834	0.067425
GppNHp	232	246	YAEVQKVLAGGEDFE	1653.79	8.80383	0.006655	100	4.50789	0.055868
GppNHp	232	246	YAEVQKVLAGGEDFE	1653.79	8.81993	0.007622	1000	5.84699	0.061314
GppNHp	232	246	YAEVQKVLAGGEDFE	1653.79	8.83706	0.004929	10000	6.50825	0.056872
Apo	233	238	AEVQKV	672.38	6.0012	0.006153	0	0	0
Apo	233	238	AEVQKV	672.38	6.05587	0.003146	10	0.030139	0.02474
Apo	233	238	AEVQKV	672.38	6.05942	0.004066	30	0.030006	0.021426
Apo	233	238	AEVQKV	672.38	6.01129	0.009755	100	0.009232	0.007352
Apo	233	238	AEVQKV	672.38	5.96974	0.029837	1000	0.038113	0.006829
Apo	233	238	AEVQKV	672.38	6.06532	0.008185	10000	0.106077	0.013819
GDP	233	238	AEVQKV	672.38	6.01011	0.011826	0	0	0
GDP	233	238	AEVQKV	672.38	6.05926	0.00705	10	0.02083	0.043314
GDP	233	238	AEVQKV	672.38	6.04757	0.001547	30	0.0118	0.026635
GDP	233	238	AEVQKV	672.38	5.96665	0.005865	100	0.004324	0.017261
GDP	233	238	AEVQKV	672.38	6.04543	0.001945	1000	0.047829	0.015842
GDP	233	238	AEVQKV	672.38	6.08175	0.004761	10000	0.163564	0.021582
GppNHp	233	238	AEVQKV	672.38	6.01467	0.006142	0	0	0
GppNHp	233	238	AEVQKV	672.38	6.06592	0.003612	10	0.002384	0.010796
GppNHp	233	238	AEVQKV	672.38	6.05431	0.003139	30	0.002696	0.011124
GppNHp	233	238	AEVQKV	672.38	6.00362	0.019239	100	0.016181	0.007025
GppNHp	233	238	AEVQKV	672.38	6.03909	0.004697	1000	0.016013	0.010328
GppNHp	233	238	AEVQKV	672.38	6.06044	0.004241	10000	0.147352	0.008038
Apo	233	244	AEVQKVLAGGED	1214.61	7.38887	0.009785	0	0	0
Apo	233	244	AEVQKVLAGGED	1214.61	7.41966	0.002472	10	2.81955	0.028272
Apo	233	244	AEVQKVLAGGED	1214.61	7.42049	0.004979	30	3.0205	0.041264
Apo	233	244	AEVQKVLAGGED	1214.61	7.37546	0.004494	100	3.31766	0.034318
Apo	233	244	AEVQKVLAGGED	1214.61	7.34699	0.040385	1000	4.6038	0.033193
Apo	233	244	AEVQKVLAGGED	1214.61	7.40846	0.006538	10000	5.31355	0.049683
GDP	233	244	AEVQKVLAGGED	1214.61	7.39462	0.013953	0	0	0
GDP	233	244	AEVQKVLAGGED	1214.61	7.41987	0.007396	10	2.69054	0.022835
GDP	233	244	AEVQKVLAGGED	1214.61	7.40631	0.001337	30	2.90878	0.037413
GDP	233	244	AEVQKVLAGGED	1214.61	7.3507	0.006424	100	3.11223	0.061807
GDP	233	244	AEVQKVLAGGED	1214.61	7.39924	0.001428	1000	4.52257	0.04065
GDP	233	244	AEVQKVLAGGED	1214.61	7.41991	0.00217	10000	5.24658	0.022794
GppNHp	233	244	AEVQKVLAGGED	1214.61	7.40366	0.002979	0	0	0
GppNHp	233	244	AEVQKVLAGGED	1214.61	7.42796	0.003595	10	2.82318	0.034972
GppNHp	233	244	AEVQKVLAGGED	1214.61	7.41105	0.003885	30	2.96654	0.045018
GppNHp	233	244	AEVQKVLAGGED	1214.61	7.37229	0.008611	100	3.31486	0.059014
GppNHp	233	244	AEVQKVLAGGED	1214.61	7.38998	0.004284	1000	4.57419	0.045729
GppNHp	233	244	AEVQKVLAGGED	1214.61	7.40435	0.00595	10000	5.30748	0.051782
Apo	241	248	GGEDFETE	882.324	9.59289	0.005578	0	0	0
Apo	241	248	GGEDFETE	882.324	9.63101	0.000658	10	0.940402	0.02146
Apo	241	248	GGEDFETE	882.324	9.6345	0.006953	30	0.909204	0.033749
Apo	241	248	GGEDFETE	882.324	9.59332	0.010903	100	0.963962	0.039392
Apo	241	248	GGEDFETE	882.324	9.57882	0.031665	1000	1.15136	0.057897
Apo	241	248	GGEDFETE	882.324	9.62834	0.003586	10000	1.48228	0.042007
GDP	241	248	GGEDFETE	882.324	9.60031	0.006082	0	0	0
GDP	241	248	GGEDFETE	882.324	9.62792	0.008262	10	0.94624	0.054154
GDP	241	248	GGEDFETE	882.324	9.61787	0.001066	30	0.933351	0.032907
GDP	241	248	GGEDFETE	882.324	9.56726	0.007771	100	0.961187	0.023323
GDP	241	248	GGEDFETE	882.324	9.60539	0.006576	1000	1.14112	0.026343
GDP	241	248	GGEDFETE	882.324	9.63722	0.003292	10000	1.47314	0.027559
GppNHp	241	248	GGEDFETE	882.324	9.60164	0.005934	0	0	0
GppNHp	241	248	GGEDFETE	882.324	9.62933	0.003601	10	0.908355	0.021973
GppNHp	241	248	GGEDFETE	882.324	9.61924	0.006417	30	0.922559	0.035269
GppNHp	241	248	GGEDFETE	882.324	9.58804	0.004333	100	0.932948	0.038313
GppNHp	241	248	GGEDFETE	882.324	9.60415	0.006907	1000	1.11344	0.02346
GppNHp	241	248	GGEDFETE	882.324	9.62739	0.004761	10000	1.56651	0.029088
Apo	245	255	FETEEPNPRLA	1301.62	7.57224	0.007455	0	0	0
Apo	245	255	FETEEPNPRLA	1301.62	7.60716	0.003075	10	4.22373	0.067963
Apo	245	255	FETEEPNPRLA	1301.62	7.6163	0.007472	30	4.15638	0.029992
Apo	245	255	FETEEPNPRLA	1301.62	7.56588	0.006981	100	3.98224	0.053067
Apo	245	255	FETEEPNPRLA	1301.62	7.54831	0.038555	1000	3.8521	0.052026
Apo	245	255	FETEEPNPRLA	1301.62	7.61468	0.005097	10000	3.79022	0.100714
GDP	245	255	FETEEPNPRLA	1301.62	7.57722	0.012251	0	0	0
GDP	245	255	FETEEPNPRLA	1301.62	7.60733	0.008016	10	4.1092	0.065309
GDP	245	255	FETEEPNPRLA	1301.62	7.60003	0.00155	30	4.11637	0.03837
GDP	245	255	FETEEPNPRLA	1301.62	7.53984	0.005036	100	3.85445	0.102089
GDP	245	255	FETEEPNPRLA	1301.62	7.59496	0.003683	1000	3.8049	0.070583
GDP	245	255	FETEEPNPRLA	1301.62	7.6229	0.003338	10000	3.7594	0.085306
GppNHp	245	255	FETEEPNPRLA	1301.62	7.58254	0.002487	0	0	0
GppNHp	245	255	FETEEPNPRLA	1301.62	7.61256	0.002345	10	4.07386	0.074832
GppNHp	245	255	FETEEPNPRLA	1301.62	7.60449	0.003354	30	4.08712	0.101281
GppNHp	245	255	FETEEPNPRLA	1301.62	7.55924	0.010359	100	3.89436	0.062046
GppNHp	245	255	FETEEPNPRLA	1301.62	7.58513	0.003296	1000	3.83243	0.090524
GppNHp	245	255	FETEEPNPRLA	1301.62	7.61131	0.005039	10000	3.77065	0.070312
